# Supplementary material for: Efficient prime editing in two-cell mouse embryos using PEmbryo
Source: Nat Biotechnol. 2024 Feb 6;42(12):1822–30. doi: 10.1038/s41587-023-02106-x (PMC11631759; doi:10.1038/s41587-023-02106-x)
Supplement: Supplementary file 3 — Supplementary Tables 1–21. [file 41587_2023_2106_MOESM3_ESM.xlsx]

## Sheet: Supplementary Table 1
Supplementary Table 1. List of pegRNAs used in this study.
Sequence of the pegRNA spacer sequence, reverse transcriptase (RT) template with the edit indicated in bold, and the primer binding site for each target site. m indicates 2' O-methyl RNA bases; * indicates phosphorothioate linkage.
pegRNA	Spacer sequence (5' to 3')	RT Template with Edit/Insertion bolded (Deletion indicated with '_') (5' to 3')	Primer Binding Site (5'->3')	Full pegRNA sequence ordered (5' to 3', m = 2' O-methyl RNA base; * = phosphorothioate linkage)
mRNF2_+1_C-to-G	AGGAUGUAUUAUAUUACCUG	AACGAACACCUCAC	GUAAUAUAAUACAUC	mA*mG*mG*AUGUAUUAUAUUACCUGGUUUUAGAGCUAGAAAUAGCAAGUUAAAAUAAGGCUAGUCCGUUAUCAACUUGAAAAAGUGGCACCGAGUCGGUGCAACGAACACCUCACGUAAUAUAAUAC*mA*mU*mC
Chd2_+5_G-to-A	GCGGUAGCUCCCAGAACGGU	GAUGCUCACC	GUUCUGGGAGCUA	mG*mC*mG*GUAGCUCCCAGAACGGUGUUUUAGAGCUAGAAAUAGCAAGUUAAAAUAAGGCUAGUCCGUUAUCAACUUGAAAAAGUGGCACCGAGUCGGUGCGAUGCUCACCGUUCUGGGAG*mC*mU*mA
Chd2_+5_G-to-C	GCGGUAGCUCCCAGAACGGU	GAUGCGCACC	GUUCUGGGAGCUA	mG*mC*mG*GUAGCUCCCAGAACGGUGUUUUAGAGCUAGAAAUAGCAAGUUAAAAUAAGGCUAGUCCGUUAUCAACUUGAAAAAGUGGCACCGAGUCGGUGCGAUGCGCACCGUUCUGGGAG*mC*mU*mA
DNMT1_+5_G-to-T	CGGGCUGGAGCUGUUCGCGC	AAGAUGCAAGCG	CGAACAGCUCCAG	mC*mG*mG*GCUGGAGCUGUUCGCGCGUUUUAGAGCUAGAAAUAGCAAGUUAAAAUAAGGCUAGUCCGUUAUCAACUUGAAAAAGUGGCACCGAGUCGGUGCAAGAUGCAAGCGCGAACAGCUC*mC*mA*mG
DNMT1_+5_G-to-C	CGGGCUGGAGCUGUUCGCGC	AAGAUGCGAGCG	CGAACAGCUCCAG	mC*mG*mG*GCUGGAGCUGUUCGCGCGUUUUAGAGCUAGAAAUAGCAAGUUAAAAUAAGGCUAGUCCGUUAUCAACUUGAAAAAGUGGCACCGAGUCGGUGCAAGAUGCGAGCGCGAACAGCUC*mC*mA*mG
Hoxd13-1 _+6_G-to-C	GAGGCAUACAUCUCCAUGGA	GACUGGUAGGCCUCC	AUGGAGAUGUAUG	mG*mA*mG*GCAUACAUCUCCAUGGAGUUUUAGAGCUAGAAAUAGCAAGUUAAAAUAAGGCUAGUCCGUUAUCAACUUGAAAAAGUGGCACCGAGUCGGUGCGACUGGUAGGCCUCCAUGGAGAUGU*mA*mU*mG
Hoxd13-1_+6_G-to-T	GAGGCAUACAUCUCCAUGGA	GACUGGUAGACCUCC	AUGGAGAUGUAUG	mG*mA*mG*GCAUACAUCUCCAUGGAGUUUUAGAGCUAGAAAUAGCAAGUUAAAAUAAGGCUAGUCCGUUAUCAACUUGAAAAAGUGGCACCGAGUCGGUGCGACUGGUAGACCUCCAUGGAGAUGU*mA*mU*mG
mRNF2_+1_C-to-G epegRNA	AGGAUGUAUUAUAUUACCUG	AACGAACACCUCAC	GUAAUAUAAUACAUC	mA*mG*mG*AUGUAUUAUAUUACCUGGUUUUAGAGCUAGAAAUAGCAAGUUAAAAUAAGGCUAGUCCGUUAUCAACUUGAAAAAGUGGCACCGAGUCGGUGCAACGAACACCUCACGUAAUAUAAUACAUCCGCGGUUCUAUCUAGUUACGCGUUAAACCAACUA*mG*mA*mA
Chd2_+5_G-to-A epegRNA	GCGGUAGCUCCCAGAACGGU	GAUGCUCACC	GUUCUGGGAGCUA	mG*mC*mG*GUAGCUCCCAGAACGGUGUUUUAGAGCUAGAAAUAGCAAGUUAAAAUAAGGCUAGUCCGUUAUCAACUUGAAAAAGUGGCACCGAGUCGGUGCGAUGCUCACCGUUCUGGGAGCUACGCGGUUCUAUCUAGUUACGCGUUAAACCAACUA*mG*mA*mA
DNMT1_+5_G-to-T epegRNA	CGGGCUGGAGCUGUUCGCGC	AAGAUGCAAGCG	CGAACAGCUCCAG	mC*mG*mG*GCUGGAGCUGUUCGCGCGUUUUAGAGCUAGAAAUAGCAAGUUAAAAUAAGGCUAGUCCGUUAUCAACUUGAAAAAGUGGCACCGAGUCGGUGCAAGAUGCAAGCGCGAACAGCUCCAGCGCGGUUCUAUCUAGUUACGCGUUAAACCAACUA*mG*mA*mA
DNMT1_+5_G-to-C epegRNA	CGGGCUGGAGCUGUUCGCGC	AAGAUGCGAGCG	CGAACAGCUCCAG	mC*mG*mG*GCUGGAGCUGUUCGCGCGUUUUAGAGCUAGAAAUAGCAAGUUAAAAUAAGGCUAGUCCGUUAUCAACUUGAAAAAGUGGCACCGAGUCGGUGCAAGAUGCGAGCGCGAACAGCUCCAGCGCGGUUCUAUCUAGUUACGCGUUAAACCAACUA*mG*mA*mA
DNMT1_5d_+5-7_GGCtoTAG	CGGGCUGGAGCUGUUCGCGC	AAGAUCUAAGCG	CGAACAGCUCCAG	mC*mG*mG*GCUGGAGCUGUUCGCGCGUUUUAGAGCUAGAAAUAGCAAGUUAAAAUAAGGCUAGUCCGUUAUCAACUUGAAAAAGUGGCACCGAGUCGGUGCAAGAUCUAAGCGCGAACAGCUC*mC*mA*mG
DNMT1_5d_+5-9_GGCATtoTAGTG	CGGGCUGGAGCUGUUCGCGC	AAGCACUAAGCG	CGAACAGCUCCAG	mC*mG*mG*GCUGGAGCUGUUCGCGCGUUUUAGAGCUAGAAAUAGCAAGUUAAAAUAAGGCUAGUCCGUUAUCAACUUGAAAAAGUGGCACCGAGUCGGUGCAAGCACUAAGCGCGAACAGCUC*mC*mA*mG
Hoxd13-1_+6_Gins	GAGGCAUACAUCUCCAUGGA	GACUGGUAGCGCCUCC	AUGGAGAUGUAUG	mG*mA*mG*GCAUACAUCUCCAUGGAGUUUUAGAGCUAGAAAUAGCAAGUUAAAAUAAGGCUAGUCCGUUAUCAACUUGAAAAAGUGGCACCGAGUCGGUGCGACUGGUAGCGCCUCCAUGGAGAUGU*mA*mU*mG
Hoxd13-1_+6_CAGins	GAGGCAUACAUCUCCAUGGA	GACUGGUAGCCAGCCUCC	AUGGAGAUGUAUG	mG*mA*mG*GCAUACAUCUCCAUGGAGUUUUAGAGCUAGAAAUAGCAAGUUAAAAUAAGGCUAGUCCGUUAUCAACUUGAAAAAGUGGCACCGAGUCGGUGCGACUGGUAGCCAGCCUCCAUGGAGAUGU*mA*mU*mG
Hoxd13-1_+6_TCCCGCCAins	GAGGCAUACAUCUCCAUGGA	GACUGGUAGCUCCCGCCACCUCC	AUGGAGAUGUAUG	mG*mA*mG*GCAUACAUCUCCAUGGAGUUUUAGAGCUAGAAAUAGCAAGUUAAAAUAAGGCUAGUCCGUUAUCAACUUGAAAAAGUGGCACCGAGUCGGUGCGACUGGUAGCTCCCGCCACCUCCAUGGAGAUGU*mA*mU*mG
Hoxd13-1_+6_ACTGTATCCTTTTTTTGCCUCCins	GAGGCAUACAUCUCCAUGGA	GACUGGUAGCACUGUAUCCUUUUUUUGCCUCC	AUGGAGAUGUAUG	mG*mA*mG*GCAUACAUCUCCAUGGAGUUUUAGAGCUAGAAAUAGCAAGUUAAAAUAAGGCUAGUCCGUUAUCAACUUGAAAAAGUGGCACCGAGUCGGUGCGACUGGUAGCACTGTATCCTTTTTTTGCCUCCAUGGAGAUGU*mA*mU*mG
Tspan2_+6GtoC	UAGAGGACUGUUACCUUAAU	GUUCUUGGCU	AUUAAGGUAACAGUCC	mU*mA*mG*AGGACUGUUACCUUAAUGUUUUAGAGCUAGAAAUAGCAAGUUAAAAUAAGGCUAGUCCGUUAUCAACUUGAAAAAGUGGCACCGAGUCGGUGCGUUCUUGGCUAUUAAGGUAACAG*mU*mC*mC
Crygc_+1Gdel	AGCCCCAGUCCUGGAAGCGC	CAAGAGUACCGGC_	CUUCCAGGACUGG	mA*mG*mC*CCCAGUCCUGGAAGCGCGUUUUAGAGCUAGAAAUAGCAAGUUAAAAUAAGGCUAGUCCGUUAUCAACUUGAAAAAGUGGCACCGAGUCGGUGCCAAGAGUACCGGCCUUCCAGGAC*mU*mG*mG
Col12A1_+2AtoC	UGACUUCCAUGGUUCCACAA	AAUGGACCCAUGG	UGGAACCAUGGAA	mU*mG*mA*CUUCCAUGGUUCCACAAGUUUUAGAGCUAGAAAUAGCAAGUUAAAAUAAGGCUAGUCCGUUAUCAACUUGAAAAAGUGGCACCGAGUCGGUGCAAUGGACCCAUGGUGGAACCAUG*mG*mA*mA
Ctnnb1_+6GtoA	AGGGUUGCCCUUGCCACUCA	GCUCCUUUCCUGA	GUGGCAAGGGCAA	mA*mG*mG*GUUGCCCUUGCCACUCAGUUUUAGAGCUAGAAAUAGCAAGUUAAAAUAAGGCUAGUCCGUUAUCAACUUGAAAAAGUGGCACCGAGUCGGUGCGCUCCUUUCCUGAGUGGCAAGGG*mC*mA*mA
Tubb5_+5GtoA	GCCGCCUGCGACCCGCGCCA	AGGUACCGGCUGUGG	CGCGGGUCGC	mG*mC*mC*GCCUGCGACCCGCGCCAGUUUUAGAGCUAGAAAUAGCAAGUUAAAAUAAGGCUAGUCCGUUAUCAACUUGAAAAAGUGGCACCGAGUCGGUGCAGGUACCGGCUGUGGCGCGGGU*mC*mG*mC

## Sheet: Supplementary Table 2
Supplementary Table 2. Sequences of nicking sgRNAs used for PE3 and PE5 experiments.
Protospacer sequences for sgRNA used to edit Rnf2 and Chd2 using PE3 and PE5 methods.
sgRNA	Protospacer (5' to 3')
mRNF2 +67nick	UCUCAGGCUGUGCAGACAAA
mCHD2 +53nick	ACCAUCAGUAUGAGCAGCAU

## Sheet: Supplementary Table 3
Supplementary Table 3. Sequences of mRNAs used for editing in study.
Sequences of synthesized mMLH1dn, PE2 editor, Cas9, and PEmax editor mRNA used in study.
mRNA	Sequence (5′ to 3′)
mMLH1dn (MLH1 1-757, codon optimized)	GGAAAUAAGAGAGAAAAGAAGAGUAAGAAGAAAUAUAAGAGCCACCAUGGCAUUCGUGGCUGGUGUCAUCCGCCGUCUUGAUGAGACUGUCGUCAACAGAAUUGCCGCAGGAGAAGUCAUCCAGCGUCCAGCCAACGCCAUCAAGGAAAUGAUCGAAAACUGUCUGGAUGCCAAGAGCACAAACAUACAAGUUGUGGUGAAGGAGGGUGGCCUCAAACUCAUUCAGAUCCAAGACAACGGCACGGGAAUUAGAAAAGAAGACCUGGACAUUGUGUGCGAGCGCUUCACAACCUCUAAAUUGCAGACAUUUGAGGACCUGGCAAGCAUCAGUACUUAUGGCUUCCGAGGGGAGGCUCUGGCCUCCAUAAGCCAUGUGGCUCACGUGACCAUCACGACAAA…
PE2	GGAAAUAAGAGAGAAAAGAAGAGUAAGAAGAAAUAUAAGAGCCACCAUGAAACGGACAGCCGACGGAAGCGAGUUCGAGUCACCAAAGAAGAAGCGGAAAGUCGACAAGAAGUACAGCAUCGGCCUGGACAUCGGCACCAACUCUGUGGGCUGGGCCGUGAUCACCGACGAGUACAAGGUGCCCAGCAAGAAAUUCAAGGUGCUGGGCAACACCGACCGGCACAGCAUCAAGAAGAACCUGAUCGGAGCCCUGCUGUUCGACAGCGGCGAAACAGCCGAGGCCACCCGGCUGAAGAGAACCGCCAGAAGAAGAUACACCAGACGGAAGAACCGGAUCUGCUAUCUGCAAGAGAUCUUCAGCAACGAGAUGGCCAAGGUGGACGACAGCUUCUUCCACAG…
Cas9	AUGGCCCCAAAGAAGAAGCGGAAGGUCGGUAUCCACGGAGUCCCAGCAGCCGACAAGAAGUACAGCAUCGGCCUGGACAUCGGCACCAACUCUGUGGGCUGGGCCGUGAUCACCGACGAGUACAAGGUGCCCAGCAAGAAAUUCAAGGUGCUGGGCAACACCGACCGGCACAGCAUCAAGAAGAACCUGAUCGGAGCCCUGCUGUUCGACAGCGGCGAAACAGCCGAGGCCACCCGGCUGAAGAGAACCGCCAGAAGAAGAUACACCAGACGGAAGAACCGGAUCUGCUAUCUGCAAGAGAUCUUCAGCAACGAGAUGGCCAAGGUGGACGACAGCUUCUUCCACAGACUGGAAGAGUCCUUCCUGGUGGAAGAGGAUAAGAAGCACGAGCGGCACCCC…
PEmax	GGAAAUAAGAGAGAAAAGAAGAGUAAGAAGAAAUAUAAGAGCCACCAUGAAACGGACAGCCGACGGAAGCGAGUUCGAGUCACCAAAGAAGAAGCGGAAAGUCGACAAGAAGUACAGCAUCGGCCUGGACAUCGGCACCAACUCUGUGGGCUGGGCCGUGAUCACCGACGAGUACAAGGUGCCCAGCAAGAAAUUCAAGGUGCUGGGCAACACCGACCGGCACAGCAUCAAGAAGAACCUGAUCGGAGCCCUGCUGUUCGACAGCGGCGAAACAGCCGAGGCCACCCGGCUGAAGAGAACCGCCAGAAGAAGAUACACCAGACGGAAGAACCGGAUCUGCUAUCUGCAAGAGAUCUUCAGCAACGAGAUGGCCAAGGUGGACGACAGCUUCUUCCACAG…

## Sheet: Supplementary Table 4
Supplementary Table 4. Sequences of primers used to amplify the region of interest for downstream sequencing.
Primer sequences used to amplify the region of interest from genomic DNA preparation, referred to as PCR 1 in the methods.
Primer Name	Sequence (5' to 3')
RNF2 Fwd	GCCAAACAAGACGCAGGACTG
RNF2 Rev	TTGGACACCAGTTTGAGGAATAC
DNMT1 Fwd	CCTTCGGGCATAGCATGGTC
DNMT1 Rev	TATATGCCTCGGCATCGGTCC
Chd2 Fwd	GATGGACAGGCCTGCATAGG
Chd2 Rev	AACGACTTTCCTCTTGCAGATCG
Hoxd13 Fwd	ACACAAGTCCCTATCAGCACG
Hoxd13 Rev	CGTTGCTCCTACCTGGAAAGG
Hoxd13 Fwd-2	AGTGTCCTTCTACCAGGGCT
Hoxd13 Rev-2	ACCACTCCCAAATAGGGGC
Tspan2 Fwd	AAACCTAGCAGGATGTGAGTG
Tspan2 Rev	TATGGAAACCTAGGGAGGTGA
Crygc Fwd	TGATGGAGCTGAGCGAGGATTG
Crygc Rev	CAGGGTTTGCCAACAATACAGAC
Col12A1 Fwd	TGAAGTCATGTGCGGTCTGGTCA
Col12A1 Rev	AGCTCACAGCCTCATGAAGGGA
Ctnnb1 Fwd	ACCAGCTACTTGCTCTTGCGTG
Ctnnb1 Rev	CGTAGATGGCTTCTTCAGGTAGCA
Tubb5 Fwd	GCCCTCACTGTGCCTGAACTT
Tubb5 Rev	GAGGTCGTTCATGTTGCTCTCA

## Sheet: Supplementary Table 5
Supplementary Table 5. Sequences of primers used to add flanking regions to PCR1 products.
Primer sequences used to add flanking regions to PCR1 products, referred to as PCR 2 in the methods. Indexes indicated in bold.
Primer	Primer Number	Sequence (Index on Forward Primers bolded, 5'->3')
DNMT1 Reverse		TGGAGTTCAGACGTGTGCTCTTCCGATCTTATATGCCTCGGCATCGGTCC
DNMT1 Forward	1	ACACTCTTTCCCTACACGACGCTCTTCCGATCTATCGCCTTCGGGCATAGCATGGTC
DNMT1 Forward	2	ACACTCTTTCCCTACACGACGCTCTTCCGATCTATGCCCTTCGGGCATAGCATGGTC
DNMT1 Forward	3	ACACTCTTTCCCTACACGACGCTCTTCCGATCTACTGCCTTCGGGCATAGCATGGTC
DNMT1 Forward	4	ACACTCTTTCCCTACACGACGCTCTTCCGATCTACGTCCTTCGGGCATAGCATGGTC
DNMT1 Forward	5	ACACTCTTTCCCTACACGACGCTCTTCCGATCTAGTCCCTTCGGGCATAGCATGGTC
DNMT1 Forward	6	ACACTCTTTCCCTACACGACGCTCTTCCGATCTAGCTCCTTCGGGCATAGCATGGTC
DNMT1 Forward	7	ACACTCTTTCCCTACACGACGCTCTTCCGATCTTACGCCTTCGGGCATAGCATGGTC
DNMT1 Forward	8	ACACTCTTTCCCTACACGACGCTCTTCCGATCTTAGCCCTTCGGGCATAGCATGGTC
DNMT1 Forward	9	ACACTCTTTCCCTACACGACGCTCTTCCGATCTTGACCCTTCGGGCATAGCATGGTC
DNMT1 Forward	10	ACACTCTTTCCCTACACGACGCTCTTCCGATCTTGCACCTTCGGGCATAGCATGGTC
DNMT1 Forward	11	ACACTCTTTCCCTACACGACGCTCTTCCGATCTTCAGCCTTCGGGCATAGCATGGTC
DNMT1 Forward	12	ACACTCTTTCCCTACACGACGCTCTTCCGATCTTCGACCTTCGGGCATAGCATGGTC
DNMT1 Forward	13	ACACTCTTTCCCTACACGACGCTCTTCCGATCTCATGCCTTCGGGCATAGCATGGTC
DNMT1 Forward	14	ACACTCTTTCCCTACACGACGCTCTTCCGATCTCAGTCCTTCGGGCATAGCATGGTC
DNMT1 Forward	15	ACACTCTTTCCCTACACGACGCTCTTCCGATCTCTAGCCTTCGGGCATAGCATGGTC
DNMT1 Forward	16	ACACTCTTTCCCTACACGACGCTCTTCCGATCTCTGACCTTCGGGCATAGCATGGTC
DNMT1 Forward	17	ACACTCTTTCCCTACACGACGCTCTTCCGATCTCGATCCTTCGGGCATAGCATGGTC
DNMT1 Forward	18	ACACTCTTTCCCTACACGACGCTCTTCCGATCTCGTACCTTCGGGCATAGCATGGTC
DNMT1 Forward	19	ACACTCTTTCCCTACACGACGCTCTTCCGATCTGATCCCTTCGGGCATAGCATGGTC
DNMT1 Forward	20	ACACTCTTTCCCTACACGACGCTCTTCCGATCTGACTCCTTCGGGCATAGCATGGTC
DNMT1 Forward	21	ACACTCTTTCCCTACACGACGCTCTTCCGATCTGTACCCTTCGGGCATAGCATGGTC
DNMT1 Forward	22	ACACTCTTTCCCTACACGACGCTCTTCCGATCTGTCACCTTCGGGCATAGCATGGTC
DNMT1 Forward	23	ACACTCTTTCCCTACACGACGCTCTTCCGATCTGCTACCTTCGGGCATAGCATGGTC
DNMT1 Forward	24	ACACTCTTTCCCTACACGACGCTCTTCCGATCTGCATCCTTCGGGCATAGCATGGTC
RNF2 Reverse		TGGAGTTCAGACGTGTGCTCTTCCGATCTTTGGACACCAGTTTGAGGAATAC
RNF2 Forward	1	ACACTCTTTCCCTACACGACGCTCTTCCGATCTATCAGCCAAACAAGACGCAGGACTG
RNF2 Forward	2	ACACTCTTTCCCTACACGACGCTCTTCCGATCTACTAGCCAAACAAGACGCAGGACTG
RNF2 Forward	3	ACACTCTTTCCCTACACGACGCTCTTCCGATCTATGAGCCAAACAAGACGCAGGACTG
RNF2 Forward	4	ACACTCTTTCCCTACACGACGCTCTTCCGATCTAGTAGCCAAACAAGACGCAGGACTG
RNF2 Forward	5	ACACTCTTTCCCTACACGACGCTCTTCCGATCTACGAGCCAAACAAGACGCAGGACTG
RNF2 Forward	6	ACACTCTTTCCCTACACGACGCTCTTCCGATCTAGCAGCCAAACAAGACGCAGGACTG
RNF2 Forward	7	ACACTCTTTCCCTACACGACGCTCTTCCGATCTTACTGCCAAACAAGACGCAGGACTG
RNF2 Forward	8	ACACTCTTTCCCTACACGACGCTCTTCCGATCTTCATGCCAAACAAGACGCAGGACTG
RNF2 Forward	9	ACACTCTTTCCCTACACGACGCTCTTCCGATCTTAGTGCCAAACAAGACGCAGGACTG
RNF2 Forward	10	ACACTCTTTCCCTACACGACGCTCTTCCGATCTTGATGCCAAACAAGACGCAGGACTG
RNF2 Forward	11	ACACTCTTTCCCTACACGACGCTCTTCCGATCTTCGTGCCAAACAAGACGCAGGACTG
RNF2 Forward	12	ACACTCTTTCCCTACACGACGCTCTTCCGATCTTGCTGCCAAACAAGACGCAGGACTG
RNF2 Forward	13	ACACTCTTTCCCTACACGACGCTCTTCCGATCTCATCGCCAAACAAGACGCAGGACTG
RNF2 Forward	14	ACACTCTTTCCCTACACGACGCTCTTCCGATCTCTACGCCAAACAAGACGCAGGACTG
RNF2 Forward	15	ACACTCTTTCCCTACACGACGCTCTTCCGATCTCAGCGCCAAACAAGACGCAGGACTG
RNF2 Forward	16	ACACTCTTTCCCTACACGACGCTCTTCCGATCTCGACGCCAAACAAGACGCAGGACTG
RNF2 Forward	17	ACACTCTTTCCCTACACGACGCTCTTCCGATCTCTGCGCCAAACAAGACGCAGGACTG
RNF2 Forward	18	ACACTCTTTCCCTACACGACGCTCTTCCGATCTCGTCGCCAAACAAGACGCAGGACTG
RNF2 Forward	19	ACACTCTTTCCCTACACGACGCTCTTCCGATCTGATGGCCAAACAAGACGCAGGACTG
RNF2 Forward	20	ACACTCTTTCCCTACACGACGCTCTTCCGATCTGTAGGCCAAACAAGACGCAGGACTG
RNF2 Forward	21	ACACTCTTTCCCTACACGACGCTCTTCCGATCTGACGGCCAAACAAGACGCAGGACTG
RNF2 Forward	22	ACACTCTTTCCCTACACGACGCTCTTCCGATCTGCAGGCCAAACAAGACGCAGGACTG
RNF2 Forward	23	ACACTCTTTCCCTACACGACGCTCTTCCGATCTGTCGGCCAAACAAGACGCAGGACTG
RNF2 Forward	24	ACACTCTTTCCCTACACGACGCTCTTCCGATCTGCTGGCCAAACAAGACGCAGGACTG
Chd2 Reverse		TGGAGTTCAGACGTGTGCTCTTCCGATCTAACGACTTTCCTCTTGCAGATCG
Chd2 Forward	1	ACACTCTTTCCCTACACGACGCTCTTCCGATCTATGTGATGGACAGGCCTGCATAGG
Chd2 Forward	2	ACACTCTTTCCCTACACGACGCTCTTCCGATCTATCTGATGGACAGGCCTGCATAGG
Chd2 Forward	3	ACACTCTTTCCCTACACGACGCTCTTCCGATCTACTCGATGGACAGGCCTGCATAGG
Chd2 Forward	4	ACACTCTTTCCCTACACGACGCTCTTCCGATCTAGACGATGGACAGGCCTGCATAGG
Chd2 Forward	5	ACACTCTTTCCCTACACGACGCTCTTCCGATCTGAGTGATGGACAGGCCTGCATAGG
Chd2 Forward	6	ACACTCTTTCCCTACACGACGCTCTTCCGATCTGATAGATGGACAGGCCTGCATAGG
Hoxd13 Reverse		GTGACTGGAGTTCAGACGTGTGCTCTTCCGATCTCGTTGCTCCTACCTGGAAAGG
Hoxd13 Forward	1	ACACTCTTTCCCTACACGACGCTCTTCCGATCTGTGCACACAAGTCCCTATCAGCACG
Hoxd13 Forward	2	ACACTCTTTCCCTACACGACGCTCTTCCGATCTGCTGACACAAGTCCCTATCAGCACG
Hoxd13 Forward	3	ACACTCTTTCCCTACACGACGCTCTTCCGATCTGAGCACACAAGTCCCTATCAGCACG
Hoxd13 Forward	4	ACACTCTTTCCCTACACGACGCTCTTCCGATCTGACGACACAAGTCCCTATCAGCACG
Hoxd13 Forward	5	ACACTCTTTCCCTACACGACGCTCTTCCGATCTATGAACACAAGTCCCTATCAGCACG
Hoxd13 Forward	6	ACACTCTTTCCCTACACGACGCTCTTCCGATCTGATGACACAAGTCCCTATCAGCACG
Hoxd13 Reverse-2		TGGAGTTCAGACGTGTGCTCTTCCGATCTACCACTCCCAAATAGGGGC
Hoxd13 Forward-2	1	ACACTCTTTCCCTACACGACGCTCTTCCGATCTATGAAGTGTCCTTCTACCAGGGCT
Hoxd13 Forward-2	2	ACACTCTTTCCCTACACGACGCTCTTCCGATCTGAGCAGTGTCCTTCTACCAGGGCT
Hoxd13 Forward-2	3	ACACTCTTTCCCTACACGACGCTCTTCCGATCTCCGGAGTGTCCTTCTACCAGGGCT
Hoxd13 Forward-2	4	ACACTCTTTCCCTACACGACGCTCTTCCGATCTTATAAGTGTCCTTCTACCAGGGCT
Hoxd13 Forward-2	5	ACACTCTTTCCCTACACGACGCTCTTCCGATCTCCATAGTGTCCTTCTACCAGGGCT
Tspan2 Reverse		TGGAGTTCAGACGTGTGCTCTTCCGATCTTATGGAAACCTAGGGAGGTGA
Tspan2 Forward	1	ACACTCTTTCCCTACACGACGCTCTTCCGATCTACACAAACCTAGCAGGATGTGAGTG
Tspan2 Forward	2	ACACTCTTTCCCTACACGACGCTCTTCCGATCTGTGTAAACCTAGCAGGATGTGAGTG
Crygc Reverse		TGGAGTTCAGACGTGTGCTCTTCCGATCTCAGGGTTTGCCAACAATACAGAC
Crygc Forward	1	ACACTCTTTCCCTACACGACGCTCTTCCGATCTGTTATGATGGAGCTGAGCGAGGATTG
Crygc Forward	2	ACACTCTTTCCCTACACGACGCTCTTCCGATCTAGCTTGATGGAGCTGAGCGAGGATTG
Col12a1 Reverse		TGGAGTTCAGACGTGTGCTCTTCCGATCTAGCTCACAGCCTCATGAAGGGA
Col12a1 Forward	1	ACACTCTTTCCCTACACGACGCTCTTCCGATCTTAAGTGAAGTCATGTGCGGTCTGGTCA
Col12a1 Forward	2	ACACTCTTTCCCTACACGACGCTCTTCCGATCTGGCCTGAAGTCATGTGCGGTCTGGTCA
Ctnnb1 Reverse		TGGAGTTCAGACGTGTGCTCTTCCGATCTCGTAGATGGCTTCTTCAGGTAGCA
Ctnnb1 Forward	1	ACACTCTTTCCCTACACGACGCTCTTCCGATCTAGAGACCAGCTACTTGCTCTTGCGTG
Ctnnb1 Forward	2	ACACTCTTTCCCTACACGACGCTCTTCCGATCTTGATACCAGCTACTTGCTCTTGCGTG

## Sheet: Supplementary Table 6
Supplementary Table 6. Sequences of primers used to add final Illumina adapters to PCR 2 products.
Primer sequences used to add Illumina adapters to PCR2 products, referred to as PCR 3 in the methods. Indexes indicated in bold.
Name	Sample Sheet Index	Forward Primer (5' to 3', Index bolded)	Illumina Name
FWD-2a	CGAGTAAT	AATGATACGGCGACCACCGAGATCTACACATTACTCGACACTCTTTCCCTACACGAC	D701
FWD-2b	TCTCCGGA	AATGATACGGCGACCACCGAGATCTACACTCCGGAGAACACTCTTTCCCTACACGAC	D702
FWD-2c	AATGAGCG	AATGATACGGCGACCACCGAGATCTACACCGCTCATTACACTCTTTCCCTACACGAC	D703
FWD-2d	GGAATCTC	AATGATACGGCGACCACCGAGATCTACACGAGATTCCACACTCTTTCCCTACACGAC	D704
FWD-2e	TTCTGAAT	AATGATACGGCGACCACCGAGATCTACACATTCAGAAACACTCTTTCCCTACACGAC	D705
FWD-2f	ACGAATTC	AATGATACGGCGACCACCGAGATCTACACGAATTCGTACACTCTTTCCCTACACGAC	D706
REV-1	ATCACGAT	CAAGCAGAAGACGGCATACGAGATATCGTGATGTGACTGGAGTTCAGACGTGTGCTCTTC	TruSeq Adapter 1
REV-2	CGATGTAT	CAAGCAGAAGACGGCATACGAGATATACATCGGTGACTGGAGTTCAGACGTGTGCTCTTC	TruSeq Adapter 2
REV-3	TTAGGCAT	CAAGCAGAAGACGGCATACGAGATATGCCTAAGTGACTGGAGTTCAGACGTGTGCTCTTC	TruSeq Adapter 3
REV-4	TGACCAAT	CAAGCAGAAGACGGCATACGAGATATTGGTCAGTGACTGGAGTTCAGACGTGTGCTCTTC	TruSeq Adapter 4
REV-5	ACAGTGAT	CAAGCAGAAGACGGCATACGAGATATCACTGTGTGACTGGAGTTCAGACGTGTGCTCTTC	TruSeq Adapter 5
REV-6	GCCAATAT	CAAGCAGAAGACGGCATACGAGATATATTGGCGTGACTGGAGTTCAGACGTGTGCTCTTC	TruSeq Adapter 6
REV-7	CAGATCAT	CAAGCAGAAGACGGCATACGAGATATGATCTGGTGACTGGAGTTCAGACGTGTGCTCTTC	TruSeq Adapter 7
REV-8	ACTTGAAT	CAAGCAGAAGACGGCATACGAGATATTCAAGTGTGACTGGAGTTCAGACGTGTGCTCTTC	TruSeq Adapter 8
REV-9	GATCAGAT	CAAGCAGAAGACGGCATACGAGATATCTGATCGTGACTGGAGTTCAGACGTGTGCTCTTC	TruSeq Adapter 9
REV-10	TAGCTTAT	CAAGCAGAAGACGGCATACGAGATATAAGCTAGTGACTGGAGTTCAGACGTGTGCTCTTC	TruSeq Adapter 10
REV-11	GGCTACAT	CAAGCAGAAGACGGCATACGAGATATGTAGCCGTGACTGGAGTTCAGACGTGTGCTCTTC	TruSeq Adapter 11
REV-12	CTTGTAAT	CAAGCAGAAGACGGCATACGAGATATTACAAGGTGACTGGAGTTCAGACGTGTGCTCTTC	TruSeq Adapter 12
REV-13	AGTCAACA	CAAGCAGAAGACGGCATACGAGATTGTTGACTGTGACTGGAGTTCAGACGTGTGCTCTTC	TruSeq Adapter 13
REV-14	AGTTCCGT	CAAGCAGAAGACGGCATACGAGATACGGAACTGTGACTGGAGTTCAGACGTGTGCTCTTC	TruSeq Adapter 14
REV-15	ATGTCAGA	CAAGCAGAAGACGGCATACGAGATTCTGACATGTGACTGGAGTTCAGACGTGTGCTCTTC	TruSeq Adapter 15
REV-16	CCGTCCCG	CAAGCAGAAGACGGCATACGAGATCGGGACGGGTGACTGGAGTTCAGACGTGTGCTCTTC	TruSeq Adapter 16
REV-18	GTCCGCAC	CAAGCAGAAGACGGCATACGAGATGTGCGGACGTGACTGGAGTTCAGACGTGTGCTCTTC	TruSeq Adapter 18
REV-19	GTGAAACG	CAAGCAGAAGACGGCATACGAGATCGTTTCACGTGACTGGAGTTCAGACGTGTGCTCTTC	TruSeq Adapter 19
REV-20	GTGGCCTT	CAAGCAGAAGACGGCATACGAGATAAGGCCACGTGACTGGAGTTCAGACGTGTGCTCTTC	TruSeq Adapter 20
REV-21	GTTTCGGA	CAAGCAGAAGACGGCATACGAGATTCCGAAACGTGACTGGAGTTCAGACGTGTGCTCTTC	TruSeq Adapter 21
REV-22	CGTACGTA	CAAGCAGAAGACGGCATACGAGATTACGTACGGTGACTGGAGTTCAGACGTGTGCTCTTC	TruSeq Adapter 22

## Sheet: Supplementary Table 7
Supplementary Table 7. Results of target sequencing control (unedited) mouse embryos, analyzed by method #2, related to all figures.
Amplicon sequencing results from control embryos at the indicated loci (Dnmt1, Rnf2, Chd2, Hoxd13, Col12a1, Ctnnb1, Crygc, Tspan2, Tubb5).
Filename	group	injection stage	target	edit	method	editor	pegRNA	dnMLH1	Date Injected	# reads	# filtered reads	# valid reads	# wt reads	# precise reads	# error reads	% WT	% Precise	% Errors	errors pval (one-sided z-test)		precisely edited?	significant errors?
PEmbryo_TCCGGAGA_GATCAGAT_ACTG_110721_R1.fastq.gz	dnmt1_2 cell_none_control	2 cell	dnmt1	none	control	none	none	none	2021-10-19	22723	14829	14788	14255	0	533	96.4	0	3.6	0.67		FALSE	FALSE
PEmbryo_TCCGGAGA_TAGCTTAT_ACTG_110721_R1.fastq.gz	dnmt1_2 cell_none_control	2 cell	dnmt1	none	control	none	none	none	2021-10-19	16576	10694	10673	10278	1	394	96.3	0	3.7	0.63		FALSE	FALSE
PEmbryo_TCCGGAGA_GGCTACAT_ACTG_110721_R1.fastq.gz	dnmt1_2 cell_none_control	2 cell	dnmt1	none	control	none	none	none	2021-10-19	17256	11506	11478	11045	3	430	96.2	0	3.7	0.63		FALSE	FALSE
PEmbryo_TCCGGAGA_CTTGTAAT_ACTG_110721_R1.fastq.gz	dnmt1_2 cell_none_control	2 cell	dnmt1	none	control	none	none	none	2021-10-19	14442	9305	9283	8981	1	301	96.7	0	3.2	0.81		FALSE	FALSE
PEmbryo_TCCGGAGA_AGTCAACA_ACTG_110721_R1.fastq.gz	dnmt1_2 cell_none_control	2 cell	dnmt1	none	control	none	none	none	2021-10-19	13979	9218	9197	8882	0	315	96.6	0	3.4	0.74		FALSE	FALSE
PEmbryo_TCCGGAGA_AGTTCCGT_ACTG_110721_R1.fastq.gz	dnmt1_2 cell_none_control	2 cell	dnmt1	none	control	none	none	none	2021-10-19	13992	8945	8928	8631	2	295	96.7	0	3.3	0.78		FALSE	FALSE
PEmbryo_TCCGGAGA_ATGTCAGA_ACTG_110721_R1.fastq.gz	dnmt1_2 cell_none_control	2 cell	dnmt1	none	control	none	none	none	2021-10-19	15653	10468	10442	10074	0	368	96.5	0	3.5	0.71		FALSE	FALSE
PEmbryo_TCCGGAGA_CCGTCCCG_ACTG_110721_R1.fastq.gz	dnmt1_2 cell_none_control	2 cell	dnmt1	none	control	none	none	none	2021-10-19	15596	9609	9592	9219	4	369	96.1	0	3.8	0.59		FALSE	FALSE
PEmbryo_TCCGGAGA_GATCAGAT_ACGT_110721_R1.fastq.gz	dnmt1_2 cell_none_control	2 cell	dnmt1	none	control	none	none	none	2021-10-19	19804	12884	12861	12406	1	454	96.5	0	3.5	0.71		FALSE	FALSE
PEmbryo_TCCGGAGA_TAGCTTAT_ACGT_110721_R1.fastq.gz	dnmt1_2 cell_none_control	2 cell	dnmt1	none	control	none	none	none	2021-10-19	19897	12939	12918	12335	2	581	95.5	0	4.5	0.3		FALSE	FALSE
PEmbryo_TCCGGAGA_GGCTACAT_ACGT_110721_R1.fastq.gz	dnmt1_2 cell_none_control	2 cell	dnmt1	none	control	none	none	none	2021-10-19	13757	9061	9041	8632	0	409	95.5	0	4.5	0.3		FALSE	FALSE
PEmbryo_TCCGGAGA_CTTGTAAT_ACGT_110721_R1.fastq.gz	dnmt1_2 cell_none_control	2 cell	dnmt1	none	control	none	none	none	2021-10-19	17084	11081	11055	10697	0	358	96.8	0	3.2	0.81		FALSE	FALSE
PEmbryo_TCCGGAGA_AGTCAACA_ACGT_110721_R1.fastq.gz	dnmt1_2 cell_none_control	2 cell	dnmt1	none	control	none	none	none	2021-10-19	20470	13238	13219	12611	0	608	95.4	0	4.6	0.26		FALSE	FALSE
PEmbryo_TCCGGAGA_AGTTCCGT_ACGT_110721_R1.fastq.gz	dnmt1_2 cell_none_control	2 cell	dnmt1	none	control	none	none	none	2021-10-19	19873	12774	12750	12227	0	523	95.9	0	4.1	0.46		FALSE	FALSE
PEmbryo_TCCGGAGA_ATGTCAGA_ACGT_110721_R1.fastq.gz	dnmt1_2 cell_none_control	2 cell	dnmt1	none	control	none	none	none	2021-10-19	3029	1967	1965	1894	0	71	96.4	0	3.6	0.67		FALSE	FALSE
PEmbryo_TCCGGAGA_CCGTCCCG_ACGT_110721_R1.fastq.gz	dnmt1_2 cell_none_control	2 cell	dnmt1	none	control	none	none	none	2021-10-19	14174	8653	8641	8317	0	324	96.3	0	3.7	0.63		FALSE	FALSE
PEmbryo_TCCGGAGA_GATCAGAT_AGTC_110721_R1.fastq.gz	dnmt1_2 cell_none_control	2 cell	dnmt1	none	control	none	none	none	2021-10-19	17820	10642	10611	10135	1	475	95.5	0	4.5	0.3		FALSE	FALSE
PEmbryo_TCCGGAGA_GGCTACAT_AGTC_110721_R1.fastq.gz	dnmt1_2 cell_none_control	2 cell	dnmt1	none	control	none	none	none	2021-10-19	21612	13598	13573	13083	1	489	96.4	0	3.6	0.67		FALSE	FALSE
PEmbryo_TCCGGAGA_CTTGTAAT_AGTC_110721_R1.fastq.gz	dnmt1_2 cell_none_control	2 cell	dnmt1	none	control	none	none	none	2021-10-19	19615	12102	12070	11713	1	356	97	0	2.9	0.88		FALSE	FALSE
PEmbryo_TCCGGAGA_AGTTCCGT_AGTC_110721_R1.fastq.gz	dnmt1_2 cell_none_control	2 cell	dnmt1	none	control	none	none	none	2021-10-19	15455	9269	9259	8905	0	354	96.2	0	3.8	0.59		FALSE	FALSE
PEmbryo_TCCGGAGA_ATGTCAGA_AGTC_110721_R1.fastq.gz	dnmt1_2 cell_none_control	2 cell	dnmt1	none	control	none	none	none	2021-10-19	18686	11787	11763	11206	2	555	95.3	0	4.7	0.23		FALSE	FALSE
PEmbryo_TCCGGAGA_CCGTCCCG_AGTC_110721_R1.fastq.gz	dnmt1_2 cell_none_control	2 cell	dnmt1	none	control	none	none	none	2021-10-19	9315	5322	5308	5116	0	192	96.4	0	3.6	0.67		FALSE	FALSE
PEmbryo_TCCGGAGA_AGTCAACA_AGCT_110721_R1.fastq.gz	dnmt1_2 cell_none_control	2 cell	dnmt1	none	control	none	none	none	2021-10-19	17470	11135	11114	10719	0	395	96.4	0	3.6	0.67		FALSE	FALSE
PEmbryo_TCCGGAGA_AGTTCCGT_AGCT_110721_R1.fastq.gz	dnmt1_2 cell_none_control	2 cell	dnmt1	none	control	none	none	none	2021-10-19	12886	7951	7933	7424	1	508	93.6	0	6.4	0.0047		FALSE	FALSE
PEmbryo_TCCGGAGA_ATGTCAGA_AGCT_110721_R1.fastq.gz	dnmt1_2 cell_none_control	2 cell	dnmt1	none	control	none	none	none	2021-10-19	18475	12069	12036	11538	1	497	95.9	0	4.1	0.46		FALSE	FALSE
PEmbryo_TCCGGAGA_CCGTCCCG_AGCT_110721_R1.fastq.gz	dnmt1_2 cell_none_control	2 cell	dnmt1	none	control	none	none	none	2021-10-19	8863	5215	5208	5027	0	181	96.5	0	3.5	0.71		FALSE	FALSE
PEmbryo_CGCTCATT_GGCTACAT_CATG_61922_R1.fastq.gz	dnmt1_2 cell_none_control	2 cell	dnmt1	none	control	none	none	none	2022-05-30	12521	10038	9996	9630	50	316	96.3	0.5	3.2	0.81		FALSE	FALSE
PEmbryo_ATTCAGAA_GGCTACAT_CATG_61922_R1.fastq.gz	dnmt1_2 cell_none_control	2 cell	dnmt1	none	control	none	none	none	2022-05-30	17841	14685	14608	13976	43	589	95.7	0.3	4	0.5		FALSE	FALSE
PEmbryo_GAATTCGT_GGCTACAT_CATG_61922_R1.fastq.gz	dnmt1_2 cell_none_control	2 cell	dnmt1	none	control	none	none	none	2022-05-30	17485	14092	13955	13148	80	727	94.2	0.6	5.2	0.098		FALSE	FALSE
PEmbryo_ATTCAGAA_CTTGTAAT_CTAG_71722_R1.fastq.gz	dnmt1_2 cell_none_control	2 cell	dnmt1	none	control	none	none	none	2022-07-05	16531	10300	10154	9727	12	415	95.8	0.1	4.1	0.46		FALSE	FALSE
PEmbryo_GAATTCGT_CTTGTAAT_CTAG_71722_R1.fastq.gz	dnmt1_2 cell_none_control	2 cell	dnmt1	none	control	none	none	none	2022-07-05	13757	8463	8342	8071	12	259	96.8	0.1	3.1	0.84		FALSE	FALSE
PEmbryo_CTGAAGCT_CTTGTAAT_CTAG_71722_R1.fastq.gz	dnmt1_2 cell_none_control	2 cell	dnmt1	none	control	none	none	none	2022-07-05	12410	7754	7578	7331	1	246	96.7	0	3.2	0.81		FALSE	FALSE
PEmbryo_TAATGCGC_CTTGTAAT_CTAG_71722_R1.fastq.gz	dnmt1_2 cell_none_control	2 cell	dnmt1	none	control	none	none	none	2022-07-05	15414	9536	9356	8845	13	498	94.5	0.1	5.3	0.08		FALSE	FALSE
PEmbryo_ATTACTCG_ATGTCAGA_CTAG_71722_R1.fastq.gz	dnmt1_2 cell_none_control	2 cell	dnmt1	none	control	none	none	none	2022-07-05	11791	7319	7164	6890	3	271	96.2	0	3.8	0.59		FALSE	FALSE
PEmbryo_TCCGGAGA_ATGTCAGA_CTAG_71722_R1.fastq.gz	dnmt1_2 cell_none_control	2 cell	dnmt1	none	control	none	none	none	2022-07-05	13485	8367	8219	7702	3	514	93.7	0	6.3	0.0065		FALSE	FALSE
PEmbryo_CGCTCATT_ATGTCAGA_CTAG_71722_R1.fastq.gz	dnmt1_2 cell_none_control	2 cell	dnmt1	none	control	none	none	none	2022-07-05	11206	6906	6799	6569	3	227	96.6	0	3.3	0.78		FALSE	FALSE
PEmbryo_GAGATTCC_ATGTCAGA_CTAG_71722_R1.fastq.gz	dnmt1_2 cell_none_control	2 cell	dnmt1	none	control	none	none	none	2022-07-05	13123	8087	7949	7670	7	272	96.5	0.1	3.4	0.74		FALSE	FALSE
PEmbryo_ATTCAGAA_ATGTCAGA_CTAG_71722_R1.fastq.gz	dnmt1_2 cell_none_control	2 cell	dnmt1	none	control	none	none	none	2022-07-05	12985	8130	7972	7624	4	344	95.6	0.1	4.3	0.37		FALSE	FALSE
PEmbryo_GAATTCGT_ATGTCAGA_CTAG_71722_R1.fastq.gz	dnmt1_2 cell_none_control	2 cell	dnmt1	none	control	none	none	none	2022-07-05	11792	7167	7045	6785	5	255	96.3	0.1	3.6	0.67		FALSE	FALSE
PEmbryo_CTGAAGCT_ATGTCAGA_CTAG_71722_R1.fastq.gz	dnmt1_2 cell_none_control	2 cell	dnmt1	none	control	none	none	none	2022-07-05	13309	8285	8135	7791	1	343	95.8	0	4.2	0.42		FALSE	FALSE
PEmbryo_TAATGCGC_ATGTCAGA_CTAG_71722_R1.fastq.gz	dnmt1_2 cell_none_control	2 cell	dnmt1	none	control	none	none	none	2022-07-05	13581	8367	8229	7924	2	303	96.3	0	3.7	0.63		FALSE	FALSE
PEmbryo_ATTACTCG_GTGGCCTT_AGTC_102922_R1.fastq.gz	dnmt1_2 cell_none_control	2 cell	dnmt1	none	control	none	none	none	2022-10-17	3844	2799	2784	2671	0	113	95.9	0	4.1	0.46		FALSE	FALSE
PEmbryo_TCCGGAGA_GTGGCCTT_AGTC_102922_R1.fastq.gz	dnmt1_2 cell_none_control	2 cell	dnmt1	none	control	none	none	none	2022-10-17	6396	4548	4521	4263	0	258	94.3	0	5.7	0.033		FALSE	FALSE
PEmbryo_TCCGGAGA_GTTTCGGA_AGTC_102922_R1.fastq.gz	dnmt1_2 cell_none_control	2 cell	dnmt1	none	control	none	none	none	2022-10-17	5563	3903	3876	3685	0	191	95.1	0	4.9	0.17		FALSE	FALSE
PEmbryo_CGCTCATT_GTTTCGGA_AGTC_102922_R1.fastq.gz	dnmt1_2 cell_none_control	2 cell	dnmt1	none	control	none	none	none	2022-10-17	3606	2574	2564	2427	0	137	94.7	0	5.3	0.08		FALSE	FALSE
PEmbryo_GAGATTCC_GTTTCGGA_AGTC_102922_R1.fastq.gz	dnmt1_2 cell_none_control	2 cell	dnmt1	none	control	none	none	none	2022-10-17	5680	4078	4053	3877	0	176	95.7	0	4.3	0.37		FALSE	FALSE
PEmbryo_ATTCAGAA_CGTACGTA_AGTC_102922_R1.fastq.gz	dnmt1_2 cell_none_control	2 cell	dnmt1	none	control	none	none	none	2022-10-17	5031	3538	3515	3360	0	155	95.6	0	4.4	0.33		FALSE	FALSE
PEmbryo_GAATTCGT_GTTTCGGA_AGTC_102922_R1.fastq.gz	dnmt1_2 cell_none_control	2 cell	dnmt1	none	control	none	none	none	2022-10-17	4932	3521	3488	3244	0	244	93	0	7	0.00059		FALSE	TRUE
PEmbryo_GAATTCGT_CGTACGTA_AGTC_102922_R1.fastq.gz	dnmt1_2 cell_none_control	2 cell	dnmt1	none	control	none	none	none	2022-10-17	5322	3847	3827	3655	0	172	95.5	0	4.5	0.3		FALSE	FALSE
PEmbryo_CTGAAGCT_GTTTCGGA_AGTC_102922_R1.fastq.gz	dnmt1_2 cell_none_control	2 cell	dnmt1	none	control	none	none	none	2022-10-17	5425	3928	3907	3618	0	289	92.6	0	7.4	0.00012		FALSE	TRUE
PEmbryo_CTGAAGCT_CGTACGTA_AGTC_102922_R1.fastq.gz	dnmt1_2 cell_none_control	2 cell	dnmt1	none	control	none	none	none	2022-10-17	5958	4245	4224	4027	0	197	95.3	0	4.7	0.23		FALSE	FALSE
PEmbryo_TAATGCGC_GTTTCGGA_AGTC_102922_R1.fastq.gz	dnmt1_2 cell_none_control	2 cell	dnmt1	none	control	none	none	none	2022-10-17	6408	4542	4472	4276	0	196	95.6	0	4.4	0.33		FALSE	FALSE
PEmbryo_TAATGCGC_CGTACGTA_AGTC_102922_R1.fastq.gz	dnmt1_2 cell_none_control	2 cell	dnmt1	none	control	none	none	none	2022-10-17	6611	4666	4649	4439	0	210	95.5	0	4.5	0.3		FALSE	FALSE
PEmbryo_ATTACTCG_ATGTCAGA_AGTC_120322_R1.fastq.gz	dnmt1_2 cell_none_control	2 cell	dnmt1	none	control	none	none	none	2022-09-12	14322	12066	12049	11672	0	377	96.9	0	3.1	0.84		FALSE	FALSE
PEmbryo_ATTACTCG_CCGTCCCG_AGTC_120322_R1.fastq.gz	dnmt1_2 cell_none_control	2 cell	dnmt1	none	control	none	none	none	2022-09-12	11844	9941	9928	9559	0	369	96.3	0	3.7	0.63		FALSE	FALSE
PEmbryo_ATTACTCG_GTCCGCAC_AGTC_120322_R1.fastq.gz	dnmt1_2 cell_none_control	2 cell	dnmt1	none	control	none	none	none	2022-09-12	17927	15091	15072	14512	3	557	96.3	0	3.7	0.63		FALSE	FALSE
PEmbryo_TCCGGAGA_ATGTCAGA_AGTC_120322_R1.fastq.gz	dnmt1_2 cell_none_control	2 cell	dnmt1	none	control	none	none	none	2022-09-12	16578	13747	13729	13248	2	479	96.5	0	3.5	0.71		FALSE	FALSE
PEmbryo_TCCGGAGA_CCGTCCCG_AGTC_120322_R1.fastq.gz	dnmt1_2 cell_none_control	2 cell	dnmt1	none	control	none	none	none	2022-09-12	12109	10092	10082	9753	0	329	96.7	0	3.3	0.78		FALSE	FALSE
PEmbryo_TCCGGAGA_GTCCGCAC_AGTC_120322_R1.fastq.gz	dnmt1_2 cell_none_control	2 cell	dnmt1	none	control	none	none	none	2022-09-12	17444	14522	14497	13958	0	539	96.3	0	3.7	0.63		FALSE	FALSE
PEmbryo_CGCTCATT_ATGTCAGA_AGTC_120322_R1.fastq.gz	dnmt1_2 cell_none_control	2 cell	dnmt1	none	control	none	none	none	2022-09-12	14262	11641	11624	11104	0	520	95.5	0	4.5	0.3		FALSE	FALSE
PEmbryo_CGCTCATT_CCGTCCCG_AGTC_120322_R1.fastq.gz	dnmt1_2 cell_none_control	2 cell	dnmt1	none	control	none	none	none	2022-09-12	11205	9256	9244	8952	1	291	96.8	0	3.1	0.84		FALSE	FALSE
PEmbryo_GAGATTCC_ATGTCAGA_AGTC_120322_R1.fastq.gz	dnmt1_2 cell_none_control	2 cell	dnmt1	none	control	none	none	none	2022-09-12	17343	14704	14687	14236	1	450	96.9	0	3.1	0.84		FALSE	FALSE
PEmbryo_GAGATTCC_CCGTCCCG_AGTC_120322_R1.fastq.gz	dnmt1_2 cell_none_control	2 cell	dnmt1	none	control	none	none	none	2022-09-12	13376	11198	11170	10841	0	329	97.1	0	2.9	0.88		FALSE	FALSE
PEmbryo_ATTCAGAA_ATGTCAGA_AGTC_120322_R1.fastq.gz	dnmt1_2 cell_none_control	2 cell	dnmt1	none	control	none	none	none	2022-09-12	16439	13818	13798	13341	0	457	96.7	0	3.3	0.78		FALSE	FALSE
PEmbryo_ATTCAGAA_CCGTCCCG_AGTC_120322_R1.fastq.gz	dnmt1_2 cell_none_control	2 cell	dnmt1	none	control	none	none	none	2022-09-12	12914	10858	10850	10496	0	354	96.7	0	3.3	0.78		FALSE	FALSE
PEmbryo_GAATTCGT_ATGTCAGA_AGTC_120322_R1.fastq.gz	dnmt1_2 cell_none_control	2 cell	dnmt1	none	control	none	none	none	2022-09-12	16583	14038	14025	13510	0	515	96.3	0	3.7	0.63		FALSE	FALSE
PEmbryo_GAATTCGT_CCGTCCCG_AGTC_120322_R1.fastq.gz	dnmt1_2 cell_none_control	2 cell	dnmt1	none	control	none	none	none	2022-09-12	13145	10797	10780	10430	0	350	96.8	0	3.2	0.81		FALSE	FALSE
PEmbryo_CTGAAGCT_ATGTCAGA_AGTC_120322_R1.fastq.gz	dnmt1_2 cell_none_control	2 cell	dnmt1	none	control	none	none	none	2022-09-12	17489	14745	14727	14205	3	519	96.5	0	3.5	0.71		FALSE	FALSE
PEmbryo_CTGAAGCT_CCGTCCCG_AGTC_120322_R1.fastq.gz	dnmt1_2 cell_none_control	2 cell	dnmt1	none	control	none	none	none	2022-09-12	12334	10332	10326	9987	0	339	96.7	0	3.3	0.78		FALSE	FALSE
PEmbryo_TAATGCGC_ATGTCAGA_AGTC_120322_R1.fastq.gz	dnmt1_2 cell_none_control	2 cell	dnmt1	none	control	none	none	none	2022-09-12	16781	14100	14077	13568	0	509	96.4	0	3.6	0.67		FALSE	FALSE
PEmbryo_TAATGCGC_CCGTCCCG_AGTC_120322_R1.fastq.gz	dnmt1_2 cell_none_control	2 cell	dnmt1	none	control	none	none	none	2022-09-12	13611	11471	11449	11060	0	389	96.6	0	3.4	0.74		FALSE	FALSE
PEmbryo_ATTACTCG_ACAGTGAT_GACG_82121_R1.fastq.gz	rnf2_2 cell_none_control	2 cell	rnf2	none	control	none	none	none	2021-03-14	10085	9793	9715	9538	0	177	98.2	0	1.8	0.69		FALSE	FALSE
PEmbryo_ATTACTCG_ACAGTGAT_GCAG_82121_R1.fastq.gz	rnf2_2 cell_none_control	2 cell	rnf2	none	control	none	none	none	2021-03-14	10569	10325	10217	9942	0	275	97.3	0	2.7	0.13		FALSE	FALSE
PEmbryo_ATTACTCG_ACAGTGAT_GTAG_82121_R1.fastq.gz	rnf2_2 cell_none_control	2 cell	rnf2	none	control	none	none	none	2021-03-14	4911	4793	4761	4673	10	78	98.2	0.2	1.6	0.8		FALSE	FALSE
PEmbryo_ATTACTCG_ACTTGAAT_GCAG_82121_R1.fastq.gz	rnf2_2 cell_none_control	2 cell	rnf2	none	control	none	none	none	2021-03-14	12736	12414	12308	12094	0	214	98.3	0	1.7	0.75		FALSE	FALSE
PEmbryo_ATTACTCG_ACTTGAAT_GTAG_82121_R1.fastq.gz	rnf2_2 cell_none_control	2 cell	rnf2	none	control	none	none	none	2021-03-14	10685	10453	10361	10237	4	120	98.8	0	1.2	0.94		FALSE	FALSE
PEmbryo_ATTACTCG_ATCACGAT_GACG_82121_R1.fastq.gz	rnf2_2 cell_none_control	2 cell	rnf2	none	control	none	none	none	2021-03-14	10783	10471	10396	10195	1	200	98.1	0	1.9	0.62		FALSE	FALSE
PEmbryo_ATTACTCG_ATCACGAT_GTAG_82121_R1.fastq.gz	rnf2_2 cell_none_control	2 cell	rnf2	none	control	none	none	none	2021-03-14	9205	8959	8888	8725	6	157	98.2	0.1	1.8	0.69		FALSE	FALSE
PEmbryo_ATTACTCG_CAGATCAT_GACG_82121_R1.fastq.gz	rnf2_2 cell_none_control	2 cell	rnf2	none	control	none	none	none	2021-03-14	9121	8824	8765	8619	5	141	98.3	0.1	1.6	0.8		FALSE	FALSE
PEmbryo_ATTACTCG_CAGATCAT_GCAG_82121_R1.fastq.gz	rnf2_2 cell_none_control	2 cell	rnf2	none	control	none	none	none	2021-03-14	13995	13636	13510	13289	0	221	98.4	0	1.6	0.8		FALSE	FALSE
PEmbryo_ATTACTCG_CAGATCAT_GTAG_82121_R1.fastq.gz	rnf2_2 cell_none_control	2 cell	rnf2	none	control	none	none	none	2021-03-14	9468	9210	9153	9006	9	138	98.4	0.1	1.5	0.85		FALSE	FALSE
PEmbryo_ATTACTCG_CGATGTAT_GACG_82121_R1.fastq.gz	rnf2_2 cell_none_control	2 cell	rnf2	none	control	none	none	none	2021-03-14	6445	6244	6202	6100	0	102	98.4	0	1.6	0.8		FALSE	FALSE
PEmbryo_ATTACTCG_CGATGTAT_GTAG_82121_R1.fastq.gz	rnf2_2 cell_none_control	2 cell	rnf2	none	control	none	none	none	2021-03-14	6623	6458	6404	6307	7	90	98.5	0.1	1.4	0.89		FALSE	FALSE
PEmbryo_ATTACTCG_GCCAATAT_GACG_82121_R1.fastq.gz	rnf2_2 cell_none_control	2 cell	rnf2	none	control	none	none	none	2021-03-14	8652	8407	8326	8234	1	91	98.9	0	1.1	0.96		FALSE	FALSE
PEmbryo_ATTACTCG_GCCAATAT_GCAG_82121_R1.fastq.gz	rnf2_2 cell_none_control	2 cell	rnf2	none	control	none	none	none	2021-03-14	8954	8736	8639	8476	0	163	98.1	0	1.9	0.62		FALSE	FALSE
PEmbryo_ATTACTCG_GCCAATAT_GTAG_82121_R1.fastq.gz	rnf2_2 cell_none_control	2 cell	rnf2	none	control	none	none	none	2021-03-14	8206	8000	7926	7788	9	129	98.3	0.1	1.6	0.8		FALSE	FALSE
PEmbryo_ATTACTCG_TGACCAAT_GACG_82121_R1.fastq.gz	rnf2_2 cell_none_control	2 cell	rnf2	none	control	none	none	none	2021-03-14	8604	8363	8291	8138	2	151	98.2	0	1.8	0.69		FALSE	FALSE
PEmbryo_ATTACTCG_TGACCAAT_GTAG_82121_R1.fastq.gz	rnf2_2 cell_none_control	2 cell	rnf2	none	control	none	none	none	2021-03-14	8218	8004	7943	7810	9	124	98.3	0.1	1.6	0.8		FALSE	FALSE
PEmbryo_ATTACTCG_TTAGGCAT_GACG_82121_R1.fastq.gz	rnf2_2 cell_none_control	2 cell	rnf2	none	control	none	none	none	2021-03-14	7915	7705	7659	7545	1	113	98.5	0	1.5	0.85		FALSE	FALSE
PEmbryo_ATTACTCG_TTAGGCAT_GTAG_82121_R1.fastq.gz	rnf2_2 cell_none_control	2 cell	rnf2	none	control	none	none	none	2021-03-14	8993	8768	8705	8565	6	134	98.4	0.1	1.5	0.85		FALSE	FALSE
PEmbryo_ATTCAGAA_AGTTCCGT_TACT_20522_R1.fastq.gz	rnf2_2 cell_none_control	2 cell	rnf2	none	control	none	none	none	2022-01-10	22655	21209	20999	20588	34	377	98	0.2	1.8	0.69		FALSE	FALSE
PEmbryo_ATTCAGAA_CCGTCCCG_TACT_20522_R1.fastq.gz	rnf2_2 cell_none_control	2 cell	rnf2	none	control	none	none	none	2022-01-10	19606	18295	18114	17741	10	363	97.9	0.1	2	0.55		FALSE	FALSE
PEmbryo_GAATTCGT_CCGTCCCG_TACT_20522_R1.fastq.gz	rnf2_2 cell_none_control	2 cell	rnf2	none	control	none	none	none	2022-01-10	17807	16586	16415	16177	13	225	98.6	0.1	1.4	0.89		FALSE	FALSE
PEmbryo_CTGAAGCT_GTGAAACG_AGTA_71722_R1.fastq.gz	rnf2_2 cell_none_control	2 cell	rnf2	none	control	none	none	none	2022-07-05	8227	7902	7836	7586	53	197	96.8	0.7	2.5	0.22		FALSE	FALSE
PEmbryo_ATTACTCG_TAGCTTAT_TCGT_71722_R1.fastq.gz	rnf2_2 cell_none_control	2 cell	rnf2	none	control	none	none	none	2022-07-05	13439	12663	12565	12224	18	323	97.3	0.1	2.6	0.17		FALSE	FALSE
PEmbryo_TCCGGAGA_TAGCTTAT_TCGT_71722_R1.fastq.gz	rnf2_2 cell_none_control	2 cell	rnf2	none	control	none	none	none	2022-07-05	12175	11422	11308	10987	29	292	97.2	0.3	2.6	0.17		FALSE	FALSE
PEmbryo_CGCTCATT_TAGCTTAT_TCGT_71722_R1.fastq.gz	rnf2_2 cell_none_control	2 cell	rnf2	none	control	none	none	none	2022-07-05	9143	8660	8593	8255	16	322	96.1	0.2	3.7	0.0015		FALSE	FALSE
PEmbryo_GAGATTCC_TAGCTTAT_TCGT_71722_R1.fastq.gz	rnf2_2 cell_none_control	2 cell	rnf2	none	control	none	none	none	2022-07-05	4578	4289	4250	4143	18	89	97.5	0.4	2.1	0.48		FALSE	FALSE
PEmbryo_ATTCAGAA_TAGCTTAT_TCGT_71722_R1.fastq.gz	rnf2_2 cell_none_control	2 cell	rnf2	none	control	none	none	none	2022-07-05	12120	11513	11419	11084	23	312	97.1	0.2	2.7	0.13		FALSE	FALSE
PEmbryo_GAATTCGT_TAGCTTAT_TCGT_71722_R1.fastq.gz	rnf2_2 cell_none_control	2 cell	rnf2	none	control	none	none	none	2022-07-05	12162	11515	11420	11153	11	256	97.7	0.1	2.2	0.41		FALSE	FALSE
PEmbryo_CTGAAGCT_TAGCTTAT_TCGT_71722_R1.fastq.gz	rnf2_2 cell_none_control	2 cell	rnf2	none	control	none	none	none	2022-07-05	12413	11816	11720	11386	18	316	97.2	0.2	2.7	0.13		FALSE	FALSE
PEmbryo_TAATGCGC_TAGCTTAT_TCGT_71722_R1.fastq.gz	rnf2_2 cell_none_control	2 cell	rnf2	none	control	none	none	none	2022-07-05	12878	12213	12118	11879	10	229	98	0.1	1.9	0.62		FALSE	FALSE
PEmbryo_ATTACTCG_GGCTACAT_TCGT_71722_R1.fastq.gz	rnf2_2 cell_none_control	2 cell	rnf2	none	control	none	none	none	2022-07-05	9301	8831	8752	8546	19	187	97.6	0.2	2.1	0.48		FALSE	FALSE
PEmbryo_TCCGGAGA_GGCTACAT_TCGT_71722_R1.fastq.gz	rnf2_2 cell_none_control	2 cell	rnf2	none	control	none	none	none	2022-07-05	8991	8579	8501	8257	26	218	97.1	0.3	2.6	0.17		FALSE	FALSE
PEmbryo_CGCTCATT_GGCTACAT_TCGT_71722_R1.fastq.gz	rnf2_2 cell_none_control	2 cell	rnf2	none	control	none	none	none	2022-07-05	7490	7161	7096	6926	3	167	97.6	0	2.4	0.27		FALSE	FALSE
PEmbryo_GAGATTCC_GGCTACAT_TCGT_71722_R1.fastq.gz	rnf2_2 cell_none_control	2 cell	rnf2	none	control	none	none	none	2022-07-05	6521	6190	6133	6001	8	124	97.8	0.1	2	0.55		FALSE	FALSE
PEmbryo_ATTCAGAA_GGCTACAT_TCGT_71722_R1.fastq.gz	rnf2_2 cell_none_control	2 cell	rnf2	none	control	none	none	none	2022-07-05	9360	8925	8856	8664	21	171	97.8	0.2	1.9	0.62		FALSE	FALSE
PEmbryo_GAATTCGT_GGCTACAT_TCGT_71722_R1.fastq.gz	rnf2_2 cell_none_control	2 cell	rnf2	none	control	none	none	none	2022-07-05	8667	8249	8188	7926	17	245	96.8	0.2	3	0.045		FALSE	FALSE
PEmbryo_CTGAAGCT_GGCTACAT_TCGT_71722_R1.fastq.gz	rnf2_2 cell_none_control	2 cell	rnf2	none	control	none	none	none	2022-07-05	9352	8947	8886	8631	32	223	97.1	0.4	2.5	0.22		FALSE	FALSE
PEmbryo_TAATGCGC_GGCTACAT_TCGT_71722_R1.fastq.gz	rnf2_2 cell_none_control	2 cell	rnf2	none	control	none	none	none	2022-07-05	11508	10946	10854	10639	8	207	98	0.1	1.9	0.62		FALSE	FALSE
PEmbryo_ATTACTCG_CTTGTAAT_TCGT_71722_R1.fastq.gz	rnf2_2 cell_none_control	2 cell	rnf2	none	control	none	none	none	2022-07-05	9518	8973	8915	8698	27	190	97.6	0.3	2.1	0.48		FALSE	FALSE
PEmbryo_TCCGGAGA_CTTGTAAT_TCGT_71722_R1.fastq.gz	rnf2_2 cell_none_control	2 cell	rnf2	none	control	none	none	none	2022-07-05	9459	8908	8817	8549	39	229	97	0.4	2.6	0.17		FALSE	FALSE
PEmbryo_CGCTCATT_CTTGTAAT_TCGT_71722_R1.fastq.gz	rnf2_2 cell_none_control	2 cell	rnf2	none	control	none	none	none	2022-07-05	8499	8060	8000	7799	34	167	97.5	0.4	2.1	0.48		FALSE	FALSE
PEmbryo_GAGATTCC_CTTGTAAT_TCGT_71722_R1.fastq.gz	rnf2_2 cell_none_control	2 cell	rnf2	none	control	none	none	none	2022-07-05	12522	11806	11702	11354	35	313	97	0.3	2.7	0.13		FALSE	FALSE
PEmbryo_ATTCAGAA_CTTGTAAT_TCGT_71722_R1.fastq.gz	rnf2_2 cell_none_control	2 cell	rnf2	none	control	none	none	none	2022-07-05	11634	11028	10949	10564	25	360	96.5	0.2	3.3	0.012		FALSE	FALSE
PEmbryo_GAATTCGT_CTTGTAAT_TCGT_71722_R1.fastq.gz	rnf2_2 cell_none_control	2 cell	rnf2	none	control	none	none	none	2022-07-05	11543	10941	10848	10570	20	258	97.4	0.2	2.4	0.27		FALSE	FALSE
PEmbryo_CTGAAGCT_CTTGTAAT_TCGT_71722_R1.fastq.gz	rnf2_2 cell_none_control	2 cell	rnf2	none	control	none	none	none	2022-07-05	12143	11533	11433	11151	38	244	97.5	0.3	2.1	0.48		FALSE	FALSE
PEmbryo_TAATGCGC_CTTGTAAT_TCGT_71722_R1.fastq.gz	rnf2_2 cell_none_control	2 cell	rnf2	none	control	none	none	none	2022-07-05	12045	11410	11304	11043	34	227	97.7	0.3	2	0.55		FALSE	FALSE
PEmbryo_CTGAAGCT_ATCACGAT_ATGT_122421_R1.fastq.gz	chd2_2 cell_none_control	2 cell	chd2	none	control	none	none	none	2021-12-16	9155	8141	7252	6999	12	241	96.5	0.2	3.3	0.005		FALSE	FALSE
PEmbryo_CTGAAGCT_CGATGTAT_ATGT_122421_R1.fastq.gz	chd2_2 cell_none_control	2 cell	chd2	none	control	none	none	none	2021-12-16	10190	9239	8878	8659	10	209	97.5	0.1	2.4	0.27		FALSE	FALSE
PEmbryo_CTGAAGCT_TTAGGCAT_ATGT_122421_R1.fastq.gz	chd2_2 cell_none_control	2 cell	chd2	none	control	none	none	none	2021-12-16	7683	6887	6443	6310	5	128	97.9	0.1	2	0.6		FALSE	FALSE
PEmbryo_CTGAAGCT_TGACCAAT_ATGT_122421_R1.fastq.gz	chd2_2 cell_none_control	2 cell	chd2	none	control	none	none	none	2021-12-16	10869	9912	9487	9203	7	277	97	0.1	2.9	0.044		FALSE	FALSE
PEmbryo_CTGAAGCT_ACAGTGAT_ATGT_122421_R1.fastq.gz	chd2_2 cell_none_control	2 cell	chd2	none	control	none	none	none	2021-12-16	8891	8022	7357	7183	8	166	97.6	0.1	2.3	0.35		FALSE	FALSE
PEmbryo_CTGAAGCT_GCCAATAT_ATGT_122421_R1.fastq.gz	chd2_2 cell_none_control	2 cell	chd2	none	control	none	none	none	2021-12-16	10146	9151	8481	8306	7	168	97.9	0.1	2	0.6		FALSE	FALSE
PEmbryo_CTGAAGCT_CAGATCAT_ATGT_122421_R1.fastq.gz	chd2_2 cell_none_control	2 cell	chd2	none	control	none	none	none	2021-12-16	11659	10635	10300	10122	6	172	98.3	0.1	1.7	0.82		FALSE	FALSE
PEmbryo_CTGAAGCT_ACTTGAAT_ATGT_122421_R1.fastq.gz	chd2_2 cell_none_control	2 cell	chd2	none	control	none	none	none	2021-12-16	11694	10626	10015	9837	2	176	98.2	0	1.8	0.76		FALSE	FALSE
PEmbryo_TAATGCGC_ATCACGAT_ATGT_122421_R1.fastq.gz	chd2_2 cell_none_control	2 cell	chd2	none	control	none	none	none	2021-12-16	12109	10934	10403	10071	10	322	96.8	0.1	3.1	0.016		FALSE	FALSE
PEmbryo_TAATGCGC_CGATGTAT_ATGT_122421_R1.fastq.gz	chd2_2 cell_none_control	2 cell	chd2	none	control	none	none	none	2021-12-16	11081	10067	9783	9576	6	201	97.9	0.1	2.1	0.52		FALSE	FALSE
PEmbryo_TAATGCGC_TTAGGCAT_ATGT_122421_R1.fastq.gz	chd2_2 cell_none_control	2 cell	chd2	none	control	none	none	none	2021-12-16	7827	6945	6559	6428	2	129	98	0	2	0.6		FALSE	FALSE
PEmbryo_TAATGCGC_TGACCAAT_ATGT_122421_R1.fastq.gz	chd2_2 cell_none_control	2 cell	chd2	none	control	none	none	none	2021-12-16	11755	10717	10419	10236	6	177	98.2	0.1	1.7	0.82		FALSE	FALSE
PEmbryo_TAATGCGC_ACAGTGAT_ATGT_122421_R1.fastq.gz	chd2_2 cell_none_control	2 cell	chd2	none	control	none	none	none	2021-12-16	10791	9724	9443	9285	4	154	98.3	0	1.6	0.87		FALSE	FALSE
PEmbryo_TAATGCGC_GCCAATAT_ATGT_122421_R1.fastq.gz	chd2_2 cell_none_control	2 cell	chd2	none	control	none	none	none	2021-12-16	11088	10067	9766	9603	7	156	98.3	0.1	1.6	0.87		FALSE	FALSE
PEmbryo_TAATGCGC_CAGATCAT_ATGT_122421_R1.fastq.gz	chd2_2 cell_none_control	2 cell	chd2	none	control	none	none	none	2021-12-16	13363	12002	11647	11427	12	208	98.1	0.1	1.8	0.76		FALSE	FALSE
PEmbryo_TAATGCGC_ACTTGAAT_ATGT_122421_R1.fastq.gz	chd2_2 cell_none_control	2 cell	chd2	none	control	none	none	none	2021-12-16	14047	12727	12372	12121	10	241	98	0.1	1.9	0.68		FALSE	FALSE
PEmbryo_CGGCTATG_TTAGGCAT_ATGT_122421_R1.fastq.gz	chd2_2 cell_none_control	2 cell	chd2	none	control	none	none	none	2021-12-16	8545	7847	7619	7408	2	209	97.2	0	2.7	0.1		FALSE	FALSE
PEmbryo_CGGCTATG_TGACCAAT_ATGT_122421_R1.fastq.gz	chd2_2 cell_none_control	2 cell	chd2	none	control	none	none	none	2021-12-16	10377	9177	8925	8732	6	187	97.8	0.1	2.1	0.52		FALSE	FALSE
PEmbryo_CGGCTATG_GCCAATAT_ATGT_122421_R1.fastq.gz	chd2_2 cell_none_control	2 cell	chd2	none	control	none	none	none	2021-12-16	10506	9558	9246	9067	6	173	98.1	0.1	1.9	0.68		FALSE	FALSE
PEmbryo_CGGCTATG_CAGATCAT_ATGT_122421_R1.fastq.gz	chd2_2 cell_none_control	2 cell	chd2	none	control	none	none	none	2021-12-16	11193	10239	9943	9740	5	198	98	0.1	2	0.6		FALSE	FALSE
PEmbryo_CGGCTATG_ACTTGAAT_ATGT_122421_R1.fastq.gz	chd2_2 cell_none_control	2 cell	chd2	none	control	none	none	none	2021-12-16	12431	11448	11088	10774	5	309	97.2	0	2.8	0.069		FALSE	FALSE
PEmbryo_ATTCAGAA_GTGGCCTT_GAGT_52922_R1.fastq.gz	chd2_2 cell_none_control	2 cell	chd2	none	control	none	none	none	2022-02-15	12255	10923	10666	10447	3	216	97.9	0	2	0.6		FALSE	FALSE
PEmbryo_ATTCAGAA_GTTTCGGA_GAGT_52922_R1.fastq.gz	chd2_2 cell_none_control	2 cell	chd2	none	control	none	none	none	2022-02-15	8445	7560	7369	7190	4	175	97.6	0.1	2.4	0.27		FALSE	FALSE
PEmbryo_GAATTCGT_GTTTCGGA_GAGT_52922_R1.fastq.gz	chd2_2 cell_none_control	2 cell	chd2	none	control	none	none	none	2022-02-15	6692	5942	5812	5664	1	147	97.5	0	2.5	0.2		FALSE	FALSE
PEmbryo_CTGAAGCT_GTGGCCTT_GAGT_52922_R1.fastq.gz	chd2_2 cell_none_control	2 cell	chd2	none	control	none	none	none	2022-02-15	11964	10501	10256	10043	2	211	97.9	0	2.1	0.52		FALSE	FALSE
PEmbryo_CTGAAGCT_GTTTCGGA_GAGT_52922_R1.fastq.gz	chd2_2 cell_none_control	2 cell	chd2	none	control	none	none	none	2022-02-15	6684	5968	5834	5707	0	127	97.8	0	2.2	0.43		FALSE	FALSE
PEmbryo_TAATGCGC_GTTTCGGA_GAGT_52922_R1.fastq.gz	chd2_2 cell_none_control	2 cell	chd2	none	control	none	none	none	2022-02-15	14249	12629	12346	12055	4	287	97.6	0	2.3	0.35		FALSE	FALSE
PEmbryo_CGGCTATG_GTTTCGGA_GAGT_52922_R1.fastq.gz	chd2_2 cell_none_control	2 cell	chd2	none	control	none	none	none	2022-02-15	11616	10312	10087	9807	1	279	97.2	0	2.8	0.069		FALSE	FALSE
PEmbryo_TCCGCGAA_GTTTCGGA_GAGT_52922_R1.fastq.gz	chd2_2 cell_none_control	2 cell	chd2	none	control	none	none	none	2022-02-15	10221	9113	8922	8680	4	238	97.3	0	2.7	0.1		FALSE	FALSE
PEmbryo_AGCGATAG_GTTTCGGA_GAGT_52922_R1.fastq.gz	chd2_2 cell_none_control	2 cell	chd2	none	control	none	none	none	2022-02-15	11570	10283	10052	9831	3	218	97.8	0	2.2	0.43		FALSE	FALSE
PEmbryo_ATTACTCG_TAGCTTAT_ATCT_102922_R1.fastq.gz	chd2_2 cell_none_control	2 cell	chd2	none	control	none	none	none	2022-10-17	7161	6361	6276	6117	10	149	97.5	0.2	2.4	0.27		FALSE	FALSE
PEmbryo_TCCGGAGA_TAGCTTAT_ATCT_102922_R1.fastq.gz	chd2_2 cell_none_control	2 cell	chd2	none	control	none	none	none	2022-10-17	7154	6398	6322	6192	10	120	97.9	0.2	1.9	0.68		FALSE	FALSE
PEmbryo_CGCTCATT_TAGCTTAT_ATCT_102922_R1.fastq.gz	chd2_2 cell_none_control	2 cell	chd2	none	control	none	none	none	2022-10-17	5545	4960	4898	4807	5	86	98.1	0.1	1.8	0.76		FALSE	FALSE
PEmbryo_GAGATTCC_TAGCTTAT_ATCT_102922_R1.fastq.gz	chd2_2 cell_none_control	2 cell	chd2	none	control	none	none	none	2022-10-17	7586	6826	6728	6622	2	104	98.4	0	1.5	0.91		FALSE	FALSE
PEmbryo_GAGATTCC_GGCTACAT_ATCT_102922_R1.fastq.gz	chd2_2 cell_none_control	2 cell	chd2	none	control	none	none	none	2022-10-17	7633	6744	6649	6518	3	128	98	0	1.9	0.68		FALSE	FALSE
PEmbryo_ATTCAGAA_TAGCTTAT_ATCT_102922_R1.fastq.gz	chd2_2 cell_none_control	2 cell	chd2	none	control	none	none	none	2022-10-17	7347	6508	6410	6265	6	139	97.7	0.1	2.2	0.43		FALSE	FALSE
PEmbryo_ATTCAGAA_GGCTACAT_ATCT_102922_R1.fastq.gz	chd2_2 cell_none_control	2 cell	chd2	none	control	none	none	none	2022-10-17	4300	3788	3734	3675	5	54	98.4	0.1	1.4	0.94		FALSE	FALSE
PEmbryo_GAATTCGT_TAGCTTAT_ATCT_102922_R1.fastq.gz	chd2_2 cell_none_control	2 cell	chd2	none	control	none	none	none	2022-10-17	7319	6640	6556	6438	3	115	98.2	0	1.8	0.76		FALSE	FALSE
PEmbryo_CTGAAGCT_TAGCTTAT_ATCT_102922_R1.fastq.gz	chd2_2 cell_none_control	2 cell	chd2	none	control	none	none	none	2022-10-17	7634	6900	6810	6658	2	150	97.8	0	2.2	0.43		FALSE	FALSE
PEmbryo_CTGAAGCT_GGCTACAT_ATCT_102922_R1.fastq.gz	chd2_2 cell_none_control	2 cell	chd2	none	control	none	none	none	2022-10-17	7718	4609	4524	4440	15	69	98.1	0.3	1.5	0.91		FALSE	FALSE
PEmbryo_TAATGCGC_TAGCTTAT_ATCT_102922_R1.fastq.gz	chd2_2 cell_none_control	2 cell	chd2	none	control	none	none	none	2022-10-17	7044	6288	6187	6097	2	88	98.5	0	1.4	0.94		FALSE	FALSE
PEmbryo_ATTCAGAA_GTCCGCAC_GTGC_20522_R1.fastq.gz	hoxd13_1_2 cell_none_control	2 cell	hoxd13_1	none	control	none	none	none	2022-01-10	17238	15440	15337	14923	12	402	97.3	0.1	2.6	0.48		FALSE	FALSE
PEmbryo_GAATTCGT_GTCCGCAC_GTGC_20522_R1.fastq.gz	hoxd13_1_2 cell_none_control	2 cell	hoxd13_1	none	control	none	none	none	2022-01-10	16542	14897	14806	14369	8	429	97	0.1	2.9	0.39		FALSE	FALSE
PEmbryo_TAATGCGC_GTCCGCAC_GTGC_20522_R1.fastq.gz	hoxd13_1_2 cell_none_control	2 cell	hoxd13_1	none	control	none	none	none	2022-01-10	18038	16220	16131	15795	10	326	97.9	0.1	2	0.66		FALSE	FALSE
PEmbryo_ATTCAGAA_GTGAAACG_GTGC_20522_R1.fastq.gz	hoxd13_1_2 cell_none_control	2 cell	hoxd13_1	none	control	none	none	none	2022-01-10	13759	12377	12304	11984	5	315	97.4	0	2.6	0.48		FALSE	FALSE
PEmbryo_GAATTCGT_GTGAAACG_GTGC_20522_R1.fastq.gz	hoxd13_1_2 cell_none_control	2 cell	hoxd13_1	none	control	none	none	none	2022-01-10	9358	8444	8391	8192	1	198	97.6	0	2.4	0.54		FALSE	FALSE
PEmbryo_CTGAAGCT_GTGAAACG_GTGC_20522_R1.fastq.gz	hoxd13_1_2 cell_none_control	2 cell	hoxd13_1	none	control	none	none	none	2022-01-10	13950	12572	12498	11713	1	784	93.7	0	6.3	0.0021		FALSE	FALSE
PEmbryo_TAATGCGC_GTGAAACG_GTGC_20522_R1.fastq.gz	hoxd13_1_2 cell_none_control	2 cell	hoxd13_1	none	control	none	none	none	2022-01-10	16887	15212	15130	14772	2	356	97.6	0	2.4	0.54		FALSE	FALSE
PEmbryo_CGGCTATG_GTGAAACG_GTGC_20522_R1.fastq.gz	hoxd13_1_2 cell_none_control	2 cell	hoxd13_1	none	control	none	none	none	2022-01-10	18110	16294	16217	15445	5	767	95.2	0	4.7	0.05		FALSE	FALSE
PEmbryo_TCCGCGAA_GTGAAACG_GTGC_20522_R1.fastq.gz	hoxd13_1_2 cell_none_control	2 cell	hoxd13_1	none	control	none	none	none	2022-01-10	15781	14144	14072	13716	5	351	97.5	0	2.5	0.51		FALSE	FALSE
PEmbryo_TCTCGCGC_GTGAAACG_GTGC_20522_R1.fastq.gz	hoxd13_1_2 cell_none_control	2 cell	hoxd13_1	none	control	none	none	none	2022-01-10	17866	15955	15875	15526	5	344	97.8	0	2.2	0.6		FALSE	FALSE
PEmbryo_AGCGATAG_GTGAAACG_GTGC_20522_R1.fastq.gz	hoxd13_1_2 cell_none_control	2 cell	hoxd13_1	none	control	none	none	none	2022-01-10	14129	12660	12576	12289	2	285	97.7	0	2.3	0.57		FALSE	FALSE
PEmbryo_CGGCTATG_GTGGCCTT_GTGC_20522_R1.fastq.gz	hoxd13_1_2 cell_none_control	2 cell	hoxd13_1	none	control	none	none	none	2022-01-10	20232	18136	17995	17540	3	452	97.5	0	2.5	0.51		FALSE	FALSE
PEmbryo_TCTCGCGC_GTGGCCTT_GTGC_20522_R1.fastq.gz	hoxd13_1_2 cell_none_control	2 cell	hoxd13_1	none	control	none	none	none	2022-01-10	21589	19257	19153	18651	9	493	97.4	0	2.6	0.48		FALSE	FALSE
PEmbryo_AGCGATAG_GTGGCCTT_GTGC_20522_R1.fastq.gz	hoxd13_1_2 cell_none_control	2 cell	hoxd13_1	none	control	none	none	none	2022-01-10	22345	20056	19941	19419	2	520	97.4	0	2.6	0.48		FALSE	FALSE
PEmbryo_TCCGGAGA_TAGCTTAT_GAGC_122122_R1.fastq.gz	hoxd13_1_2 cell_none_control	2 cell	hoxd13_1	none	control	none	none	none	2022-09-13	29179	28042	27850	27476	0	374	98.7	0	1.3	0.83		FALSE	FALSE
PEmbryo_TCCGGAGA_GGCTACAT_GAGC_122122_R1.fastq.gz	hoxd13_1_2 cell_none_control	2 cell	hoxd13_1	none	control	none	none	none	2022-09-13	23597	22629	22474	22191	0	283	98.7	0	1.3	0.83		FALSE	FALSE
PEmbryo_TCCGGAGA_CTTGTAAT_GAGC_122122_R1.fastq.gz	hoxd13_1_2 cell_none_control	2 cell	hoxd13_1	none	control	none	none	none	2022-09-13	29753	28631	28446	27953	0	493	98.3	0	1.7	0.74		FALSE	FALSE
PEmbryo_TCCGGAGA_AGTCAACA_GAGC_122122_R1.fastq.gz	hoxd13_1_2 cell_none_control	2 cell	hoxd13_1	none	control	none	none	none	2022-09-13	35164	33893	33685	33350	1	334	99	0	1	0.88		FALSE	FALSE
PEmbryo_CGCTCATT_TAGCTTAT_GAGC_122122_R1.fastq.gz	hoxd13_1_2 cell_none_control	2 cell	hoxd13_1	none	control	none	none	none	2022-09-13	26805	25795	25618	25280	2	336	98.7	0	1.3	0.83		FALSE	FALSE
PEmbryo_CGCTCATT_GGCTACAT_GAGC_122122_R1.fastq.gz	hoxd13_1_2 cell_none_control	2 cell	hoxd13_1	none	control	none	none	none	2022-09-13	23477	22502	22350	21777	0	573	97.4	0	2.6	0.48		FALSE	FALSE
PEmbryo_CGCTCATT_CTTGTAAT_GAGC_122122_R1.fastq.gz	hoxd13_1_2 cell_none_control	2 cell	hoxd13_1	none	control	none	none	none	2022-09-13	28698	27591	27426	26991	0	435	98.4	0	1.6	0.76		FALSE	FALSE
PEmbryo_CGCTCATT_AGTCAACA_GAGC_122122_R1.fastq.gz	hoxd13_1_2 cell_none_control	2 cell	hoxd13_1	none	control	none	none	none	2022-09-13	23512	22606	22452	22164	0	288	98.7	0	1.3	0.83		FALSE	FALSE
PEmbryo_CGCTCATT_AGTTCCGT_GAGC_122122_R1.fastq.gz	hoxd13_1_2 cell_none_control	2 cell	hoxd13_1	none	control	none	none	none	2022-09-13	32065	30776	30599	30040	1	558	98.2	0	1.8	0.71		FALSE	FALSE
PEmbryo_CGCTCATT_ATGTCAGA_GAGC_122122_R1.fastq.gz	hoxd13_1_2 cell_none_control	2 cell	hoxd13_1	none	control	none	none	none	2022-09-13	26456	25340	25163	24662	1	500	98	0	2	0.66		FALSE	FALSE
PEmbryo_CGCTCATT_CCGTCCCG_GAGC_122122_R1.fastq.gz	hoxd13_1_2 cell_none_control	2 cell	hoxd13_1	none	control	none	none	none	2022-09-13	33863	32521	32333	31847	2	484	98.5	0	1.5	0.79		FALSE	FALSE
PEmbryo_GAGATTCC_TAGCTTAT_GAGC_122122_R1.fastq.gz	hoxd13_1_2 cell_none_control	2 cell	hoxd13_1	none	control	none	none	none	2022-09-13	26892	25820	25645	25394	1	250	99	0	1	0.88		FALSE	FALSE
PEmbryo_GAGATTCC_CTTGTAAT_GAGC_122122_R1.fastq.gz	hoxd13_1_2 cell_none_control	2 cell	hoxd13_1	none	control	none	none	none	2022-09-13	22635	21735	21589	21346	1	242	98.9	0	1.1	0.86		FALSE	FALSE
PEmbryo_GAGATTCC_AGTCAACA_GAGC_122122_R1.fastq.gz	hoxd13_1_2 cell_none_control	2 cell	hoxd13_1	none	control	none	none	none	2022-09-13	37651	36275	36078	35527	0	551	98.5	0	1.5	0.79		FALSE	FALSE
PEmbryo_GAGATTCC_AGTTCCGT_GAGC_122122_R1.fastq.gz	hoxd13_1_2 cell_none_control	2 cell	hoxd13_1	none	control	none	none	none	2022-09-13	19678	18885	18746	18561	0	185	99	0	1	0.88		FALSE	FALSE
PEmbryo_GAGATTCC_ATGTCAGA_GAGC_122122_R1.fastq.gz	hoxd13_1_2 cell_none_control	2 cell	hoxd13_1	none	control	none	none	none	2022-09-13	23866	22922	22770	22486	1	283	98.8	0	1.2	0.85		FALSE	FALSE
PEmbryo_GAGATTCC_CCGTCCCG_GAGC_122122_R1.fastq.gz	hoxd13_1_2 cell_none_control	2 cell	hoxd13_1	none	control	none	none	none	2022-09-13	29830	28622	28436	28065	0	371	98.7	0	1.3	0.83		FALSE	FALSE
PEmbryo_GAGATTCC_GTCCGCAC_GAGC_122122_R1.fastq.gz	hoxd13_1_2 cell_none_control	2 cell	hoxd13_1	none	control	none	none	none	2022-09-13	15755	15103	14995	14868	1	126	99.2	0	0.8	0.91		FALSE	FALSE
PEmbryo_ATTACTCG_CCGTCCCG_GTGC_11223_R1.fastq.gz	hoxd13_1_2 cell_none_control	2 cell	hoxd13_1	none	control	none	none	none	2023-01-12	14490	13963	13899	13292	0	607	95.6	0	4.4	0.078		FALSE	FALSE
PEmbryo_CGCTCATT_CCGTCCCG_GTGC_11223_R1.fastq.gz	hoxd13_1_2 cell_none_control	2 cell	hoxd13_1	none	control	none	none	none	2023-01-12	12666	12176	12126	11544	0	582	95.2	0	4.8	0.042		FALSE	FALSE
PEmbryo_GAGATTCC_CCGTCCCG_GTGC_11223_R1.fastq.gz	hoxd13_1_2 cell_none_control	2 cell	hoxd13_1	none	control	none	none	none	2023-01-12	17435	16805	16734	16081	2	651	96.1	0	3.9	0.15		FALSE	FALSE
PEmbryo_ATTACTCG_GTCCGCAC_GTGC_11223_R1.fastq.gz	hoxd13_1_2 cell_none_control	2 cell	hoxd13_1	none	control	none	none	none	2023-01-12	14686	14129	14047	13530	1	516	96.3	0	3.7	0.19		FALSE	FALSE
PEmbryo_CGCTCATT_GTCCGCAC_GTGC_11223_R1.fastq.gz	hoxd13_1_2 cell_none_control	2 cell	hoxd13_1	none	control	none	none	none	2023-01-12	10302	9941	9899	9483	1	415	95.8	0	4.2	0.1		FALSE	FALSE
PEmbryo_GAGATTCC_GTCCGCAC_GTGC_11223_R1.fastq.gz	hoxd13_1_2 cell_none_control	2 cell	hoxd13_1	none	control	none	none	none	2023-01-12	19485	18743	18668	17852	0	816	95.6	0	4.4	0.078		FALSE	FALSE
PEmbryo_ATTCAGAA_GTCCGCAC_GTGC_11223_R1.fastq.gz	hoxd13_1_2 cell_none_control	2 cell	hoxd13_1	none	control	none	none	none	2023-01-12	12172	11743	11678	11234	1	443	96.2	0	3.8	0.17		FALSE	FALSE
PEmbryo_GAATTCGT_GTCCGCAC_GTGC_11223_R1.fastq.gz	hoxd13_1_2 cell_none_control	2 cell	hoxd13_1	none	control	none	none	none	2023-01-12	13027	12590	12518	12000	1	517	95.9	0	4.1	0.12		FALSE	FALSE
PEmbryo_TAATGCGC_GTCCGCAC_GTGC_11223_R1.fastq.gz	hoxd13_1_2 cell_none_control	2 cell	hoxd13_1	none	control	none	none	none	2023-01-12	17697	17069	16995	16339	1	655	96.1	0	3.9	0.15		FALSE	FALSE
PEmbryo_CGGCTATG_GTCCGCAC_GTGC_11223_R1.fastq.gz	hoxd13_1_2 cell_none_control	2 cell	hoxd13_1	none	control	none	none	none	2023-01-12	8820	8510	8468	8173	0	295	96.5	0	3.5	0.23		FALSE	FALSE
PEmbryo_TCCGGAGA_ATCACGAT_GAGC_32223_R1.fastq.gz	hoxd13_2_2 cell_none_control	2 cell	hoxd13_2	none	control	none	none	none	2023-03-14	37363	35092	34966	33258	0	1708	95.1	0	4.9	0.051		FALSE	FALSE
PEmbryo_CGCTCATT_ATCACGAT_GAGC_32223_R1.fastq.gz	hoxd13_2_2 cell_none_control	2 cell	hoxd13_2	none	control	none	none	none	2023-03-14	22918	21418	21342	20624	0	718	96.6	0	3.4	0.74		FALSE	FALSE
PEmbryo_GAGATTCC_ATCACGAT_GAGC_32223_R1.fastq.gz	hoxd13_2_2 cell_none_control	2 cell	hoxd13_2	none	control	none	none	none	2023-03-14	25500	23998	23901	23140	0	761	96.8	0	3.2	0.83		FALSE	FALSE
PEmbryo_ATTCAGAA_ATCACGAT_GAGC_32223_R1.fastq.gz	hoxd13_2_2 cell_none_control	2 cell	hoxd13_2	none	control	none	none	none	2023-03-14	35709	33325	33194	31855	0	1339	96	0	4	0.4		FALSE	FALSE
PEmbryo_GAATTCGT_ATCACGAT_GAGC_32223_R1.fastq.gz	hoxd13_2_2 cell_none_control	2 cell	hoxd13_2	none	control	none	none	none	2023-03-14	33363	31236	31137	29947	0	1190	96.2	0	3.8	0.52		FALSE	FALSE
PEmbryo_TCCGCGAA_ATCACGAT_GAGC_32223_R1.fastq.gz	hoxd13_2_2 cell_none_control	2 cell	hoxd13_2	none	control	none	none	none	2023-03-14	36096	33507	33417	32344	0	1073	96.8	0	3.2	0.83		FALSE	FALSE
PEmbryo_TCTCGCGC_ATCACGAT_GAGC_32223_R1.fastq.gz	hoxd13_2_2 cell_none_control	2 cell	hoxd13_2	none	control	none	none	none	2023-03-14	38426	35956	35863	34511	0	1352	96.2	0	3.8	0.52		FALSE	FALSE
PEmbryo_AGCGATAG_ATCACGAT_GAGC_32223_R1.fastq.gz	hoxd13_2_2 cell_none_control	2 cell	hoxd13_2	none	control	none	none	none	2023-03-14	24479	22890	22795	21800	0	995	95.6	0	4.4	0.19		FALSE	FALSE
PEmbryo_TCCGGAGA_CGATGTAT_GAGC_32223_R1.fastq.gz	hoxd13_2_2 cell_none_control	2 cell	hoxd13_2	none	control	none	none	none	2023-03-14	13528	12742	12700	12264	0	436	96.6	0	3.4	0.74		FALSE	FALSE
PEmbryo_CGCTCATT_CGATGTAT_GAGC_32223_R1.fastq.gz	hoxd13_2_2 cell_none_control	2 cell	hoxd13_2	none	control	none	none	none	2023-03-14	21233	19906	19852	19036	0	816	95.9	0	4.1	0.34		FALSE	FALSE
PEmbryo_GAGATTCC_CGATGTAT_GAGC_32223_R1.fastq.gz	hoxd13_2_2 cell_none_control	2 cell	hoxd13_2	none	control	none	none	none	2023-03-14	25865	24323	24243	23405	0	838	96.5	0	3.5	0.69		FALSE	FALSE
PEmbryo_ATTCAGAA_CGATGTAT_GAGC_32223_R1.fastq.gz	hoxd13_2_2 cell_none_control	2 cell	hoxd13_2	none	control	none	none	none	2023-03-14	25516	23873	23793	22849	0	944	96	0	4	0.4		FALSE	FALSE
PEmbryo_GAATTCGT_CGATGTAT_GAGC_32223_R1.fastq.gz	hoxd13_2_2 cell_none_control	2 cell	hoxd13_2	none	control	none	none	none	2023-03-14	19480	18301	18214	17694	0	520	97.1	0	2.9	0.92		FALSE	FALSE
PEmbryo_TCCGCGAA_CGATGTAT_GAGC_32223_R1.fastq.gz	hoxd13_2_2 cell_none_control	2 cell	hoxd13_2	none	control	none	none	none	2023-03-14	27949	26109	26020	25026	0	994	96.2	0	3.8	0.52		FALSE	FALSE
PEmbryo_TCTCGCGC_CGATGTAT_GAGC_32223_R1.fastq.gz	hoxd13_2_2 cell_none_control	2 cell	hoxd13_2	none	control	none	none	none	2023-03-14	28584	26992	26911	25818	0	1093	95.9	0	4.1	0.34		FALSE	FALSE
PEmbryo_AGCGATAG_CGATGTAT_GAGC_32223_R1.fastq.gz	hoxd13_2_2 cell_none_control	2 cell	hoxd13_2	none	control	none	none	none	2023-03-14	22518	21114	21046	20309	0	737	96.5	0	3.5	0.69		FALSE	FALSE
PEmbryo_TCCGGAGA_ATCACGAT_CCGG_32723_R1.fastq.gz	hoxd13_2_2 cell_none_control	2 cell	hoxd13_2	none	control	none	none	none	2023-03-14	9576	9221	9178	8670	0	508	94.5	0	5.5	0.0053		FALSE	FALSE
PEmbryo_CGCTCATT_ATCACGAT_CCGG_32723_R1.fastq.gz	hoxd13_2_2 cell_none_control	2 cell	hoxd13_2	none	control	none	none	none	2023-03-14	6984	6716	6686	6384	0	302	95.5	0	4.5	0.15		FALSE	FALSE
PEmbryo_GAGATTCC_ATCACGAT_CCGG_32723_R1.fastq.gz	hoxd13_2_2 cell_none_control	2 cell	hoxd13_2	none	control	none	none	none	2023-03-14	9430	9130	9085	8785	0	300	96.7	0	3.3	0.79		FALSE	FALSE
PEmbryo_GAATTCGT_ATCACGAT_CCGG_32723_R1.fastq.gz	hoxd13_2_2 cell_none_control	2 cell	hoxd13_2	none	control	none	none	none	2023-03-14	10595	10236	10166	9796	0	370	96.4	0	3.6	0.64		FALSE	FALSE
PEmbryo_TCTCGCGC_ATCACGAT_CCGG_32723_R1.fastq.gz	hoxd13_2_2 cell_none_control	2 cell	hoxd13_2	none	control	none	none	none	2023-03-14	9199	8900	8850	8554	0	296	96.7	0	3.3	0.79		FALSE	FALSE
PEmbryo_TCCGGAGA_CGATGTAT_CCGG_32723_R1.fastq.gz	hoxd13_2_2 cell_none_control	2 cell	hoxd13_2	none	control	none	none	none	2023-03-14	8332	8044	8002	7633	0	369	95.4	0	4.6	0.12		FALSE	FALSE
PEmbryo_CGCTCATT_CGATGTAT_CCGG_32723_R1.fastq.gz	hoxd13_2_2 cell_none_control	2 cell	hoxd13_2	none	control	none	none	none	2023-03-14	7570	7320	7293	6988	0	305	95.8	0	4.2	0.29		FALSE	FALSE
PEmbryo_GAGATTCC_CGATGTAT_CCGG_32723_R1.fastq.gz	hoxd13_2_2 cell_none_control	2 cell	hoxd13_2	none	control	none	none	none	2023-03-14	7581	7327	7289	7024	0	265	96.4	0	3.6	0.64		FALSE	FALSE
PEmbryo_ATTCAGAA_CGATGTAT_CCGG_32723_R1.fastq.gz	hoxd13_2_2 cell_none_control	2 cell	hoxd13_2	none	control	none	none	none	2023-03-14	8554	8294	8249	7802	0	447	94.6	0	5.4	0.0082		FALSE	FALSE
PEmbryo_GAATTCGT_CGATGTAT_CCGG_32723_R1.fastq.gz	hoxd13_2_2 cell_none_control	2 cell	hoxd13_2	none	control	none	none	none	2023-03-14	3649	3508	3489	3382	0	107	96.9	0	3.1	0.87		FALSE	FALSE
PEmbryo_TCTCGCGC_CGATGTAT_CCGG_32723_R1.fastq.gz	hoxd13_2_2 cell_none_control	2 cell	hoxd13_2	none	control	none	none	none	2023-03-14	6195	5981	5953	5790	0	163	97.3	0	2.7	0.96		FALSE	FALSE
PEmbryo_AGCGATAG_CGATGTAT_CCGG_32723_R1.fastq.gz	hoxd13_2_2 cell_none_control	2 cell	hoxd13_2	none	control	none	none	none	2023-03-14	5912	5715	5687	5523	0	164	97.1	0	2.9	0.92		FALSE	FALSE
PEmbryo_TCCGGAGA_ATCACGAT_TATA_32723_R1.fastq.gz	hoxd13_2_2 cell_none_control	2 cell	hoxd13_2	none	control	none	none	none	2023-03-14	9805	9371	9345	9005	0	340	96.4	0	3.6	0.64		FALSE	FALSE
PEmbryo_CGCTCATT_ATCACGAT_TATA_32723_R1.fastq.gz	hoxd13_2_2 cell_none_control	2 cell	hoxd13_2	none	control	none	none	none	2023-03-14	6725	6445	6427	6214	1	212	96.7	0	3.3	0.79		FALSE	FALSE
PEmbryo_ATTCAGAA_ATCACGAT_TATA_32723_R1.fastq.gz	hoxd13_2_2 cell_none_control	2 cell	hoxd13_2	none	control	none	none	none	2023-03-14	11655	11144	11107	10634	0	473	95.7	0	4.3	0.24		FALSE	FALSE
PEmbryo_GAATTCGT_ATCACGAT_TATA_32723_R1.fastq.gz	hoxd13_2_2 cell_none_control	2 cell	hoxd13_2	none	control	none	none	none	2023-03-14	11654	11201	11165	10699	0	466	95.8	0	4.2	0.29		FALSE	FALSE
PEmbryo_TCCGCGAA_ATCACGAT_TATA_32723_R1.fastq.gz	hoxd13_2_2 cell_none_control	2 cell	hoxd13_2	none	control	none	none	none	2023-03-14	13530	12951	12916	12386	0	530	95.9	0	4.1	0.34		FALSE	FALSE
PEmbryo_AGCGATAG_ATCACGAT_TATA_32723_R1.fastq.gz	hoxd13_2_2 cell_none_control	2 cell	hoxd13_2	none	control	none	none	none	2023-03-14	10578	10082	10034	9541	0	493	95.1	0	4.9	0.051		FALSE	FALSE
PEmbryo_TCCGGAGA_CGATGTAT_TATA_32723_R1.fastq.gz	hoxd13_2_2 cell_none_control	2 cell	hoxd13_2	none	control	none	none	none	2023-03-14	8075	7740	7715	7475	0	240	96.9	0	3.1	0.87		FALSE	FALSE
PEmbryo_CGCTCATT_CGATGTAT_TATA_32723_R1.fastq.gz	hoxd13_2_2 cell_none_control	2 cell	hoxd13_2	none	control	none	none	none	2023-03-14	3293	3142	3127	3002	0	125	96	0	4	0.4		FALSE	FALSE
PEmbryo_ATTCAGAA_CGATGTAT_TATA_32723_R1.fastq.gz	hoxd13_2_2 cell_none_control	2 cell	hoxd13_2	none	control	none	none	none	2023-03-14	9085	8694	8663	8335	0	328	96.2	0	3.8	0.52		FALSE	FALSE
PEmbryo_GAATTCGT_CGATGTAT_TATA_32723_R1.fastq.gz	hoxd13_2_2 cell_none_control	2 cell	hoxd13_2	none	control	none	none	none	2023-03-14	7145	6871	6852	6609	0	243	96.5	0	3.5	0.69		FALSE	FALSE
PEmbryo_TCCGCGAA_CGATGTAT_TATA_32723_R1.fastq.gz	hoxd13_2_2 cell_none_control	2 cell	hoxd13_2	none	control	none	none	none	2023-03-14	10210	9792	9767	9347	0	420	95.7	0	4.3	0.24		FALSE	FALSE
PEmbryo_AGCGATAG_CGATGTAT_TATA_32723_R1.fastq.gz	hoxd13_2_2 cell_none_control	2 cell	hoxd13_2	none	control	none	none	none	2023-03-14	9962	9485	9466	9146	0	320	96.6	0	3.4	0.74		FALSE	FALSE
PEmbryo_ATTACTCG_GTCCGCAC_GGCC_22223_R1.fastq.gz	col12a1_2 cell_none_control	2 cell	col12a1	none	control	none	none	none	2023-01-23	6180	5968	5913	5769	2	142	97.6	0	2.4	0.7		FALSE	FALSE
PEmbryo_CGCTCATT_GTCCGCAC_GGCC_22223_R1.fastq.gz	col12a1_2 cell_none_control	2 cell	col12a1	none	control	none	none	none	2023-01-23	3573	3472	3430	3344	4	82	97.5	0.1	2.4	0.7		FALSE	FALSE
PEmbryo_GAGATTCC_GTCCGCAC_GGCC_22223_R1.fastq.gz	col12a1_2 cell_none_control	2 cell	col12a1	none	control	none	none	none	2023-01-23	4419	4285	4254	4141	0	113	97.3	0	2.7	0.54		FALSE	FALSE
PEmbryo_ATTCAGAA_GTCCGCAC_GGCC_22223_R1.fastq.gz	col12a1_2 cell_none_control	2 cell	col12a1	none	control	none	none	none	2023-01-23	3855	3731	3699	3615	1	83	97.7	0	2.2	0.79		FALSE	FALSE
PEmbryo_GAATTCGT_GTCCGCAC_GGCC_22223_R1.fastq.gz	col12a1_2 cell_none_control	2 cell	col12a1	none	control	none	none	none	2023-01-23	4913	4743	4711	4585	4	122	97.3	0.1	2.6	0.6		FALSE	FALSE
PEmbryo_TAATGCGC_GTCCGCAC_GGCC_22223_R1.fastq.gz	col12a1_2 cell_none_control	2 cell	col12a1	none	control	none	none	none	2023-01-23	5351	5154	5098	4976	3	119	97.6	0.1	2.3	0.75		FALSE	FALSE
PEmbryo_CGGCTATG_GTCCGCAC_GGCC_22223_R1.fastq.gz	col12a1_2 cell_none_control	2 cell	col12a1	none	control	none	none	none	2023-01-23	2354	2264	2243	2131	4	108	95	0.2	4.8	0.0019		FALSE	FALSE
PEmbryo_ATTACTCG_GTGAAACG_GGCC_22223_R1.fastq.gz	col12a1_2 cell_none_control	2 cell	col12a1	none	control	none	none	none	2023-01-23	7122	6884	6814	6607	7	200	97	0.1	2.9	0.43		FALSE	FALSE
PEmbryo_TCCGGAGA_GTGAAACG_GGCC_22223_R1.fastq.gz	col12a1_2 cell_none_control	2 cell	col12a1	none	control	none	none	none	2023-01-23	2609	2515	2489	2420	1	68	97.2	0	2.7	0.54		FALSE	FALSE
PEmbryo_CGCTCATT_GTGAAACG_GGCC_22223_R1.fastq.gz	col12a1_2 cell_none_control	2 cell	col12a1	none	control	none	none	none	2023-01-23	3012	2925	2903	2800	1	102	96.5	0	3.5	0.15		FALSE	FALSE
PEmbryo_GAGATTCC_GTGAAACG_GGCC_22223_R1.fastq.gz	col12a1_2 cell_none_control	2 cell	col12a1	none	control	none	none	none	2023-01-23	3195	3091	3058	2972	1	85	97.2	0	2.8	0.48		FALSE	FALSE
PEmbryo_ATTCAGAA_GTGAAACG_GGCC_22223_R1.fastq.gz	col12a1_2 cell_none_control	2 cell	col12a1	none	control	none	none	none	2023-01-23	4112	3969	3922	3826	3	93	97.6	0.1	2.4	0.7		FALSE	FALSE
PEmbryo_TAATGCGC_GTGAAACG_GGCC_22223_R1.fastq.gz	col12a1_2 cell_none_control	2 cell	col12a1	none	control	none	none	none	2023-01-23	7912	7629	7566	7392	1	173	97.7	0	2.3	0.75		FALSE	FALSE
PEmbryo_ATTACTCG_TAGCTTAT_TCAG_11223_R1.fastq.gz	ar2_2 cell_none_control	2 cell	ar2	none	control	none	none	none	2023-01-12	12218	11106	11057	10494	1	562	94.9	0	5.1	0.34		FALSE	FALSE
PEmbryo_TCCGGAGA_TAGCTTAT_TCAG_11223_R1.fastq.gz	ar2_2 cell_none_control	2 cell	ar2	none	control	none	none	none	2023-01-12	15061	14066	13997	13514	1	482	96.5	0	3.4	0.73		FALSE	FALSE
PEmbryo_GAGATTCC_TAGCTTAT_TCAG_11223_R1.fastq.gz	ar2_2 cell_none_control	2 cell	ar2	none	control	none	none	none	2023-01-12	5872	5458	5438	5172	1	265	95.1	0	4.9	0.38		FALSE	FALSE
PEmbryo_ATTCAGAA_TAGCTTAT_TCAG_11223_R1.fastq.gz	ar2_2 cell_none_control	2 cell	ar2	none	control	none	none	none	2023-01-12	14970	14019	13947	12739	2	1206	91.3	0	8.6	0.0056		FALSE	FALSE
PEmbryo_GAATTCGT_TAGCTTAT_TCAG_11223_R1.fastq.gz	ar2_2 cell_none_control	2 cell	ar2	none	control	none	none	none	2023-01-12	10242	8214	8159	7885	0	274	96.6	0	3.4	0.73		FALSE	FALSE
PEmbryo_TAATGCGC_TAGCTTAT_TCAG_11223_R1.fastq.gz	ar2_2 cell_none_control	2 cell	ar2	none	control	none	none	none	2023-01-12	15838	14659	14587	13617	3	967	93.4	0	6.6	0.092		FALSE	FALSE
PEmbryo_CGGCTATG_TAGCTTAT_TCAG_11223_R1.fastq.gz	ar2_2 cell_none_control	2 cell	ar2	none	control	none	none	none	2023-01-12	16721	15690	15612	14863	0	749	95.2	0	4.8	0.41		FALSE	FALSE
PEmbryo_ATTACTCG_GGCTACAT_TCAG_11223_R1.fastq.gz	ar2_2 cell_none_control	2 cell	ar2	none	control	none	none	none	2023-01-12	15573	14482	14412	13869	0	543	96.2	0	3.8	0.64		FALSE	FALSE
PEmbryo_TCCGGAGA_GGCTACAT_TCAG_11223_R1.fastq.gz	ar2_2 cell_none_control	2 cell	ar2	none	control	none	none	none	2023-01-12	9952	9269	9226	9008	0	218	97.6	0	2.4	0.89		FALSE	FALSE
PEmbryo_CGCTCATT_GGCTACAT_TCAG_11223_R1.fastq.gz	ar2_2 cell_none_control	2 cell	ar2	none	control	none	none	none	2023-01-12	10037	9336	9292	9043	0	249	97.3	0	2.7	0.85		FALSE	FALSE
PEmbryo_GAGATTCC_GGCTACAT_TCAG_11223_R1.fastq.gz	ar2_2 cell_none_control	2 cell	ar2	none	control	none	none	none	2023-01-12	13346	12453	12395	12000	1	394	96.8	0	3.2	0.77		FALSE	FALSE
PEmbryo_ATTCAGAA_GGCTACAT_TCAG_11223_R1.fastq.gz	ar2_2 cell_none_control	2 cell	ar2	none	control	none	none	none	2023-01-12	9523	8907	8875	8430	1	444	95	0	5	0.36		FALSE	FALSE
PEmbryo_GAATTCGT_GGCTACAT_TCAG_11223_R1.fastq.gz	ar2_2 cell_none_control	2 cell	ar2	none	control	none	none	none	2023-01-12	13805	12872	12820	12416	3	401	96.8	0	3.1	0.79		FALSE	FALSE
PEmbryo_TAATGCGC_GGCTACAT_TCAG_11223_R1.fastq.gz	ar2_2 cell_none_control	2 cell	ar2	none	control	none	none	none	2023-01-12	15366	14096	13786	12954	0	832	94	0	6	0.17		FALSE	FALSE
PEmbryo_CGGCTATG_GGCTACAT_TCAG_11223_R1.fastq.gz	ar2_2 cell_none_control	2 cell	ar2	none	control	none	none	none	2023-01-12	11102	9160	9113	8714	1	398	95.6	0	4.4	0.5		FALSE	FALSE
PEmbryo_TAATGCGC_CTTGTAAT_TCAG_11223_R1.fastq.gz	ar2_2 cell_none_control	2 cell	ar2	none	control	none	none	none	2023-01-12	14086	13205	13149	12459	3	687	94.8	0	5.2	0.32		FALSE	FALSE
PEmbryo_CGGCTATG_CTTGTAAT_TCAG_11223_R1.fastq.gz	ar2_2 cell_none_control	2 cell	ar2	none	control	none	none	none	2023-01-12	14184	13259	13197	12895	0	302	97.7	0	2.3	0.9		FALSE	FALSE
PEmbryo_ATTACTCG_TAGCTTAT_AGAG_11223_R1.fastq.gz	ctnnb1_2 cell_none_control	2 cell	ctnnb1	none	control	none	none	none	2023-01-12	16714	16179	16047	15209	4	834	94.8	0	5.2	0.35		FALSE	FALSE
PEmbryo_CGCTCATT_TAGCTTAT_AGAG_11223_R1.fastq.gz	ctnnb1_2 cell_none_control	2 cell	ctnnb1	none	control	none	none	none	2023-01-12	11790	11418	11332	10638	4	690	93.9	0	6.1	0.11		FALSE	FALSE
PEmbryo_GAGATTCC_TAGCTTAT_AGAG_11223_R1.fastq.gz	ctnnb1_2 cell_none_control	2 cell	ctnnb1	none	control	none	none	none	2023-01-12	13269	12859	12761	12114	2	645	94.9	0	5.1	0.38		FALSE	FALSE
PEmbryo_ATTCAGAA_TAGCTTAT_AGAG_11223_R1.fastq.gz	ctnnb1_2 cell_none_control	2 cell	ctnnb1	none	control	none	none	none	2023-01-12	13357	12567	12393	11575	3	815	93.4	0	6.6	0.046		FALSE	FALSE
PEmbryo_GAATTCGT_TAGCTTAT_AGAG_11223_R1.fastq.gz	ctnnb1_2 cell_none_control	2 cell	ctnnb1	none	control	none	none	none	2023-01-12	13558	12926	11401	10801	1	599	94.7	0	5.3	0.31		FALSE	FALSE
PEmbryo_CGGCTATG_TAGCTTAT_AGAG_11223_R1.fastq.gz	ctnnb1_2 cell_none_control	2 cell	ctnnb1	none	control	none	none	none	2023-01-12	17788	17228	17121	16151	6	964	94.3	0	5.6	0.22		FALSE	FALSE
PEmbryo_TCCGGAGA_GGCTACAT_AGAG_11223_R1.fastq.gz	ctnnb1_2 cell_none_control	2 cell	ctnnb1	none	control	none	none	none	2023-01-12	12468	11046	10845	10202	3	640	94.1	0	5.9	0.15		FALSE	FALSE
PEmbryo_CGCTCATT_GGCTACAT_AGAG_11223_R1.fastq.gz	ctnnb1_2 cell_none_control	2 cell	ctnnb1	none	control	none	none	none	2023-01-12	9932	9608	9548	9070	2	476	95	0	5	0.42		FALSE	FALSE
PEmbryo_GAGATTCC_GGCTACAT_AGAG_11223_R1.fastq.gz	ctnnb1_2 cell_none_control	2 cell	ctnnb1	none	control	none	none	none	2023-01-12	11340	9899	9747	9192	3	552	94.3	0	5.7	0.2		FALSE	FALSE
PEmbryo_ATTCAGAA_GGCTACAT_AGAG_11223_R1.fastq.gz	ctnnb1_2 cell_none_control	2 cell	ctnnb1	none	control	none	none	none	2023-01-12	11375	11007	10922	10365	3	554	94.9	0	5.1	0.38		FALSE	FALSE
PEmbryo_GAATTCGT_GGCTACAT_AGAG_11223_R1.fastq.gz	ctnnb1_2 cell_none_control	2 cell	ctnnb1	none	control	none	none	none	2023-01-12	11333	10936	10852	10320	4	528	95.1	0	4.9	0.45		FALSE	FALSE
PEmbryo_TAATGCGC_GGCTACAT_AGAG_11223_R1.fastq.gz	ctnnb1_2 cell_none_control	2 cell	ctnnb1	none	control	none	none	none	2023-01-12	10867	9306	9117	8518	10	589	93.4	0.1	6.5	0.055		FALSE	FALSE
PEmbryo_CGGCTATG_GGCTACAT_AGAG_11223_R1.fastq.gz	ctnnb1_2 cell_none_control	2 cell	ctnnb1	none	control	none	none	none	2023-01-12	14367	13961	13868	13076	5	787	94.3	0	5.7	0.2		FALSE	FALSE
PEmbryo_TAATGCGC_CTTGTAAT_AGAG_11223_R1.fastq.gz	ctnnb1_2 cell_none_control	2 cell	ctnnb1	none	control	none	none	none	2023-01-12	17799	17257	17126	16211	4	911	94.7	0	5.3	0.31		FALSE	FALSE
PEmbryo_CGGCTATG_CTTGTAAT_AGAG_11223_R1.fastq.gz	ctnnb1_2 cell_none_control	2 cell	ctnnb1	none	control	none	none	none	2023-01-12	15524	14959	14795	13843	13	939	93.6	0.1	6.3	0.079		FALSE	FALSE
PEmbryo_ATTACTCG_GTGAAACG_TGAT_22223_R1.fastq.gz	ctnnb1_2 cell_none_control	2 cell	ctnnb1	none	control	none	none	none	2023-01-23	4580	3221	3164	3068	4	92	97	0.1	2.9	0.96		FALSE	FALSE
PEmbryo_TCCGGAGA_GTGAAACG_TGAT_22223_R1.fastq.gz	ctnnb1_2 cell_none_control	2 cell	ctnnb1	none	control	none	none	none	2023-01-23	6813	6302	6247	6010	6	231	96.2	0.1	3.7	0.84		FALSE	FALSE
PEmbryo_GAGATTCC_GTGAAACG_TGAT_22223_R1.fastq.gz	ctnnb1_2 cell_none_control	2 cell	ctnnb1	none	control	none	none	none	2023-01-23	4082	2604	2559	2429	1	129	94.9	0	5	0.42		FALSE	FALSE
PEmbryo_ATTCAGAA_GTGAAACG_TGAT_22223_R1.fastq.gz	ctnnb1_2 cell_none_control	2 cell	ctnnb1	none	control	none	none	none	2023-01-23	4960	4087	4047	3877	3	167	95.8	0.1	4.1	0.73		FALSE	FALSE
PEmbryo_GAATTCGT_GTGAAACG_TGAT_22223_R1.fastq.gz	ctnnb1_2 cell_none_control	2 cell	ctnnb1	none	control	none	none	none	2023-01-23	4814	3540	3492	3356	2	134	96.1	0.1	3.8	0.81		FALSE	FALSE
PEmbryo_TAATGCGC_GTGAAACG_TGAT_22223_R1.fastq.gz	ctnnb1_2 cell_none_control	2 cell	ctnnb1	none	control	none	none	none	2023-01-23	6033	4927	4882	4716	2	164	96.6	0	3.4	0.9		FALSE	FALSE
PEmbryo_CGGCTATG_GTGAAACG_TGAT_22223_R1.fastq.gz	ctnnb1_2 cell_none_control	2 cell	ctnnb1	none	control	none	none	none	2023-01-23	5155	3998	3954	3812	2	140	96.4	0.1	3.5	0.88		FALSE	FALSE
PEmbryo_ATTACTCG_GTGGCCTT_TGAT_22223_R1.fastq.gz	ctnnb1_2 cell_none_control	2 cell	ctnnb1	none	control	none	none	none	2023-01-23	4638	3192	3118	3004	3	111	96.3	0.1	3.6	0.86		FALSE	FALSE
PEmbryo_TCCGGAGA_GTGGCCTT_TGAT_22223_R1.fastq.gz	ctnnb1_2 cell_none_control	2 cell	ctnnb1	none	control	none	none	none	2023-01-23	4763	3114	2954	2798	1	155	94.7	0	5.2	0.35		FALSE	FALSE
PEmbryo_CGCTCATT_GTGGCCTT_TGAT_22223_R1.fastq.gz	ctnnb1_2 cell_none_control	2 cell	ctnnb1	none	control	none	none	none	2023-01-23	4171	2719	2653	2533	1	119	95.5	0	4.5	0.6		FALSE	FALSE
PEmbryo_GAGATTCC_GTGGCCTT_TGAT_22223_R1.fastq.gz	ctnnb1_2 cell_none_control	2 cell	ctnnb1	none	control	none	none	none	2023-01-23	5572	4722	4615	4481	3	131	97.1	0.1	2.8	0.97		FALSE	FALSE
PEmbryo_ATTCAGAA_GTGGCCTT_TGAT_22223_R1.fastq.gz	ctnnb1_2 cell_none_control	2 cell	ctnnb1	none	control	none	none	none	2023-01-23	5265	4279	4222	4060	2	160	96.2	0	3.8	0.81		FALSE	FALSE
PEmbryo_GAATTCGT_GTGGCCTT_TGAT_22223_R1.fastq.gz	ctnnb1_2 cell_none_control	2 cell	ctnnb1	none	control	none	none	none	2023-01-23	3861	2343	2277	2182	1	94	95.8	0	4.1	0.73		FALSE	FALSE
PEmbryo_TAATGCGC_GTGGCCTT_TGAT_22223_R1.fastq.gz	ctnnb1_2 cell_none_control	2 cell	ctnnb1	none	control	none	none	none	2023-01-23	6478	5348	5292	5103	1	188	96.4	0	3.6	0.86		FALSE	FALSE
PEmbryo_ATTACTCG_TAGCTTAT_GTTA_11223_R1.fastq.gz	crygc_2 cell_none_control	2 cell	crygc	none	control	none	none	none	2023-01-12	8796	8377	8377	7906	2	469	94.4	0	5.6	0.039		FALSE	FALSE
PEmbryo_CGCTCATT_TAGCTTAT_GTTA_11223_R1.fastq.gz	crygc_2 cell_none_control	2 cell	crygc	none	control	none	none	none	2023-01-12	7613	7229	7229	7088	0	141	98	0	2	0.82		FALSE	FALSE
PEmbryo_GAGATTCC_TAGCTTAT_GTTA_11223_R1.fastq.gz	crygc_2 cell_none_control	2 cell	crygc	none	control	none	none	none	2023-01-12	9384	8890	8890	8481	1	408	95.4	0	4.6	0.15		FALSE	FALSE
PEmbryo_ATTCAGAA_TAGCTTAT_GTTA_11223_R1.fastq.gz	crygc_2 cell_none_control	2 cell	crygc	none	control	none	none	none	2023-01-12	12106	11540	11540	11184	0	356	96.9	0	3.1	0.54		FALSE	FALSE
PEmbryo_GAATTCGT_TAGCTTAT_GTTA_11223_R1.fastq.gz	crygc_2 cell_none_control	2 cell	crygc	none	control	none	none	none	2023-01-12	10423	9873	9872	9720	1	151	98.5	0	1.5	0.9		FALSE	FALSE
PEmbryo_CGGCTATG_TAGCTTAT_GTTA_11223_R1.fastq.gz	crygc_2 cell_none_control	2 cell	crygc	none	control	none	none	none	2023-01-12	13973	13310	13310	12956	0	354	97.3	0	2.7	0.66		FALSE	FALSE
PEmbryo_ATTACTCG_GGCTACAT_GTTA_11223_R1.fastq.gz	crygc_2 cell_none_control	2 cell	crygc	none	control	none	none	none	2023-01-12	11318	10672	10672	10428	1	243	97.7	0	2.3	0.76		FALSE	FALSE
PEmbryo_TCCGGAGA_GGCTACAT_GTTA_11223_R1.fastq.gz	crygc_2 cell_none_control	2 cell	crygc	none	control	none	none	none	2023-01-12	11749	11145	11145	10850	0	295	97.4	0	2.6	0.68		FALSE	FALSE
PEmbryo_CGCTCATT_GGCTACAT_GTTA_11223_R1.fastq.gz	crygc_2 cell_none_control	2 cell	crygc	none	control	none	none	none	2023-01-12	6923	6528	6528	6401	0	127	98.1	0	1.9	0.84		FALSE	FALSE
PEmbryo_GAGATTCC_GGCTACAT_GTTA_11223_R1.fastq.gz	crygc_2 cell_none_control	2 cell	crygc	none	control	none	none	none	2023-01-12	12283	11560	11560	11250	0	310	97.3	0	2.7	0.66		FALSE	FALSE
PEmbryo_ATTCAGAA_GGCTACAT_GTTA_11223_R1.fastq.gz	crygc_2 cell_none_control	2 cell	crygc	none	control	none	none	none	2023-01-12	11305	10635	10635	10132	0	503	95.3	0	4.7	0.14		FALSE	FALSE
PEmbryo_GAATTCGT_GGCTACAT_GTTA_11223_R1.fastq.gz	crygc_2 cell_none_control	2 cell	crygc	none	control	none	none	none	2023-01-12	11860	11177	11177	10916	0	261	97.7	0	2.3	0.76		FALSE	FALSE
PEmbryo_TAATGCGC_GGCTACAT_GTTA_11223_R1.fastq.gz	crygc_2 cell_none_control	2 cell	crygc	none	control	none	none	none	2023-01-12	11689	11038	11037	10649	0	388	96.5	0	3.5	0.42		FALSE	FALSE
PEmbryo_CGGCTATG_GGCTACAT_GTTA_11223_R1.fastq.gz	crygc_2 cell_none_control	2 cell	crygc	none	control	none	none	none	2023-01-12	11316	10695	10695	10204	0	491	95.4	0	4.6	0.15		FALSE	FALSE
PEmbryo_TAATGCGC_CTTGTAAT_GTTA_11223_R1.fastq.gz	crygc_2 cell_none_control	2 cell	crygc	none	control	none	none	none	2023-01-12	13217	12548	12548	12275	1	272	97.8	0	2.2	0.78		FALSE	FALSE
PEmbryo_CGGCTATG_CTTGTAAT_GTTA_11223_R1.fastq.gz	crygc_2 cell_none_control	2 cell	crygc	none	control	none	none	none	2023-01-12	12802	12140	12140	11478	0	662	94.5	0	5.5	0.045		FALSE	FALSE
PEmbryo_ATTACTCG_AGTCAACA_ACAC_11223_R1.fastq.gz	tspan2_2 cell_none_control	2 cell	tspan2	none	control	none	none	none	2023-01-12	12058	11585	11515	11320	1	194	98.3	0	1.7	0.71		FALSE	FALSE
PEmbryo_TCCGGAGA_AGTCAACA_ACAC_11223_R1.fastq.gz	tspan2_2 cell_none_control	2 cell	tspan2	none	control	none	none	none	2023-01-12	11704	11192	11117	10913	0	204	98.2	0	1.8	0.68		FALSE	FALSE
PEmbryo_CGCTCATT_AGTCAACA_ACAC_11223_R1.fastq.gz	tspan2_2 cell_none_control	2 cell	tspan2	none	control	none	none	none	2023-01-12	6784	6489	6446	6370	0	76	98.8	0	1.2	0.85		FALSE	FALSE
PEmbryo_GAGATTCC_AGTCAACA_ACAC_11223_R1.fastq.gz	tspan2_2 cell_none_control	2 cell	tspan2	none	control	none	none	none	2023-01-12	17406	16688	16598	16344	0	254	98.5	0	1.5	0.78		FALSE	FALSE
PEmbryo_ATTCAGAA_AGTCAACA_ACAC_11223_R1.fastq.gz	tspan2_2 cell_none_control	2 cell	tspan2	none	control	none	none	none	2023-01-12	10119	9705	9639	9524	0	115	98.8	0	1.2	0.85		FALSE	FALSE
PEmbryo_GAATTCGT_AGTCAACA_ACAC_11223_R1.fastq.gz	tspan2_2 cell_none_control	2 cell	tspan2	none	control	none	none	none	2023-01-12	17198	16488	16399	16200	0	199	98.8	0	1.2	0.85		FALSE	FALSE
PEmbryo_TAATGCGC_AGTCAACA_ACAC_11223_R1.fastq.gz	tspan2_2 cell_none_control	2 cell	tspan2	none	control	none	none	none	2023-01-12	11053	10593	10532	10321	1	210	98	0	2	0.6		FALSE	FALSE
PEmbryo_TCCGGAGA_AGTTCCGT_ACAC_11223_R1.fastq.gz	tspan2_2 cell_none_control	2 cell	tspan2	none	control	none	none	none	2023-01-12	10646	10226	10153	10053	1	99	99	0	1	0.89		FALSE	FALSE
PEmbryo_CGCTCATT_AGTTCCGT_ACAC_11223_R1.fastq.gz	tspan2_2 cell_none_control	2 cell	tspan2	none	control	none	none	none	2023-01-12	9504	9099	9047	8926	1	120	98.7	0	1.3	0.83		FALSE	FALSE
PEmbryo_GAGATTCC_AGTTCCGT_ACAC_11223_R1.fastq.gz	tspan2_2 cell_none_control	2 cell	tspan2	none	control	none	none	none	2023-01-12	2577	2484	2465	2420	0	45	98.2	0	1.8	0.68		FALSE	FALSE
PEmbryo_ATTCAGAA_AGTTCCGT_ACAC_11223_R1.fastq.gz	tspan2_2 cell_none_control	2 cell	tspan2	none	control	none	none	none	2023-01-12	13622	13066	12993	12763	0	230	98.2	0	1.8	0.68		FALSE	FALSE
PEmbryo_GAATTCGT_AGTTCCGT_ACAC_11223_R1.fastq.gz	tspan2_2 cell_none_control	2 cell	tspan2	none	control	none	none	none	2023-01-12	12803	12280	12209	11996	1	212	98.3	0	1.7	0.71		FALSE	FALSE
PEmbryo_TAATGCGC_AGTTCCGT_ACAC_11223_R1.fastq.gz	tspan2_2 cell_none_control	2 cell	tspan2	none	control	none	none	none	2023-01-12	10339	9931	9886	9669	1	216	97.8	0	2.2	0.52		FALSE	FALSE
PEmbryo_ATTACTCG_GTTTCGGA_GTGT_11223_R1.fastq.gz	tspan2_2 cell_none_control	2 cell	tspan2	none	control	none	none	none	2023-01-12	17058	16424	16325	15898	0	427	97.4	0	2.6	0.37		FALSE	FALSE
PEmbryo_TCCGGAGA_GTTTCGGA_GTGT_11223_R1.fastq.gz	tspan2_2 cell_none_control	2 cell	tspan2	none	control	none	none	none	2023-01-12	15314	14743	14646	14175	2	469	96.8	0	3.2	0.18		FALSE	FALSE
PEmbryo_GAGATTCC_GTTTCGGA_GTGT_11223_R1.fastq.gz	tspan2_2 cell_none_control	2 cell	tspan2	none	control	none	none	none	2023-01-12	18555	17765	17661	16954	1	706	96	0	4	0.042		FALSE	FALSE
PEmbryo_GAATTCGT_GTTTCGGA_GTGT_11223_R1.fastq.gz	tspan2_2 cell_none_control	2 cell	tspan2	none	control	none	none	none	2023-01-12	18792	18058	17931	17310	2	619	96.5	0	3.5	0.11		FALSE	FALSE
PEmbryo_ATTACTCG_CGTACGTA_GTGT_11223_R1.fastq.gz	tspan2_2 cell_none_control	2 cell	tspan2	none	control	none	none	none	2023-01-12	22213	21414	21286	20661	1	624	97.1	0	2.9	0.26		FALSE	FALSE
PEmbryo_CGCTCATT_CGTACGTA_GTGT_11223_R1.fastq.gz	tspan2_2 cell_none_control	2 cell	tspan2	none	control	none	none	none	2023-01-12	18329	17633	17526	17019	1	506	97.1	0	2.9	0.26		FALSE	FALSE
PEmbryo_ATTCAGAA_CGTACGTA_GTGT_11223_R1.fastq.gz	tspan2_2 cell_none_control	2 cell	tspan2	none	control	none	none	none	2023-01-12	24034	23167	23029	22066	6	957	95.8	0	4.2	0.027		FALSE	FALSE
PEmbryo_CGGCTATG_CGTACGTA_GTGT_11223_R1.fastq.gz	tspan2_2 cell_none_control	2 cell	tspan2	none	control	none	none	none	2023-01-12	24373	23493	23382	22493	1	888	96.2	0	3.8	0.063		FALSE	FALSE
PEmbryo_ATTACTCG_GTCCGCAC_GCCC_22223_R1.fastq.gz	tubb5_2 cell_none_control	2 cell	tubb5	none	control	none	none	none	2023-01-23	3987	3695	3671	3511	1	159	95.6	0	4.3	0.86		FALSE	FALSE
PEmbryo_TCCGGAGA_GTCCGCAC_GCCC_22223_R1.fastq.gz	tubb5_2 cell_none_control	2 cell	tubb5	none	control	none	none	none	2023-01-23	4350	4074	4051	3837	2	212	94.7	0	5.2	0.7		FALSE	FALSE
PEmbryo_CGCTCATT_GTCCGCAC_GCCC_22223_R1.fastq.gz	tubb5_2 cell_none_control	2 cell	tubb5	none	control	none	none	none	2023-01-23	2462	2297	2280	2079	0	201	91.2	0	8.8	0.045		FALSE	FALSE
PEmbryo_GAGATTCC_GTCCGCAC_GCCC_22223_R1.fastq.gz	tubb5_2 cell_none_control	2 cell	tubb5	none	control	none	none	none	2023-01-23	1900	1791	1773	1637	0	136	92.3	0	7.7	0.15		FALSE	FALSE
PEmbryo_ATTCAGAA_GTCCGCAC_GCCC_22223_R1.fastq.gz	tubb5_2 cell_none_control	2 cell	tubb5	none	control	none	none	none	2023-01-23	3111	2908	2889	2703	2	184	93.6	0.1	6.4	0.41		FALSE	FALSE
PEmbryo_GAATTCGT_GTCCGCAC_GCCC_22223_R1.fastq.gz	tubb5_2 cell_none_control	2 cell	tubb5	none	control	none	none	none	2023-01-23	2836	2636	2615	2504	1	110	95.8	0	4.2	0.87		FALSE	FALSE
PEmbryo_CGGCTATG_GTCCGCAC_GCCC_22223_R1.fastq.gz	tubb5_2 cell_none_control	2 cell	tubb5	none	control	none	none	none	2023-01-23	2689	2503	2475	2314	6	155	93.5	0.2	6.3	0.44		FALSE	FALSE
PEmbryo_ATTACTCG_GTGAAACG_GCCC_22223_R1.fastq.gz	tubb5_2 cell_none_control	2 cell	tubb5	none	control	none	none	none	2023-01-23	2607	2434	2329	2206	3	120	94.7	0.1	5.2	0.7		FALSE	FALSE
PEmbryo_TCCGGAGA_GTGAAACG_GCCC_22223_R1.fastq.gz	tubb5_2 cell_none_control	2 cell	tubb5	none	control	none	none	none	2023-01-23	1667	1561	1440	1307	0	133	90.8	0	9.2	0.026		FALSE	FALSE
PEmbryo_CGCTCATT_GTGAAACG_GCCC_22223_R1.fastq.gz	tubb5_2 cell_none_control	2 cell	tubb5	none	control	none	none	none	2023-01-23	2207	2066	2056	1933	0	123	94	0	6	0.51		FALSE	FALSE
PEmbryo_GAGATTCC_GTGAAACG_GCCC_22223_R1.fastq.gz	tubb5_2 cell_none_control	2 cell	tubb5	none	control	none	none	none	2023-01-23	2777	2624	2612	2438	3	171	93.3	0.1	6.5	0.39		FALSE	FALSE
PEmbryo_ATTCAGAA_GTGAAACG_GCCC_22223_R1.fastq.gz	tubb5_2 cell_none_control	2 cell	tubb5	none	control	none	none	none	2023-01-23	2525	2392	2374	2227	1	146	93.8	0	6.1	0.48		FALSE	FALSE
PEmbryo_GAATTCGT_GTGAAACG_GCCC_22223_R1.fastq.gz	tubb5_2 cell_none_control	2 cell	tubb5	none	control	none	none	none	2023-01-23	2718	2564	2537	2431	0	106	95.8	0	4.2	0.87		FALSE	FALSE
PEmbryo_TAATGCGC_GTGAAACG_GCCC_22223_R1.fastq.gz	tubb5_2 cell_none_control	2 cell	tubb5	none	control	none	none	none	2023-01-23	3200	3033	3013	2877	4	132	95.5	0.1	4.4	0.84		FALSE	FALSE

## Sheet: Supplementary Table 8
Supplementary Table 8. Results of prime editing in mouse embryos, analyzed by method #1, related to Figure 1a-b and Supplementary Figures 2b, 3-8.
Amplicon sequencing results from embryos edited at the zygote or two-cell stage (PE2, PE4, PE3, PE5, HDR) across two loci (Rnf2, Chd2). All samples were analyzed with consideration of a secondary, nicking region (method #1).
Filename	group	injection stage	target	edit	method	editor	pegRNA	dnMLH1	Date Injected	# reads	# filtered reads	# valid reads	# wt reads	# precise reads	# error reads	% WT	% Precise	% Errors	errors pval (one-sided z-test)		precisely edited?	signficiant errors?
PEmbryo_ATTACTCG_ATCACGAT_ATGA_110721_R1.fastq.gz	rnf2_zygote_C>G_PE2	zygote	rnf2	C>G	PE2	PE2 (prep 1)	normal pegRNA	none	2021-10-19	38021	35876	35569	33736	9	1824	94.8	0	5.1	0.158655		FALSE	FALSE
PEmbryo_ATTACTCG_CGATGTAT_ATGA_110721_R1.fastq.gz	rnf2_zygote_C>G_PE2	zygote	rnf2	C>G	PE2	PE2 (prep 1)	normal pegRNA	none	2021-10-19	21462	20230	20058	19060	2	996	95	0	5	0.187031		FALSE	FALSE
PEmbryo_ATTACTCG_TTAGGCAT_ATGA_110721_R1.fastq.gz	rnf2_zygote_C>G_PE2	zygote	rnf2	C>G	PE2	PE2 (prep 1)	normal pegRNA	none	2021-10-19	22457	21041	20883	19650	91	1142	94.1	0.4	5.5	0.074307		FALSE	FALSE
PEmbryo_ATTACTCG_TGACCAAT_ATGA_110721_R1.fastq.gz	rnf2_zygote_C>G_PE2	zygote	rnf2	C>G	PE2	PE2 (prep 1)	normal pegRNA	none	2021-10-19	30456	28632	28406	26946	4	1456	94.9	0	5.1	0.158655		FALSE	FALSE
PEmbryo_ATTACTCG_ACAGTGAT_ATGA_110721_R1.fastq.gz	rnf2_zygote_C>G_PE2	zygote	rnf2	C>G	PE2	PE2 (prep 1)	normal pegRNA	none	2021-10-19	26482	25062	24854	23194	507	1153	93.3	2	4.6	0.328361		TRUE	FALSE
PEmbryo_ATTACTCG_GCCAATAT_ATGA_110721_R1.fastq.gz	rnf2_zygote_C>G_PE2	zygote	rnf2	C>G	PE2	PE2 (prep 1)	normal pegRNA	none	2021-10-19	26090	24612	24383	23198	3	1182	95.1	0	4.8	0.252493		FALSE	FALSE
PEmbryo_ATTACTCG_CAGATCAT_ATGA_110721_R1.fastq.gz	rnf2_zygote_C>G_PE2	zygote	rnf2	C>G	PE2	PE2 (prep 1)	normal pegRNA	none	2021-10-19	12381	11689	11602	11116	9	477	95.8	0.1	4.1	0.544236		FALSE	FALSE
PEmbryo_ATTACTCG_ACTTGAAT_ATGA_110721_R1.fastq.gz	rnf2_zygote_C>G_PE2	zygote	rnf2	C>G	PE2	PE2 (prep 1)	normal pegRNA	none	2021-10-19	33316	31390	31138	29193	375	1570	93.8	1.2	5	0.187031		TRUE	FALSE
PEmbryo_ATTACTCG_ATCACGAT_AGTA_110721_R1.fastq.gz	rnf2_zygote_C>G_PE2	zygote	rnf2	C>G	PE2	PE2 (prep 1)	normal pegRNA	none	2021-10-19	34871	33152	32904	31205	4	1695	94.8	0	5.2	0.13326		FALSE	FALSE
PEmbryo_ATTACTCG_CGATGTAT_AGTA_110721_R1.fastq.gz	rnf2_zygote_C>G_PE2	zygote	rnf2	C>G	PE2	PE2 (prep 1)	normal pegRNA	none	2021-10-19	21580	20487	20317	19205	4	1108	94.5	0	5.5	0.074307		FALSE	FALSE
PEmbryo_ATTACTCG_TTAGGCAT_AGTA_110721_R1.fastq.gz	rnf2_zygote_C>G_PE2	zygote	rnf2	C>G	PE2	PE2 (prep 1)	normal pegRNA	none	2021-10-19	24423	23074	22886	18932	2801	1153	82.7	12.2	5	0.187031		TRUE	FALSE
PEmbryo_ATTACTCG_TGACCAAT_AGTA_110721_R1.fastq.gz	rnf2_zygote_C>G_PE2	zygote	rnf2	C>G	PE2	PE2 (prep 1)	normal pegRNA	none	2021-10-19	29486	27983	27724	26113	4	1607	94.2	0	5.8	0.0377202		FALSE	FALSE
PEmbryo_ATTACTCG_ACAGTGAT_AGTA_110721_R1.fastq.gz	rnf2_zygote_C>G_PE2	zygote	rnf2	C>G	PE2	PE2 (prep 1)	normal pegRNA	none	2021-10-19	27483	26127	25923	24605	0	1318	94.9	0	5.1	0.158655		FALSE	FALSE
PEmbryo_ATTACTCG_GCCAATAT_AGTA_110721_R1.fastq.gz	rnf2_zygote_C>G_PE2	zygote	rnf2	C>G	PE2	PE2 (prep 1)	normal pegRNA	none	2021-10-19	27921	26520	26310	24978	3	1329	94.9	0	5.1	0.158655		FALSE	FALSE
PEmbryo_ATTACTCG_CAGATCAT_AGTA_110721_R1.fastq.gz	rnf2_zygote_C>G_PE2	zygote	rnf2	C>G	PE2	PE2 (prep 1)	normal pegRNA	none	2021-10-19	30525	28966	28752	27360	4	1388	95.2	0	4.8	0.252493		FALSE	FALSE
PEmbryo_ATTACTCG_ACTTGAAT_AGTA_110721_R1.fastq.gz	rnf2_zygote_C>G_PE2	zygote	rnf2	C>G	PE2	PE2 (prep 1)	normal pegRNA	none	2021-10-19	28034	26613	26407	25053	1	1353	94.9	0	5.1	0.158655		FALSE	FALSE
PEmbryo_ATTACTCG_ACTTGAAT_ACGA_110721_R1.fastq.gz	rnf2_zygote_C>G_PE2	zygote	rnf2	C>G	PE2	PE2 (prep 1)	normal pegRNA	none	2021-10-19	35277	33401	33183	30425	862	1896	91.7	2.6	5.7	0.0477904		TRUE	FALSE
PEmbryo_ATTACTCG_CGATGTAT_TGAT_110721_R1.fastq.gz	rnf2_zygote_C>G_PE2	zygote	rnf2	C>G	PE2	PE2 (prep 1)	normal pegRNA	none	2021-10-19	17413	16474	16351	15914	2	435	97.3	0	2.7	0.95221		FALSE	FALSE
PEmbryo_ATTACTCG_TTAGGCAT_TGAT_110721_R1.fastq.gz	rnf2_zygote_C>G_PE2	zygote	rnf2	C>G	PE2	PE2 (prep 1)	normal pegRNA	none	2021-10-19	22535	21086	20938	19708	32	1198	94.1	0.2	5.7	0.0477904		FALSE	FALSE
PEmbryo_ATTACTCG_TGACCAAT_TGAT_110721_R1.fastq.gz	rnf2_zygote_C>G_PE2	zygote	rnf2	C>G	PE2	PE2 (prep 1)	normal pegRNA	none	2021-10-19	29033	27379	27174	25659	4	1511	94.4	0	5.6	0.0599069		FALSE	FALSE
PEmbryo_ATTACTCG_ATCACGAT_ACGA_110721_R1.fastq.gz	rnf2_zygote_C>G_PE4	zygote	rnf2	C>G	PE4	PE2 (prep 1)	normal pegRNA	mMLH1 (prep 1)	2021-10-19	33982	32130	31918	23911	4272	3735	74.9	13.4	11.7	0		TRUE	TRUE
PEmbryo_ATTACTCG_CGATGTAT_ACGA_110721_R1.fastq.gz	rnf2_zygote_C>G_PE4	zygote	rnf2	C>G	PE4	PE2 (prep 1)	normal pegRNA	mMLH1 (prep 1)	2021-10-19	22583	21397	21251	13101	7050	1100	61.6	33.2	5.2	0.13326		TRUE	FALSE
PEmbryo_ATTACTCG_TTAGGCAT_ACGA_110721_R1.fastq.gz	rnf2_zygote_C>G_PE4	zygote	rnf2	C>G	PE4	PE2 (prep 1)	normal pegRNA	mMLH1 (prep 1)	2021-10-19	24932	23531	23350	22222	0	1128	95.2	0	4.8	0.252493		FALSE	FALSE
PEmbryo_ATTACTCG_TGACCAAT_ACGA_110721_R1.fastq.gz	rnf2_zygote_C>G_PE4	zygote	rnf2	C>G	PE4	PE2 (prep 1)	normal pegRNA	mMLH1 (prep 1)	2021-10-19	30999	29382	29147	27536	41	1570	94.5	0.1	5.4	0.0912112		FALSE	FALSE
PEmbryo_ATTACTCG_ACAGTGAT_ACGA_110721_R1.fastq.gz	rnf2_zygote_C>G_PE4	zygote	rnf2	C>G	PE4	PE2 (prep 1)	normal pegRNA	mMLH1 (prep 1)	2021-10-19	21411	19543	19379	10067	3108	6204	51.9	16	32	0		TRUE	TRUE
PEmbryo_ATTACTCG_GCCAATAT_ACGA_110721_R1.fastq.gz	rnf2_zygote_C>G_PE4	zygote	rnf2	C>G	PE4	PE2 (prep 1)	normal pegRNA	mMLH1 (prep 1)	2021-10-19	29958	28397	28193	25008	1578	1607	88.7	5.6	5.7	0.0477904		TRUE	FALSE
PEmbryo_ATTACTCG_CAGATCAT_ACGA_110721_R1.fastq.gz	rnf2_zygote_C>G_PE4	zygote	rnf2	C>G	PE4	PE2 (prep 1)	normal pegRNA	mMLH1 (prep 1)	2021-10-19	33611	31761	31533	22252	7275	2006	70.6	23.1	6.4	0.00725377		TRUE	FALSE
PEmbryo_ATTACTCG_ACAGTGAT_TGAT_110721_R1.fastq.gz	rnf2_zygote_C>G_PE4	zygote	rnf2	C>G	PE4	PE2 (prep 1)	normal pegRNA	mMLH1 (prep 1)	2021-10-19	24289	22855	22663	14474	6558	1631	63.9	28.9	7.2	0.00042906		TRUE	TRUE
PEmbryo_ATTACTCG_GCCAATAT_TGAT_110721_R1.fastq.gz	rnf2_zygote_C>G_PE4	zygote	rnf2	C>G	PE4	PE2 (prep 1)	normal pegRNA	mMLH1 (prep 1)	2021-10-19	20969	19832	19655	6182	12608	865	31.5	64.1	4.4	0.41207		TRUE	FALSE
PEmbryo_ATTACTCG_CAGATCAT_TGAT_110721_R1.fastq.gz	rnf2_zygote_C>G_PE4	zygote	rnf2	C>G	PE4	PE2 (prep 1)	normal pegRNA	mMLH1 (prep 1)	2021-10-19	23440	22059	21890	15672	5021	1197	71.6	22.9	5.5	0.074307		TRUE	FALSE
PEmbryo_ATTACTCG_ACTTGAAT_TGAT_110721_R1.fastq.gz	rnf2_zygote_C>G_PE4	zygote	rnf2	C>G	PE4	PE2 (prep 1)	normal pegRNA	mMLH1 (prep 1)	2021-10-19	30339	28600	28398	24816	2218	1364	87.4	7.8	4.8	0.252493		TRUE	FALSE
PEmbryo_ATTCAGAA_GATCAGAT_TACT_20522_R1.fastq.gz	rnf2_zygote_C>G_PE3	zygote	rnf2	C>G	PE3	PE2 (prep 1)	normal pegRNA	none	2022-01-10	27474	25649	25411	367	9287	15757	1.4	36.5	62	0		TRUE	TRUE
PEmbryo_GAATTCGT_GATCAGAT_TACT_20522_R1.fastq.gz	rnf2_zygote_C>G_PE3	zygote	rnf2	C>G	PE3	PE2 (prep 1)	normal pegRNA	none	2022-01-10	19605	17565	17362	193	9450	7719	1.1	54.4	44.5	0		TRUE	TRUE
PEmbryo_CTGAAGCT_GATCAGAT_TACT_20522_R1.fastq.gz	rnf2_zygote_C>G_PE3	zygote	rnf2	C>G	PE3	PE2 (prep 1)	normal pegRNA	none	2022-01-10	22163	20670	20476	760	10302	9414	3.7	50.3	46	0		TRUE	TRUE
PEmbryo_TAATGCGC_GATCAGAT_TACT_20522_R1.fastq.gz	rnf2_zygote_C>G_PE3	zygote	rnf2	C>G	PE3	PE2 (prep 1)	normal pegRNA	none	2022-01-10	4857	4468	4428	118	4208	102	2.7	95	2.3	0.982619		TRUE	FALSE
PEmbryo_CGGCTATG_GATCAGAT_TACT_20522_R1.fastq.gz	rnf2_zygote_C>G_PE3	zygote	rnf2	C>G	PE3	PE2 (prep 1)	normal pegRNA	none	2022-01-10	31384	26795	26480	52	1162	25266	0.2	4.4	95.4	0		TRUE	TRUE
PEmbryo_TCCGCGAA_GATCAGAT_TACT_20522_R1.fastq.gz	rnf2_zygote_C>G_PE3	zygote	rnf2	C>G	PE3	PE2 (prep 1)	normal pegRNA	none	2022-01-10	25654	23507	23261	1085	11800	10376	4.7	50.7	44.6	0		TRUE	TRUE
PEmbryo_TCTCGCGC_GATCAGAT_TACT_20522_R1.fastq.gz	rnf2_zygote_C>G_PE3	zygote	rnf2	C>G	PE3	PE2 (prep 1)	normal pegRNA	none	2022-01-10	20710	18143	17943	2084	4308	11551	11.6	24	64.4	0		TRUE	TRUE
PEmbryo_ATTCAGAA_TAGCTTAT_TACT_20522_R1.fastq.gz	rnf2_zygote_C>G_PE3	zygote	rnf2	C>G	PE3	PE2 (prep 1)	normal pegRNA	none	2022-01-10	24782	23068	22825	5552	106	17167	24.3	0.5	75.2	0		FALSE	TRUE
PEmbryo_GAATTCGT_TAGCTTAT_TACT_20522_R1.fastq.gz	rnf2_zygote_C>G_PE3	zygote	rnf2	C>G	PE3	PE2 (prep 1)	normal pegRNA	none	2022-01-10	23869	21831	21600	277	49	21274	1.3	0.2	98.5	0		FALSE	TRUE
PEmbryo_CTGAAGCT_TAGCTTAT_TACT_20522_R1.fastq.gz	rnf2_zygote_C>G_PE3	zygote	rnf2	C>G	PE3	PE2 (prep 1)	normal pegRNA	none	2022-01-10	39041	31259	14260	307	103	13850	2.2	0.7	97.1	0		FALSE	TRUE
PEmbryo_TAATGCGC_TAGCTTAT_TACT_20522_R1.fastq.gz	rnf2_zygote_C>G_PE3	zygote	rnf2	C>G	PE3	PE2 (prep 1)	normal pegRNA	none	2022-01-10	24099	20617	20405	1538	6971	11896	7.5	34.2	58.3	0		TRUE	TRUE
PEmbryo_CGGCTATG_TAGCTTAT_TACT_20522_R1.fastq.gz	rnf2_zygote_C>G_PE3	zygote	rnf2	C>G	PE3	PE2 (prep 1)	normal pegRNA	none	2022-01-10	22767	20846	20644	1103	10716	8825	5.3	51.9	42.7	0		TRUE	TRUE
PEmbryo_TCCGCGAA_TAGCTTAT_TACT_20522_R1.fastq.gz	rnf2_zygote_C>G_PE3	zygote	rnf2	C>G	PE3	PE2 (prep 1)	normal pegRNA	none	2022-01-10	25637	23832	23615	550	17142	5923	2.3	72.6	25.1	0		TRUE	TRUE
PEmbryo_TCTCGCGC_TAGCTTAT_TACT_20522_R1.fastq.gz	rnf2_zygote_C>G_PE3	zygote	rnf2	C>G	PE3	PE2 (prep 1)	normal pegRNA	none	2022-01-10	25306	23477	23267	577	22015	675	2.5	94.6	2.9	0.925693		TRUE	FALSE
PEmbryo_AGCGATAG_TAGCTTAT_TACT_20522_R1.fastq.gz	rnf2_zygote_C>G_PE3	zygote	rnf2	C>G	PE3	PE2 (prep 1)	normal pegRNA	none	2022-01-10	20781	18959	18754	2250	8334	8170	12	44.4	43.6	0		TRUE	TRUE
PEmbryo_CGGCTATG_GGCTACAT_TACT_20522_R1.fastq.gz	rnf2_zygote_C>G_PE3	zygote	rnf2	C>G	PE3	PE2 (prep 1)	normal pegRNA	none	2022-01-10	24125	21851	21653	950	9472	11231	4.4	43.7	51.9	0		TRUE	TRUE
PEmbryo_TCCGCGAA_GGCTACAT_TACT_20522_R1.fastq.gz	rnf2_zygote_C>G_PE3	zygote	rnf2	C>G	PE3	PE2 (prep 1)	normal pegRNA	none	2022-01-10	12946	12004	11909	11613	85	211	97.5	0.7	1.8	0.99617		FALSE	FALSE
PEmbryo_TCTCGCGC_GGCTACAT_TACT_20522_R1.fastq.gz	rnf2_zygote_C>G_PE3	zygote	rnf2	C>G	PE3	PE2 (prep 1)	normal pegRNA	none	2022-01-10	20402	18911	18710	521	17834	355	2.8	95.3	1.9	0.994699		TRUE	FALSE
PEmbryo_AGCGATAG_GGCTACAT_TACT_20522_R1.fastq.gz	rnf2_zygote_C>G_PE3	zygote	rnf2	C>G	PE3	PE2 (prep 1)	normal pegRNA	none	2022-01-10	33908	26515	26199	264	11063	14872	1	42.2	56.8	0		TRUE	TRUE
PEmbryo_ATTCAGAA_GGCTACAT_TACT_20522_R1.fastq.gz	rnf2_zygote_C>G_PE5	zygote	rnf2	C>G	PE5	PE2 (prep 1)	normal pegRNA	mMLH1 (prep 1)	2022-01-10	30062	28075	27816	5511	7450	14855	19.8	26.8	53.4	0		TRUE	TRUE
PEmbryo_GAATTCGT_GGCTACAT_TACT_20522_R1.fastq.gz	rnf2_zygote_C>G_PE5	zygote	rnf2	C>G	PE5	PE2 (prep 1)	normal pegRNA	mMLH1 (prep 1)	2022-01-10	3300	3051	3014	1513	1391	110	50.2	46.2	3.6	0.747507		TRUE	FALSE
PEmbryo_CTGAAGCT_GGCTACAT_TACT_20522_R1.fastq.gz	rnf2_zygote_C>G_PE5	zygote	rnf2	C>G	PE5	PE2 (prep 1)	normal pegRNA	mMLH1 (prep 1)	2022-01-10	32333	29005	28745	701	6490	21554	2.4	22.6	75	0		TRUE	TRUE
PEmbryo_TAATGCGC_GGCTACAT_TACT_20522_R1.fastq.gz	rnf2_zygote_C>G_PE5	zygote	rnf2	C>G	PE5	PE2 (prep 1)	normal pegRNA	mMLH1 (prep 1)	2022-01-10	27056	25240	25011	1749	17910	5352	7	71.6	21.4	0		TRUE	TRUE
PEmbryo_ATTCAGAA_CTTGTAAT_TACT_20522_R1.fastq.gz	rnf2_zygote_C>G_PE5	zygote	rnf2	C>G	PE5	PE2 (prep 1)	normal pegRNA	mMLH1 (prep 1)	2022-01-10	23967	22110	21885	525	15957	5403	2.4	72.9	24.7	0		TRUE	TRUE
PEmbryo_GAATTCGT_CTTGTAAT_TACT_20522_R1.fastq.gz	rnf2_zygote_C>G_PE5	zygote	rnf2	C>G	PE5	PE2 (prep 1)	normal pegRNA	mMLH1 (prep 1)	2022-01-10	13551	12583	12472	12022	24	426	96.4	0.2	3.4	0.812969		FALSE	FALSE
PEmbryo_CTGAAGCT_CTTGTAAT_TACT_20522_R1.fastq.gz	rnf2_zygote_C>G_PE5	zygote	rnf2	C>G	PE5	PE2 (prep 1)	normal pegRNA	mMLH1 (prep 1)	2022-01-10	15379	14248	14083	372	13306	405	2.6	94.5	2.9	0.925693		TRUE	FALSE
PEmbryo_TAATGCGC_CTTGTAAT_TACT_20522_R1.fastq.gz	rnf2_zygote_C>G_PE5	zygote	rnf2	C>G	PE5	PE2 (prep 1)	normal pegRNA	mMLH1 (prep 1)	2022-01-10	23291	20410	20218	231	5707	14280	1.1	28.2	70.6	0		TRUE	TRUE
PEmbryo_CGGCTATG_CTTGTAAT_TACT_20522_R1.fastq.gz	rnf2_zygote_C>G_PE5	zygote	rnf2	C>G	PE5	PE2 (prep 1)	normal pegRNA	mMLH1 (prep 1)	2022-01-10	30781	28328	28069	859	8428	18782	3.1	30	66.9	0		TRUE	TRUE
PEmbryo_TCCGCGAA_CTTGTAAT_TACT_20522_R1.fastq.gz	rnf2_zygote_C>G_PE5	zygote	rnf2	C>G	PE5	PE2 (prep 1)	normal pegRNA	mMLH1 (prep 1)	2022-01-10	25151	22874	22646	403	13388	8855	1.8	59.1	39.1	0		TRUE	TRUE
PEmbryo_TCTCGCGC_CTTGTAAT_TACT_20522_R1.fastq.gz	rnf2_zygote_C>G_PE5	zygote	rnf2	C>G	PE5	PE2 (prep 1)	normal pegRNA	mMLH1 (prep 1)	2022-01-10	17246	15980	15823	2487	12952	384	15.7	81.9	2.4	0.97725		TRUE	FALSE
PEmbryo_AGCGATAG_CTTGTAAT_TACT_20522_R1.fastq.gz	rnf2_zygote_C>G_PE5	zygote	rnf2	C>G	PE5	PE2 (prep 1)	normal pegRNA	mMLH1 (prep 1)	2022-01-10	26015	23430	23192	788	6822	15582	3.4	29.4	67.2	0		TRUE	TRUE
PEmbryo_TAATGCGC_AGTCAACA_TACT_20522_R1.fastq.gz	rnf2_zygote_C>G_PE5	zygote	rnf2	C>G	PE5	PE2 (prep 1)	normal pegRNA	mMLH1 (prep 1)	2022-01-10	15134	14139	13974	326	12437	1211	2.3	89	8.7	2.86652e-07		TRUE	TRUE
PEmbryo_CGGCTATG_AGTCAACA_TACT_20522_R1.fastq.gz	rnf2_zygote_C>G_PE5	zygote	rnf2	C>G	PE5	PE2 (prep 1)	normal pegRNA	mMLH1 (prep 1)	2022-01-10	26501	23983	23743	208	7557	15978	0.9	31.8	67.3	0		TRUE	TRUE
PEmbryo_TCCGCGAA_AGTCAACA_TACT_20522_R1.fastq.gz	rnf2_zygote_C>G_PE5	zygote	rnf2	C>G	PE5	PE2 (prep 1)	normal pegRNA	mMLH1 (prep 1)	2022-01-10	22410	20911	20701	509	19841	351	2.5	95.8	1.7	0.997263		TRUE	FALSE
PEmbryo_TCTCGCGC_AGTCAACA_TACT_20522_R1.fastq.gz	rnf2_zygote_C>G_PE5	zygote	rnf2	C>G	PE5	PE2 (prep 1)	normal pegRNA	mMLH1 (prep 1)	2022-01-10	20994	19679	19480	452	18726	302	2.3	96.1	1.6	0.998067		TRUE	FALSE
PEmbryo_AGCGATAG_AGTCAACA_TACT_20522_R1.fastq.gz	rnf2_zygote_C>G_PE5	zygote	rnf2	C>G	PE5	PE2 (prep 1)	normal pegRNA	mMLH1 (prep 1)	2022-01-10	25078	23397	23163	451	19251	3461	1.9	83.1	14.9	0		TRUE	TRUE
PEmbryo_ATTACTCG_ATCACGAT_ATCA_110721_R1.fastq.gz	rnf2_zygote_C>G_HDR	zygote	rnf2	C>G	HDR	PE2 (prep 1)	normal pegRNA	none	2021-10-19	32007	29211	29060	64	14601	14395	0.2	50.2	49.5	0		TRUE	TRUE
PEmbryo_ATTACTCG_CGATGTAT_ATCA_110721_R1.fastq.gz	rnf2_zygote_C>G_HDR	zygote	rnf2	C>G	HDR	PE2 (prep 1)	normal pegRNA	none	2021-10-19	26102	20486	20351	1693	10	18648	8.3	0	91.6	0		FALSE	TRUE
PEmbryo_ATTACTCG_TTAGGCAT_ATCA_110721_R1.fastq.gz	rnf2_zygote_C>G_HDR	zygote	rnf2	C>G	HDR	PE2 (prep 1)	normal pegRNA	none	2021-10-19	22716	20214	20101	32	11915	8154	0.2	59.3	40.6	0		TRUE	TRUE
PEmbryo_ATTACTCG_TGACCAAT_ATCA_110721_R1.fastq.gz	rnf2_zygote_C>G_HDR	zygote	rnf2	C>G	HDR	PE2 (prep 1)	normal pegRNA	none	2021-10-19	32365	30287	30116	28335	19	1762	94.1	0.1	5.9	0.0294534		FALSE	FALSE
PEmbryo_ATTACTCG_ACAGTGAT_ATCA_110721_R1.fastq.gz	rnf2_zygote_C>G_HDR	zygote	rnf2	C>G	HDR	PE2 (prep 1)	normal pegRNA	none	2021-10-19	24464	22134	21981	60	15459	6462	0.3	70.3	29.4	0		TRUE	TRUE
PEmbryo_ATTACTCG_GCCAATAT_ATCA_110721_R1.fastq.gz	rnf2_zygote_C>G_HDR	zygote	rnf2	C>G	HDR	PE2 (prep 1)	normal pegRNA	none	2021-10-19	32123	29303	29136	69	17968	11099	0.2	61.7	38.1	0		TRUE	TRUE
PEmbryo_ATTACTCG_CAGATCAT_ATCA_110721_R1.fastq.gz	rnf2_zygote_C>G_HDR	zygote	rnf2	C>G	HDR	PE2 (prep 1)	normal pegRNA	none	2021-10-19	34195	31791	31635	90	29220	2325	0.3	92.4	7.3	0.000286117		TRUE	TRUE
PEmbryo_ATTACTCG_ACTTGAAT_ATCA_110721_R1.fastq.gz	rnf2_zygote_C>G_HDR	zygote	rnf2	C>G	HDR	PE2 (prep 1)	normal pegRNA	none	2021-10-19	30035	26528	26386	84	19925	6377	0.3	75.5	24.2	0		TRUE	TRUE
PEmbryo_ATTACTCG_ATCACGAT_ACTA_110721_R1.fastq.gz	rnf2_zygote_C>G_HDR	zygote	rnf2	C>G	HDR	PE2 (prep 1)	normal pegRNA	none	2021-10-19	27188	23074	22932	8237	2	14693	35.9	0	64.1	0		FALSE	TRUE
PEmbryo_ATTACTCG_CGATGTAT_ACTA_110721_R1.fastq.gz	rnf2_zygote_C>G_HDR	zygote	rnf2	C>G	HDR	PE2 (prep 1)	normal pegRNA	none	2021-10-19	22345	19293	19161	9	1	19151	0	0	99.9	0		FALSE	TRUE
PEmbryo_ATTACTCG_TTAGGCAT_ACTA_110721_R1.fastq.gz	rnf2_zygote_C>G_HDR	zygote	rnf2	C>G	HDR	PE2 (prep 1)	normal pegRNA	none	2021-10-19	15656	12511	12430	5	0	12425	0	0	100	0		FALSE	TRUE
PEmbryo_ATTACTCG_TGACCAAT_ACTA_110721_R1.fastq.gz	rnf2_zygote_C>G_HDR	zygote	rnf2	C>G	HDR	PE2 (prep 1)	normal pegRNA	none	2021-10-19	30253	25056	24912	11	0	24901	0	0	100	0		FALSE	TRUE
PEmbryo_ATTACTCG_ACAGTGAT_ACTA_110721_R1.fastq.gz	rnf2_zygote_C>G_HDR	zygote	rnf2	C>G	HDR	PE2 (prep 1)	normal pegRNA	none	2021-10-19	30297	25430	25267	4	0	25263	0	0	100	0		FALSE	TRUE
PEmbryo_ATTACTCG_GCCAATAT_ACTA_110721_R1.fastq.gz	rnf2_zygote_C>G_HDR	zygote	rnf2	C>G	HDR	PE2 (prep 1)	normal pegRNA	none	2021-10-19	37710	28218	11559	11	0	11548	0.1	0	99.9	0		FALSE	TRUE
PEmbryo_ATTACTCG_CAGATCAT_ACTA_110721_R1.fastq.gz	rnf2_zygote_C>G_HDR	zygote	rnf2	C>G	HDR	PE2 (prep 1)	normal pegRNA	none	2021-10-19	9218	8616	8572	6853	1335	384	79.9	15.6	4.5	0.369441		TRUE	FALSE
PEmbryo_ATTACTCG_ACTTGAAT_ACTA_110721_R1.fastq.gz	rnf2_zygote_C>G_HDR	zygote	rnf2	C>G	HDR	PE2 (prep 1)	normal pegRNA	none	2021-10-19	18867	15268	15178	17	0	15161	0.1	0	99.9	0		FALSE	TRUE
PEmbryo_GAATTCGT_AGTTCCGT_TACT_20522_R1.fastq.gz	rnf2_2 cell_C>G_PE2	2 cell	rnf2	C>G	PE2	PE2 (prep 1)	normal pegRNA	none	2022-01-11	23700	22206	22018	21173	15	830	96.2	0.1	3.8	0.671639		FALSE	FALSE
PEmbryo_CTGAAGCT_AGTTCCGT_TACT_20522_R1.fastq.gz	rnf2_2 cell_C>G_PE2	2 cell	rnf2	C>G	PE2	PE2 (prep 1)	normal pegRNA	none	2022-01-11	16160	15020	14887	14383	10	494	96.6	0.1	3.3	0.841345		FALSE	FALSE
PEmbryo_TAATGCGC_AGTTCCGT_TACT_20522_R1.fastq.gz	rnf2_2 cell_C>G_PE2	2 cell	rnf2	C>G	PE2	PE2 (prep 1)	normal pegRNA	none	2022-01-11	22812	21285	21088	18562	1771	755	88	8.4	3.6	0.747507		TRUE	FALSE
PEmbryo_CGGCTATG_AGTTCCGT_TACT_20522_R1.fastq.gz	rnf2_2 cell_C>G_PE2	2 cell	rnf2	C>G	PE2	PE2 (prep 1)	normal pegRNA	none	2022-01-11	18741	17500	17329	16704	16	609	96.4	0.1	3.5	0.78165		FALSE	FALSE
PEmbryo_TCCGCGAA_AGTTCCGT_TACT_20522_R1.fastq.gz	rnf2_2 cell_C>G_PE2	2 cell	rnf2	C>G	PE2	PE2 (prep 1)	normal pegRNA	none	2022-01-11	21584	20039	19825	19089	23	713	96.3	0.1	3.6	0.747507		FALSE	FALSE
PEmbryo_TCTCGCGC_AGTTCCGT_TACT_20522_R1.fastq.gz	rnf2_2 cell_C>G_PE2	2 cell	rnf2	C>G	PE2	PE2 (prep 1)	normal pegRNA	none	2022-01-11	21044	19358	19155	15470	1667	2018	80.8	8.7	10.5	1.27987e-12		TRUE	TRUE
PEmbryo_AGCGATAG_AGTTCCGT_TACT_20522_R1.fastq.gz	rnf2_2 cell_C>G_PE2	2 cell	rnf2	C>G	PE2	PE2 (prep 1)	normal pegRNA	none	2022-01-11	22954	21476	21284	18822	1679	783	88.4	7.9	3.7	0.710743		TRUE	FALSE
PEmbryo_GAATTCGT_ATGTCAGA_TACT_20522_R1.fastq.gz	rnf2_2 cell_C>G_PE2	2 cell	rnf2	C>G	PE2	PE2 (prep 1)	normal pegRNA	none	2022-01-11	21535	20177	19960	19187	6	767	96.1	0	3.8	0.671639		FALSE	FALSE
PEmbryo_CTGAAGCT_ATGTCAGA_TACT_20522_R1.fastq.gz	rnf2_2 cell_C>G_PE2	2 cell	rnf2	C>G	PE2	PE2 (prep 1)	normal pegRNA	none	2022-01-11	17379	16255	16092	12652	2790	650	78.6	17.3	4	0.58793		TRUE	FALSE
PEmbryo_TAATGCGC_ATGTCAGA_TACT_20522_R1.fastq.gz	rnf2_2 cell_C>G_PE2	2 cell	rnf2	C>G	PE2	PE2 (prep 1)	normal pegRNA	none	2022-01-11	1304	1199	1188	1125	10	53	94.7	0.8	4.5	0.369441		FALSE	FALSE
PEmbryo_CGGCTATG_ATGTCAGA_TACT_20522_R1.fastq.gz	rnf2_2 cell_C>G_PE2	2 cell	rnf2	C>G	PE2	PE2 (prep 1)	normal pegRNA	none	2022-01-11	22890	21452	21215	20476	14	725	96.5	0.1	3.4	0.812969		FALSE	FALSE
PEmbryo_TCCGCGAA_ATGTCAGA_TACT_20522_R1.fastq.gz	rnf2_2 cell_C>G_PE2	2 cell	rnf2	C>G	PE2	PE2 (prep 1)	normal pegRNA	none	2022-01-11	23306	21734	21503	20667	25	811	96.1	0.1	3.8	0.671639		FALSE	FALSE
PEmbryo_TCTCGCGC_ATGTCAGA_TACT_20522_R1.fastq.gz	rnf2_2 cell_C>G_PE2	2 cell	rnf2	C>G	PE2	PE2 (prep 1)	normal pegRNA	none	2022-01-11	22638	21201	21023	20685	23	315	98.4	0.1	1.5	0.99865		FALSE	FALSE
PEmbryo_CTGAAGCT_CCGTCCCG_TACT_20522_R1.fastq.gz	rnf2_2 cell_C>G_PE2	2 cell	rnf2	C>G	PE2	PE2 (prep 1)	normal pegRNA	none	2022-01-11	20317	18854	18653	17514	476	663	93.9	2.6	3.6	0.747507		TRUE	FALSE
PEmbryo_TAATGCGC_CCGTCCCG_TACT_20522_R1.fastq.gz	rnf2_2 cell_C>G_PE2	2 cell	rnf2	C>G	PE2	PE2 (prep 1)	normal pegRNA	none	2022-01-11	20333	18883	18733	17887	18	828	95.5	0.1	4.4	0.41207		FALSE	FALSE
PEmbryo_CGGCTATG_CCGTCCCG_TACT_20522_R1.fastq.gz	rnf2_2 cell_C>G_PE2	2 cell	rnf2	C>G	PE2	PE2 (prep 1)	normal pegRNA	none	2022-01-11	19277	17842	17658	16761	14	883	94.9	0.1	5	0.187031		FALSE	FALSE
PEmbryo_TCCGCGAA_CCGTCCCG_TACT_20522_R1.fastq.gz	rnf2_2 cell_C>G_PE2	2 cell	rnf2	C>G	PE2	PE2 (prep 1)	normal pegRNA	none	2022-01-11	20305	18832	18676	17913	27	736	95.9	0.1	3.9	0.630559		FALSE	FALSE
PEmbryo_TCTCGCGC_CCGTCCCG_TACT_20522_R1.fastq.gz	rnf2_2 cell_C>G_PE2	2 cell	rnf2	C>G	PE2	PE2 (prep 1)	normal pegRNA	none	2022-01-11	16686	15468	15334	14766	26	542	96.3	0.2	3.5	0.78165		FALSE	FALSE
PEmbryo_AGCGATAG_CCGTCCCG_TACT_20522_R1.fastq.gz	rnf2_2 cell_C>G_PE2	2 cell	rnf2	C>G	PE2	PE2 (prep 1)	normal pegRNA	none	2022-01-11	19302	17922	17762	16838	12	912	94.8	0.1	5.1	0.158655		FALSE	FALSE
PEmbryo_ATTACTCG_ACAGTGAT_CAGC_82121_R1.fastq.gz	rnf2_2 cell_C>G_PE4	2 cell	rnf2	C>G	PE4	PE2 (prep 1)	normal pegRNA	mMLH1 (prep 1)	2021-03-14	8334	8006	7919	2502	3365	2052	31.6	42.5	25.9	0		TRUE	TRUE
PEmbryo_ATTACTCG_ACAGTGAT_CATC_82121_R1.fastq.gz	rnf2_2 cell_C>G_PE4	2 cell	rnf2	C>G	PE4	PE2 (prep 1)	normal pegRNA	mMLH1 (prep 1)	2021-03-14	7546	7376	7325	3365	3612	348	45.9	49.3	4.8	0.252493		TRUE	FALSE
PEmbryo_ATTACTCG_ACAGTGAT_CGAC_82121_R1.fastq.gz	rnf2_2 cell_C>G_PE4	2 cell	rnf2	C>G	PE4	PE2 (prep 1)	normal pegRNA	mMLH1 (prep 1)	2021-03-14	8354	8207	8133	6500	1305	328	79.9	16	4	0.58793		TRUE	FALSE
PEmbryo_ATTACTCG_ACAGTGAT_CTAC_82121_R1.fastq.gz	rnf2_2 cell_C>G_PE4	2 cell	rnf2	C>G	PE4	PE2 (prep 1)	normal pegRNA	mMLH1 (prep 1)	2021-03-14	7849	7646	7595	4864	1850	881	64	24.4	11.6	0		TRUE	TRUE
PEmbryo_ATTACTCG_ACTTGAAT_CAGC_82121_R1.fastq.gz	rnf2_2 cell_C>G_PE4	2 cell	rnf2	C>G	PE4	PE2 (prep 1)	normal pegRNA	mMLH1 (prep 1)	2021-03-14	10697	10474	10361	8288	1861	212	80	18	2	0.992746		TRUE	FALSE
PEmbryo_ATTACTCG_ACTTGAAT_CATC_82121_R1.fastq.gz	rnf2_2 cell_C>G_PE4	2 cell	rnf2	C>G	PE4	PE2 (prep 1)	normal pegRNA	mMLH1 (prep 1)	2021-03-14	8887	8689	8635	5310	3046	279	61.5	35.3	3.2	0.86674		TRUE	FALSE
PEmbryo_ATTACTCG_ACTTGAAT_CGAC_82121_R1.fastq.gz	rnf2_2 cell_C>G_PE4	2 cell	rnf2	C>G	PE4	PE2 (prep 1)	normal pegRNA	mMLH1 (prep 1)	2021-03-14	11563	11348	11254	7917	2984	353	70.3	26.5	3.1	0.889188		TRUE	FALSE
PEmbryo_ATTACTCG_ACTTGAAT_CTAC_82121_R1.fastq.gz	rnf2_2 cell_C>G_PE4	2 cell	rnf2	C>G	PE4	PE2 (prep 1)	normal pegRNA	mMLH1 (prep 1)	2021-03-14	10011	9739	9676	7840	1291	545	81	13.3	5.6	0.0599069		TRUE	FALSE
PEmbryo_ATTACTCG_ATCACGAT_CAGC_82121_R1.fastq.gz	rnf2_2 cell_C>G_PE4	2 cell	rnf2	C>G	PE4	PE2 (prep 1)	normal pegRNA	mMLH1 (prep 1)	2021-03-14	10103	9867	9793	6924	2330	539	70.7	23.8	5.5	0.074307		TRUE	FALSE
PEmbryo_ATTACTCG_ATCACGAT_CATC_82121_R1.fastq.gz	rnf2_2 cell_C>G_PE4	2 cell	rnf2	C>G	PE4	PE2 (prep 1)	normal pegRNA	mMLH1 (prep 1)	2021-03-14	9599	9363	9294	6396	2178	720	68.8	23.4	7.7	5.03521e-05		TRUE	TRUE
PEmbryo_ATTACTCG_ATCACGAT_CTAC_82121_R1.fastq.gz	rnf2_2 cell_C>G_PE4	2 cell	rnf2	C>G	PE4	PE2 (prep 1)	normal pegRNA	mMLH1 (prep 1)	2021-03-14	9262	8957	8891	6118	1029	1744	68.8	11.6	19.6	0		TRUE	TRUE
PEmbryo_ATTACTCG_CAGATCAT_CAGC_82121_R1.fastq.gz	rnf2_2 cell_C>G_PE4	2 cell	rnf2	C>G	PE4	PE2 (prep 1)	normal pegRNA	mMLH1 (prep 1)	2021-03-14	10791	10547	10438	6420	3581	437	61.5	34.3	4.2	0.5		TRUE	FALSE
PEmbryo_ATTACTCG_CAGATCAT_CATC_82121_R1.fastq.gz	rnf2_2 cell_C>G_PE4	2 cell	rnf2	C>G	PE4	PE2 (prep 1)	normal pegRNA	mMLH1 (prep 1)	2021-03-14	17928	17514	17395	14328	2306	761	82.4	13.3	4.4	0.41207		TRUE	FALSE
PEmbryo_ATTACTCG_CAGATCAT_CTAC_82121_R1.fastq.gz	rnf2_2 cell_C>G_PE4	2 cell	rnf2	C>G	PE4	PE2 (prep 1)	normal pegRNA	mMLH1 (prep 1)	2021-03-14	9920	9655	9587	6869	2324	394	71.6	24.2	4.1	0.544236		TRUE	FALSE
PEmbryo_ATTACTCG_CGATGTAT_CAGC_82121_R1.fastq.gz	rnf2_2 cell_C>G_PE4	2 cell	rnf2	C>G	PE4	PE2 (prep 1)	normal pegRNA	mMLH1 (prep 1)	2021-03-14	6507	6366	6297	3601	2420	276	57.2	38.4	4.4	0.41207		TRUE	FALSE
PEmbryo_ATTACTCG_CGATGTAT_CATC_82121_R1.fastq.gz	rnf2_2 cell_C>G_PE4	2 cell	rnf2	C>G	PE4	PE2 (prep 1)	normal pegRNA	mMLH1 (prep 1)	2021-03-14	6162	6011	5974	1511	4155	308	25.3	69.6	5.2	0.13326		TRUE	FALSE
PEmbryo_ATTACTCG_CGATGTAT_CTAC_82121_R1.fastq.gz	rnf2_2 cell_C>G_PE4	2 cell	rnf2	C>G	PE4	PE2 (prep 1)	normal pegRNA	mMLH1 (prep 1)	2021-03-14	7292	7097	7052	5092	1595	365	72.2	22.6	5.2	0.13326		TRUE	FALSE
PEmbryo_ATTACTCG_GCCAATAT_CAGC_82121_R1.fastq.gz	rnf2_2 cell_C>G_PE4	2 cell	rnf2	C>G	PE4	PE2 (prep 1)	normal pegRNA	mMLH1 (prep 1)	2021-03-14	9388	9193	9108	4816	3771	521	52.9	41.4	5.7	0.0477904		TRUE	FALSE
PEmbryo_ATTACTCG_GCCAATAT_CATC_82121_R1.fastq.gz	rnf2_2 cell_C>G_PE4	2 cell	rnf2	C>G	PE4	PE2 (prep 1)	normal pegRNA	mMLH1 (prep 1)	2021-03-14	6971	6813	6763	4178	2308	277	61.8	34.1	4.1	0.544236		TRUE	FALSE
PEmbryo_ATTACTCG_GCCAATAT_CGAC_82121_R1.fastq.gz	rnf2_2 cell_C>G_PE4	2 cell	rnf2	C>G	PE4	PE2 (prep 1)	normal pegRNA	mMLH1 (prep 1)	2021-03-14	9729	9549	9462	7568	1470	424	80	15.5	4.5	0.369441		TRUE	FALSE
PEmbryo_ATTACTCG_GCCAATAT_CTAC_82121_R1.fastq.gz	rnf2_2 cell_C>G_PE4	2 cell	rnf2	C>G	PE4	PE2 (prep 1)	normal pegRNA	mMLH1 (prep 1)	2021-03-14	8759	8547	8477	4546	3407	524	53.6	40.2	6.2	0.0131341		TRUE	FALSE
PEmbryo_ATTACTCG_TGACCAAT_CAGC_82121_R1.fastq.gz	rnf2_2 cell_C>G_PE4	2 cell	rnf2	C>G	PE4	PE2 (prep 1)	normal pegRNA	mMLH1 (prep 1)	2021-03-14	9505	9187	9119	5690	1948	1481	62.4	21.4	16.2	0		TRUE	TRUE
PEmbryo_ATTACTCG_TGACCAAT_CATC_82121_R1.fastq.gz	rnf2_2 cell_C>G_PE4	2 cell	rnf2	C>G	PE4	PE2 (prep 1)	normal pegRNA	mMLH1 (prep 1)	2021-03-14	8389	8186	8138	3410	4335	393	41.9	53.3	4.8	0.252493		TRUE	FALSE
PEmbryo_ATTACTCG_TGACCAAT_CGAC_82121_R1.fastq.gz	rnf2_2 cell_C>G_PE4	2 cell	rnf2	C>G	PE4	PE2 (prep 1)	normal pegRNA	mMLH1 (prep 1)	2021-03-14	10474	10276	10195	7458	2105	632	73.2	20.6	6.2	0.0131341		TRUE	FALSE
PEmbryo_ATTACTCG_TGACCAAT_CTAC_82121_R1.fastq.gz	rnf2_2 cell_C>G_PE4	2 cell	rnf2	C>G	PE4	PE2 (prep 1)	normal pegRNA	mMLH1 (prep 1)	2021-03-14	9217	8993	8917	6335	2187	395	71	24.5	4.4	0.41207		TRUE	FALSE
PEmbryo_ATTACTCG_TTAGGCAT_CAGC_82121_R1.fastq.gz	rnf2_2 cell_C>G_PE4	2 cell	rnf2	C>G	PE4	PE2 (prep 1)	normal pegRNA	mMLH1 (prep 1)	2021-03-14	7446	7296	7219	3549	3247	423	49.2	45	5.9	0.0294534		TRUE	FALSE
PEmbryo_ATTACTCG_TTAGGCAT_CATC_82121_R1.fastq.gz	rnf2_2 cell_C>G_PE4	2 cell	rnf2	C>G	PE4	PE2 (prep 1)	normal pegRNA	mMLH1 (prep 1)	2021-03-14	7003	6843	6790	5224	1130	436	76.9	16.6	6.4	0.00725377		TRUE	FALSE
PEmbryo_ATTACTCG_TTAGGCAT_CTAC_82121_R1.fastq.gz	rnf2_2 cell_C>G_PE4	2 cell	rnf2	C>G	PE4	PE2 (prep 1)	normal pegRNA	mMLH1 (prep 1)	2021-03-14	6912	6747	6700	4906	1502	292	73.2	22.4	4.4	0.41207		TRUE	FALSE
PEmbryo_ATTACTCG_GATCAGAT_CAGC_82121_R1.fastq.gz	rnf2_2 cell_C>G_PE3	2 cell	rnf2	C>G	PE3	PE2 (prep 1)	normal pegRNA	none	2021-03-14	18045	14941	14741	199	1569	12973	1.3	10.6	88	0		TRUE	TRUE
PEmbryo_ATTACTCG_GATCAGAT_CATC_82121_R1.fastq.gz	rnf2_2 cell_C>G_PE3	2 cell	rnf2	C>G	PE3	PE2 (prep 1)	normal pegRNA	none	2021-03-14	11273	10904	10811	6129	4405	277	56.7	40.7	2.6	0.96228		TRUE	FALSE
PEmbryo_ATTACTCG_GATCAGAT_CGAC_82121_R1.fastq.gz	rnf2_2 cell_C>G_PE3	2 cell	rnf2	C>G	PE3	PE2 (prep 1)	normal pegRNA	none	2021-03-14	9615	9416	9315	1101	7850	364	11.8	84.3	3.9	0.630559		TRUE	FALSE
PEmbryo_ATTACTCG_GATCAGAT_CGTC_82121_R1.fastq.gz	rnf2_2 cell_C>G_PE3	2 cell	rnf2	C>G	PE3	PE2 (prep 1)	normal pegRNA	none	2021-03-14	6566	6423	6341	110	6006	225	1.7	94.7	3.5	0.78165		TRUE	FALSE
PEmbryo_ATTACTCG_GATCAGAT_CTAC_82121_R1.fastq.gz	rnf2_2 cell_C>G_PE3	2 cell	rnf2	C>G	PE3	PE2 (prep 1)	normal pegRNA	none	2021-03-14	18887	15013	14889	485	53	14351	3.3	0.4	96.4	0		FALSE	TRUE
PEmbryo_ATTACTCG_GATCAGAT_CTGC_82121_R1.fastq.gz	rnf2_2 cell_C>G_PE3	2 cell	rnf2	C>G	PE3	PE2 (prep 1)	normal pegRNA	none	2021-03-14	8610	8368	8286	5716	1833	737	69	22.1	8.9	8.83943e-08		TRUE	TRUE
PEmbryo_ATTACTCG_GATCAGAT_GACG_82121_R1.fastq.gz	rnf2_2 cell_C>G_PE3	2 cell	rnf2	C>G	PE3	PE2 (prep 1)	normal pegRNA	none	2021-03-14	18312	14571	14405	2953	319	11133	20.5	2.2	77.3	0		TRUE	TRUE
PEmbryo_ATTACTCG_GATCAGAT_GATG_82121_R1.fastq.gz	rnf2_2 cell_C>G_PE3	2 cell	rnf2	C>G	PE3	PE2 (prep 1)	normal pegRNA	none	2021-03-14	6561	5779	5706	102	3627	1977	1.8	63.6	34.6	0		TRUE	TRUE
PEmbryo_ATTACTCG_GATCAGAT_GCAG_82121_R1.fastq.gz	rnf2_2 cell_C>G_PE3	2 cell	rnf2	C>G	PE3	PE2 (prep 1)	normal pegRNA	none	2021-03-14	8578	8238	8144	3568	252	4324	43.8	3.1	53.1	0		TRUE	TRUE
PEmbryo_ATTACTCG_GATCAGAT_GCTG_82121_R1.fastq.gz	rnf2_2 cell_C>G_PE3	2 cell	rnf2	C>G	PE3	PE2 (prep 1)	normal pegRNA	none	2021-03-14	10609	9143	9005	60	2030	6915	0.7	22.5	76.8	0		TRUE	TRUE
PEmbryo_ATTACTCG_GATCAGAT_GTAG_82121_R1.fastq.gz	rnf2_2 cell_C>G_PE3	2 cell	rnf2	C>G	PE3	PE2 (prep 1)	normal pegRNA	none	2021-03-14	10264	9202	7226	1442	830	4954	20	11.5	68.6	0		TRUE	TRUE
PEmbryo_ATTACTCG_GATCAGAT_GTCG_82121_R1.fastq.gz	rnf2_2 cell_C>G_PE3	2 cell	rnf2	C>G	PE3	PE2 (prep 1)	normal pegRNA	none	2021-03-14	14700	12148	11926	1780	1571	8575	14.9	13.2	71.9	0		TRUE	TRUE
PEmbryo_ATTACTCG_TAGCTTAT_CATC_82121_R1.fastq.gz	rnf2_2 cell_C>G_PE3	2 cell	rnf2	C>G	PE3	PE2 (prep 1)	normal pegRNA	none	2021-03-14	6545	6296	6246	611	492	5143	9.8	7.9	82.3	0		TRUE	TRUE
PEmbryo_ATTACTCG_ACAGTGAT_CGTC_82121_R1.fastq.gz	rnf2_2 cell_C>G_PE5	2 cell	rnf2	C>G	PE5	PE2 (prep 1)	normal pegRNA	mMLH1 (prep 1)	2021-03-14	6344	6222	6160	3331	2497	332	54.1	40.5	5.4	0.0912112		TRUE	FALSE
PEmbryo_ATTACTCG_ACAGTGAT_CTGC_82121_R1.fastq.gz	rnf2_2 cell_C>G_PE5	2 cell	rnf2	C>G	PE5	PE2 (prep 1)	normal pegRNA	mMLH1 (prep 1)	2021-03-14	7413	7252	7201	1841	4486	874	25.6	62.3	12.1	0		TRUE	TRUE
PEmbryo_ATTACTCG_ACTTGAAT_CGTC_82121_R1.fastq.gz	rnf2_2 cell_C>G_PE5	2 cell	rnf2	C>G	PE5	PE2 (prep 1)	normal pegRNA	mMLH1 (prep 1)	2021-03-14	11907	11680	11572	569	3596	7407	4.9	31.1	64	0		TRUE	TRUE
PEmbryo_ATTACTCG_ACTTGAAT_CTGC_82121_R1.fastq.gz	rnf2_2 cell_C>G_PE5	2 cell	rnf2	C>G	PE5	PE2 (prep 1)	normal pegRNA	mMLH1 (prep 1)	2021-03-14	14212	12768	12672	98	2591	9983	0.8	20.4	78.8	0		TRUE	TRUE
PEmbryo_ATTACTCG_ACTTGAAT_GATG_82121_R1.fastq.gz	rnf2_2 cell_C>G_PE5	2 cell	rnf2	C>G	PE5	PE2 (prep 1)	normal pegRNA	mMLH1 (prep 1)	2021-03-14	10037	9783	9680	3246	5597	837	33.5	57.8	8.6	5.07034e-07		TRUE	TRUE
PEmbryo_ATTACTCG_ATCACGAT_CGTC_82121_R1.fastq.gz	rnf2_2 cell_C>G_PE5	2 cell	rnf2	C>G	PE5	PE2 (prep 1)	normal pegRNA	mMLH1 (prep 1)	2021-03-14	12875	12624	12494	677	3036	8781	5.4	24.3	70.3	0		TRUE	TRUE
PEmbryo_ATTACTCG_ATCACGAT_CTGC_82121_R1.fastq.gz	rnf2_2 cell_C>G_PE5	2 cell	rnf2	C>G	PE5	PE2 (prep 1)	normal pegRNA	mMLH1 (prep 1)	2021-03-14	10385	10163	10108	2553	6643	912	25.3	65.7	9	4.8213e-08		TRUE	TRUE
PEmbryo_ATTACTCG_CAGATCAT_CGTC_82121_R1.fastq.gz	rnf2_2 cell_C>G_PE5	2 cell	rnf2	C>G	PE5	PE2 (prep 1)	normal pegRNA	mMLH1 (prep 1)	2021-03-14	12694	12460	12333	991	10455	887	8	84.8	7.2	0.00042906		TRUE	TRUE
PEmbryo_ATTACTCG_CAGATCAT_CTGC_82121_R1.fastq.gz	rnf2_2 cell_C>G_PE5	2 cell	rnf2	C>G	PE5	PE2 (prep 1)	normal pegRNA	mMLH1 (prep 1)	2021-03-14	11661	11401	11309	2510	5073	3726	22.2	44.9	32.9	0		TRUE	TRUE
PEmbryo_ATTACTCG_CAGATCAT_GATG_82121_R1.fastq.gz	rnf2_2 cell_C>G_PE5	2 cell	rnf2	C>G	PE5	PE2 (prep 1)	normal pegRNA	mMLH1 (prep 1)	2021-03-14	12361	11679	10533	4705	104	5724	44.7	1	54.3	0		TRUE	TRUE
PEmbryo_ATTACTCG_CGATGTAT_CGTC_82121_R1.fastq.gz	rnf2_2 cell_C>G_PE5	2 cell	rnf2	C>G	PE5	PE2 (prep 1)	normal pegRNA	mMLH1 (prep 1)	2021-03-14	10483	10268	10157	1185	3071	5901	11.7	30.2	58.1	0		TRUE	TRUE
PEmbryo_ATTACTCG_CGATGTAT_CTGC_82121_R1.fastq.gz	rnf2_2 cell_C>G_PE5	2 cell	rnf2	C>G	PE5	PE2 (prep 1)	normal pegRNA	mMLH1 (prep 1)	2021-03-14	8142	7986	7933	1755	5707	471	22.1	71.9	5.9	0.0294534		TRUE	FALSE
PEmbryo_ATTACTCG_GCCAATAT_CGTC_82121_R1.fastq.gz	rnf2_2 cell_C>G_PE5	2 cell	rnf2	C>G	PE5	PE2 (prep 1)	normal pegRNA	mMLH1 (prep 1)	2021-03-14	9993	9800	9700	1531	5574	2595	15.8	57.5	26.8	0		TRUE	TRUE
PEmbryo_ATTACTCG_TGACCAAT_CGTC_82121_R1.fastq.gz	rnf2_2 cell_C>G_PE5	2 cell	rnf2	C>G	PE5	PE2 (prep 1)	normal pegRNA	mMLH1 (prep 1)	2021-03-14	7474	7341	7273	139	6818	316	1.9	93.7	4.3	0.455764		TRUE	FALSE
PEmbryo_ATTACTCG_TGACCAAT_CTGC_82121_R1.fastq.gz	rnf2_2 cell_C>G_PE5	2 cell	rnf2	C>G	PE5	PE2 (prep 1)	normal pegRNA	mMLH1 (prep 1)	2021-03-14	10403	9946	9871	1168	6270	2433	11.8	63.5	24.6	0		TRUE	TRUE
PEmbryo_ATTACTCG_TTAGGCAT_CGTC_82121_R1.fastq.gz	rnf2_2 cell_C>G_PE5	2 cell	rnf2	C>G	PE5	PE2 (prep 1)	normal pegRNA	mMLH1 (prep 1)	2021-03-14	10131	9928	9831	781	5628	3422	7.9	57.2	34.8	0		TRUE	TRUE
PEmbryo_ATTACTCG_TTAGGCAT_CTGC_82121_R1.fastq.gz	rnf2_2 cell_C>G_PE5	2 cell	rnf2	C>G	PE5	PE2 (prep 1)	normal pegRNA	mMLH1 (prep 1)	2021-03-14	9229	8674	8605	1248	3063	4294	14.5	35.6	49.9	0		TRUE	TRUE
PEmbryo_ATTACTCG_ATCACGAT_AGCA_110721_R1.fastq.gz	rnf2_2 cell_C>G_HDR	2 cell	rnf2	C>G	HDR	PE2 (prep 1)	normal pegRNA	none	2021-10-20	28866	24556	24268	20	1	24247	0.1	0	99.9	0		FALSE	TRUE
PEmbryo_ATTACTCG_CGATGTAT_AGCA_110721_R1.fastq.gz	rnf2_2 cell_C>G_HDR	2 cell	rnf2	C>G	HDR	PE2 (prep 1)	normal pegRNA	none	2021-10-20	24163	20960	20727	1331	2723	16673	6.4	13.1	80.4	0		TRUE	TRUE
PEmbryo_ATTACTCG_TTAGGCAT_AGCA_110721_R1.fastq.gz	rnf2_2 cell_C>G_HDR	2 cell	rnf2	C>G	HDR	PE2 (prep 1)	normal pegRNA	none	2021-10-20	10421	9149	9055	5442	1	3612	60.1	0	39.9	0		FALSE	TRUE
PEmbryo_ATTACTCG_TGACCAAT_AGCA_110721_R1.fastq.gz	rnf2_2 cell_C>G_HDR	2 cell	rnf2	C>G	HDR	PE2 (prep 1)	normal pegRNA	none	2021-10-20	16638	14543	14388	201	0	14187	1.4	0	98.6	0		FALSE	TRUE
PEmbryo_ATTACTCG_ACAGTGAT_AGCA_110721_R1.fastq.gz	rnf2_2 cell_C>G_HDR	2 cell	rnf2	C>G	HDR	PE2 (prep 1)	normal pegRNA	none	2021-10-20	26346	23306	23050	2345	91	20614	10.2	0.4	89.4	0		FALSE	TRUE
PEmbryo_ATTACTCG_GCCAATAT_AGCA_110721_R1.fastq.gz	rnf2_2 cell_C>G_HDR	2 cell	rnf2	C>G	HDR	PE2 (prep 1)	normal pegRNA	none	2021-10-20	15489	14598	14455	1098	8	13349	7.6	0.1	92.3	0		FALSE	TRUE
PEmbryo_ATTACTCG_CAGATCAT_AGCA_110721_R1.fastq.gz	rnf2_2 cell_C>G_HDR	2 cell	rnf2	C>G	HDR	PE2 (prep 1)	normal pegRNA	none	2021-10-20	9555	8082	7993	21	2	7970	0.3	0	99.7	0		FALSE	TRUE
PEmbryo_ATTACTCG_ACTTGAAT_AGCA_110721_R1.fastq.gz	rnf2_2 cell_C>G_HDR	2 cell	rnf2	C>G	HDR	PE2 (prep 1)	normal pegRNA	none	2021-10-20	37624	29753	29382	2386	5	26991	8.1	0	91.9	0		FALSE	TRUE
PEmbryo_ATTACTCG_ATCACGAT_TACT_110721_R1.fastq.gz	rnf2_2 cell_C>G_HDR	2 cell	rnf2	C>G	HDR	PE2 (prep 1)	normal pegRNA	none	2021-10-20	11001	10144	10042	17	9570	455	0.2	95.3	4.5	0.369441		TRUE	FALSE
PEmbryo_ATTACTCG_CGATGTAT_TACT_110721_R1.fastq.gz	rnf2_2 cell_C>G_HDR	2 cell	rnf2	C>G	HDR	PE2 (prep 1)	normal pegRNA	none	2021-10-20	15334	12912	12773	2	1	12770	0	0	100	0		FALSE	TRUE
PEmbryo_ATTACTCG_TTAGGCAT_TACT_110721_R1.fastq.gz	rnf2_2 cell_C>G_HDR	2 cell	rnf2	C>G	HDR	PE2 (prep 1)	normal pegRNA	none	2021-10-20	22309	19462	19254	3059	2	16193	15.9	0	84.1	0		FALSE	TRUE
PEmbryo_ATTACTCG_TGACCAAT_TACT_110721_R1.fastq.gz	rnf2_2 cell_C>G_HDR	2 cell	rnf2	C>G	HDR	PE2 (prep 1)	normal pegRNA	none	2021-10-20	26087	22314	22070	3891	3	18176	17.6	0	82.4	0		FALSE	TRUE
PEmbryo_ATTACTCG_GCCAATAT_TACT_110721_R1.fastq.gz	rnf2_2 cell_C>G_HDR	2 cell	rnf2	C>G	HDR	PE2 (prep 1)	normal pegRNA	none	2021-10-20	25811	21677	21428	3	2	21423	0	0	100	0		FALSE	TRUE
PEmbryo_ATTACTCG_CAGATCAT_TACT_110721_R1.fastq.gz	rnf2_2 cell_C>G_HDR	2 cell	rnf2	C>G	HDR	PE2 (prep 1)	normal pegRNA	none	2021-10-20	25921	22470	22248	946	2	21300	4.3	0	95.7	0		FALSE	TRUE
PEmbryo_ATTACTCG_ACTTGAAT_TACT_110721_R1.fastq.gz	rnf2_2 cell_C>G_HDR	2 cell	rnf2	C>G	HDR	PE2 (prep 1)	normal pegRNA	none	2021-10-20	30911	27795	27483	783	16199	10501	2.8	58.9	38.2	0		TRUE	TRUE
PEmbryo_ATTACTCG_ATCACGAT_TCAT_110721_R1.fastq.gz	rnf2_2 cell_C>G_HDR	2 cell	rnf2	C>G	HDR	PE2 (prep 1)	normal pegRNA	none	2021-10-20	30853	26919	26588	951	1	25636	3.6	0	96.4	0		FALSE	TRUE
PEmbryo_ATTACTCG_CGATGTAT_TCAT_110721_R1.fastq.gz	rnf2_2 cell_C>G_HDR	2 cell	rnf2	C>G	HDR	PE2 (prep 1)	normal pegRNA	none	2021-10-20	14206	12722	12427	4851	5	7571	39	0	60.9	0		FALSE	TRUE
PEmbryo_ATTACTCG_TGACCAAT_TCAT_110721_R1.fastq.gz	rnf2_2 cell_C>G_HDR	2 cell	rnf2	C>G	HDR	PE2 (prep 1)	normal pegRNA	none	2021-10-20	26065	21338	21085	8	6	21071	0	0	99.9	0		FALSE	TRUE
PEmbryo_ATTACTCG_ACAGTGAT_TCAT_110721_R1.fastq.gz	rnf2_2 cell_C>G_HDR	2 cell	rnf2	C>G	HDR	PE2 (prep 1)	normal pegRNA	none	2021-10-20	18848	17260	17068	3313	10012	3743	19.4	58.7	21.9	0		TRUE	TRUE
PEmbryo_ATTACTCG_GCCAATAT_TCAT_110721_R1.fastq.gz	rnf2_2 cell_C>G_HDR	2 cell	rnf2	C>G	HDR	PE2 (prep 1)	normal pegRNA	none	2021-10-20	25613	23334	23097	188	17793	5116	0.8	77	22.2	0		TRUE	TRUE
PEmbryo_ATTACTCG_CAGATCAT_TCAT_110721_R1.fastq.gz	rnf2_2 cell_C>G_HDR	2 cell	rnf2	C>G	HDR	PE2 (prep 1)	normal pegRNA	none	2021-10-20	33037	29667	29373	2390	12750	14233	8.1	43.4	48.5	0		TRUE	TRUE
PEmbryo_ATTACTCG_ACTTGAAT_TCAT_110721_R1.fastq.gz	rnf2_2 cell_C>G_HDR	2 cell	rnf2	C>G	HDR	PE2 (prep 1)	normal pegRNA	none	2021-10-20	30320	25691	25390	5157	2	20231	20.3	0	79.7	0		FALSE	TRUE
PEmbryo_ATTACTCG_TTAGGCAT_TAGT_110721_R1.fastq.gz	rnf2_2 cell_C>G_HDR	2 cell	rnf2	C>G	HDR	PE2 (prep 1)	normal pegRNA	none	2021-10-20	18104	16934	16759	23	15959	777	0.1	95.2	4.6	0.328361		TRUE	FALSE
PEmbryo_ATTACTCG_TGACCAAT_TAGT_110721_R1.fastq.gz	rnf2_2 cell_C>G_HDR	2 cell	rnf2	C>G	HDR	PE2 (prep 1)	normal pegRNA	none	2021-10-20	26697	24331	24071	8646	2	15423	35.9	0	64.1	0		FALSE	TRUE
PEmbryo_ATTACTCG_ACAGTGAT_TAGT_110721_R1.fastq.gz	rnf2_2 cell_C>G_HDR	2 cell	rnf2	C>G	HDR	PE2 (prep 1)	normal pegRNA	none	2021-10-20	13517	12189	12055	3109	1	8945	25.8	0	74.2	0		FALSE	TRUE
PEmbryo_ATTACTCG_GCCAATAT_TAGT_110721_R1.fastq.gz	rnf2_2 cell_C>G_HDR	2 cell	rnf2	C>G	HDR	PE2 (prep 1)	normal pegRNA	none	2021-10-20	9139	8654	8552	8129	0	423	95.1	0	4.9	0.21835		FALSE	FALSE
PEmbryo_ATTACTCG_CAGATCAT_TAGT_110721_R1.fastq.gz	rnf2_2 cell_C>G_HDR	2 cell	rnf2	C>G	HDR	PE2 (prep 1)	normal pegRNA	none	2021-10-20	27867	24932	24638	2262	56	22320	9.2	0.2	90.6	0		FALSE	TRUE
PEmbryo_ATTACTCG_ACTTGAAT_TAGT_110721_R1.fastq.gz	rnf2_2 cell_C>G_HDR	2 cell	rnf2	C>G	HDR	PE2 (prep 1)	normal pegRNA	none	2021-10-20	28708	26993	26693	21136	844	4713	79.2	3.2	17.7	0		TRUE	TRUE
PEmbryo_ATTACTCG_ATCACGAT_ACTC_122421_R1.fastq.gz	chd2_zygote_G>A_PE2	zygote	chd2	G>A	PE2	PE2 (prep 1)	normal pegRNA	none	2021-12-16	17493	15558	15443	13099	1024	1320	84.8	6.6	8.5	1.69827e-07		TRUE	TRUE
PEmbryo_ATTACTCG_CGATGTAT_ACTC_122421_R1.fastq.gz	chd2_zygote_G>A_PE2	zygote	chd2	G>A	PE2	PE2 (prep 1)	normal pegRNA	none	2021-12-16	12634	11360	11268	7201	3877	190	63.9	34.4	1.7	0.955435		TRUE	FALSE
PEmbryo_ATTACTCG_TGACCAAT_ACTC_122421_R1.fastq.gz	chd2_zygote_G>A_PE2	zygote	chd2	G>A	PE2	PE2 (prep 1)	normal pegRNA	none	2021-12-16	3451	3067	3047	2948	53	46	96.8	1.7	1.5	0.971283		TRUE	FALSE
PEmbryo_ATTACTCG_ACAGTGAT_ACTC_122421_R1.fastq.gz	chd2_zygote_G>A_PE2	zygote	chd2	G>A	PE2	PE2 (prep 1)	normal pegRNA	none	2021-12-16	13745	12333	12243	8988	2954	301	73.4	24.1	2.5	0.81594		TRUE	FALSE
PEmbryo_ATTACTCG_GCCAATAT_ACTC_122421_R1.fastq.gz	chd2_zygote_G>A_PE2	zygote	chd2	G>A	PE2	PE2 (prep 1)	normal pegRNA	none	2021-12-16	14556	13015	12916	11295	1386	235	87.4	10.7	1.8	0.945201		TRUE	FALSE
PEmbryo_ATTACTCG_CAGATCAT_ACTC_122421_R1.fastq.gz	chd2_zygote_G>A_PE2	zygote	chd2	G>A	PE2	PE2 (prep 1)	normal pegRNA	none	2021-12-16	17233	15436	15321	10568	4391	362	69	28.7	2.4	0.841345		TRUE	FALSE
PEmbryo_ATTACTCG_ACTTGAAT_ACTC_122421_R1.fastq.gz	chd2_zygote_G>A_PE2	zygote	chd2	G>A	PE2	PE2 (prep 1)	normal pegRNA	none	2021-12-16	17580	15789	15678	9094	6320	264	58	40.3	1.7	0.955435		TRUE	FALSE
PEmbryo_TCCGGAGA_ACTTGAAT_ACTC_122421_R1.fastq.gz	chd2_zygote_G>A_PE2	zygote	chd2	G>A	PE2	PE2 (prep 1)	normal pegRNA	none	2021-12-16	14986	13550	13443	11485	1752	206	85.4	13	1.5	0.971283		TRUE	FALSE
PEmbryo_ATTCAGAA_GATCAGAT_GATA_20522_R1.fastq.gz	chd2_zygote_G>A_PE2	zygote	chd2	G>A	PE2	PE2 (prep 1)	normal pegRNA	none	2022-01-10	19848	14511	14387	11952	1307	1128	83.1	9.1	7.8	5.41254e-06		TRUE	TRUE
PEmbryo_GAATTCGT_GATCAGAT_GATA_20522_R1.fastq.gz	chd2_zygote_G>A_PE2	zygote	chd2	G>A	PE2	PE2 (prep 1)	normal pegRNA	none	2022-01-10	16493	12108	12015	10510	1086	419	87.5	9	3.5	0.460172		TRUE	FALSE
PEmbryo_CGGCTATG_TAGCTTAT_GATA_20522_R1.fastq.gz	chd2_zygote_G>A_PE2	zygote	chd2	G>A	PE2	PE2 (prep 1)	normal pegRNA	none	2022-01-10	18203	13055	12964	10921	410	1633	84.2	3.2	12.6	0		TRUE	TRUE
PEmbryo_TCCGCGAA_TAGCTTAT_GATA_20522_R1.fastq.gz	chd2_zygote_G>A_PE2	zygote	chd2	G>A	PE2	PE2 (prep 1)	normal pegRNA	none	2022-01-10	19311	13988	13892	12424	887	581	89.4	6.4	4.2	0.211855		TRUE	FALSE
PEmbryo_TCTCGCGC_TAGCTTAT_GATA_20522_R1.fastq.gz	chd2_zygote_G>A_PE2	zygote	chd2	G>A	PE2	PE2 (prep 1)	normal pegRNA	none	2022-01-10	17751	12530	12448	7409	2190	2849	59.5	17.6	22.9	0		TRUE	TRUE
PEmbryo_AGCGATAG_TAGCTTAT_GATA_20522_R1.fastq.gz	chd2_zygote_G>A_PE2	zygote	chd2	G>A	PE2	PE2 (prep 1)	normal pegRNA	none	2022-01-10	19319	13633	13549	10178	1747	1624	75.1	12.9	12	0		TRUE	TRUE
PEmbryo_TCCGGAGA_CGATGTAT_ACTC_122421_R1.fastq.gz	chd2_zygote_G>A_PE4	zygote	chd2	G>A	PE4	PE2 (prep 1)	normal pegRNA	mMLH1 (prep 1)	2021-12-16	9111	8000	7949	1891	4870	1188	23.8	61.3	14.9	0		TRUE	TRUE
PEmbryo_TCCGGAGA_TGACCAAT_ACTC_122421_R1.fastq.gz	chd2_zygote_G>A_PE4	zygote	chd2	G>A	PE4	PE2 (prep 1)	normal pegRNA	mMLH1 (prep 1)	2021-12-16	4807	4309	4279	2864	962	453	66.9	22.5	10.6	3.01092e-13		TRUE	TRUE
PEmbryo_CGCTCATT_CGATGTAT_ACTC_122421_R1.fastq.gz	chd2_zygote_G>A_PE4	zygote	chd2	G>A	PE4	PE2 (prep 1)	normal pegRNA	mMLH1 (prep 1)	2021-12-16	4057	3641	3606	3539	11	56	98.1	0.3	1.6	0.96407		FALSE	FALSE
PEmbryo_CGCTCATT_TGACCAAT_ACTC_122421_R1.fastq.gz	chd2_zygote_G>A_PE4	zygote	chd2	G>A	PE4	PE2 (prep 1)	normal pegRNA	mMLH1 (prep 1)	2021-12-16	10095	9170	9115	4443	4350	322	48.7	47.7	3.5	0.460172		TRUE	FALSE
PEmbryo_CGCTCATT_ACAGTGAT_ACTC_122421_R1.fastq.gz	chd2_zygote_G>A_PE4	zygote	chd2	G>A	PE4	PE2 (prep 1)	normal pegRNA	mMLH1 (prep 1)	2021-12-16	9959	8840	8790	1624	5620	1546	18.5	63.9	17.6	0		TRUE	TRUE
PEmbryo_CGCTCATT_GCCAATAT_ACTC_122421_R1.fastq.gz	chd2_zygote_G>A_PE4	zygote	chd2	G>A	PE4	PE2 (prep 1)	normal pegRNA	mMLH1 (prep 1)	2021-12-16	9798	8900	8849	4848	3848	153	54.8	43.5	1.7	0.955435		TRUE	FALSE
PEmbryo_CGCTCATT_CAGATCAT_ACTC_122421_R1.fastq.gz	chd2_zygote_G>A_PE4	zygote	chd2	G>A	PE4	PE2 (prep 1)	normal pegRNA	mMLH1 (prep 1)	2021-12-16	11080	10024	9955	6654	3085	216	66.8	31	2.2	0.88493		TRUE	FALSE
PEmbryo_CGCTCATT_ACTTGAAT_ACTC_122421_R1.fastq.gz	chd2_zygote_G>A_PE4	zygote	chd2	G>A	PE4	PE2 (prep 1)	normal pegRNA	mMLH1 (prep 1)	2021-12-16	11666	10552	10470	8232	2028	210	78.6	19.4	2	0.919243		TRUE	FALSE
PEmbryo_ATTCAGAA_TAGCTTAT_GATA_20522_R1.fastq.gz	chd2_zygote_G>A_PE4	zygote	chd2	G>A	PE4	PE2 (prep 1)	normal pegRNA	mMLH1 (prep 1)	2022-01-10	19502	14177	14071	8821	4367	883	62.7	31	6.3	0.00186581		TRUE	FALSE
PEmbryo_GAATTCGT_TAGCTTAT_GATA_20522_R1.fastq.gz	chd2_zygote_G>A_PE4	zygote	chd2	G>A	PE4	PE2 (prep 1)	normal pegRNA	mMLH1 (prep 1)	2022-01-10	17859	12627	12534	8951	1938	1645	71.4	15.5	13.1	0		TRUE	TRUE
PEmbryo_CTGAAGCT_TAGCTTAT_GATA_20522_R1.fastq.gz	chd2_zygote_G>A_PE4	zygote	chd2	G>A	PE4	PE2 (prep 1)	normal pegRNA	mMLH1 (prep 1)	2022-01-10	13564	9761	9685	9419	4	262	97.3	0	2.7	0.758036		FALSE	FALSE
PEmbryo_TAATGCGC_TAGCTTAT_GATA_20522_R1.fastq.gz	chd2_zygote_G>A_PE4	zygote	chd2	G>A	PE4	PE2 (prep 1)	normal pegRNA	mMLH1 (prep 1)	2022-01-10	17985	12608	12517	7829	1314	3374	62.5	10.5	27	0		TRUE	TRUE
PEmbryo_CGGCTATG_GGCTACAT_GATA_20522_R1.fastq.gz	chd2_zygote_G>A_PE4	zygote	chd2	G>A	PE4	PE2 (prep 1)	normal pegRNA	mMLH1 (prep 1)	2022-01-10	15763	11287	11209	9000	873	1336	80.3	7.8	11.9	0		TRUE	TRUE
PEmbryo_TCCGCGAA_GGCTACAT_GATA_20522_R1.fastq.gz	chd2_zygote_G>A_PE4	zygote	chd2	G>A	PE4	PE2 (prep 1)	normal pegRNA	mMLH1 (prep 1)	2022-01-10	17351	12411	12310	5038	6724	548	40.9	54.6	4.5	0.135666		TRUE	FALSE
PEmbryo_TCTCGCGC_GGCTACAT_GATA_20522_R1.fastq.gz	chd2_zygote_G>A_PE4	zygote	chd2	G>A	PE4	PE2 (prep 1)	normal pegRNA	mMLH1 (prep 1)	2022-01-10	18953	13453	13348	11344	1562	442	85	11.7	3.3	0.539828		TRUE	FALSE
PEmbryo_AGCGATAG_GGCTACAT_GATA_20522_R1.fastq.gz	chd2_zygote_G>A_PE4	zygote	chd2	G>A	PE4	PE2 (prep 1)	normal pegRNA	mMLH1 (prep 1)	2022-01-10	16895	11965	11889	8034	3536	319	67.6	29.7	2.7	0.758036		TRUE	FALSE
PEmbryo_ATTCAGAA_ATCACGAT_ACTC_122421_R1.fastq.gz	chd2_zygote_G>A_PE3	zygote	chd2	G>A	PE3	PE2 (prep 1)	normal pegRNA	none	2021-12-16	20076	16338	16211	1915	56	14240	11.8	0.3	87.8	0		FALSE	TRUE
PEmbryo_ATTCAGAA_CGATGTAT_ACTC_122421_R1.fastq.gz	chd2_zygote_G>A_PE3	zygote	chd2	G>A	PE3	PE2 (prep 1)	normal pegRNA	none	2021-12-16	14913	11898	11802	7324	7	4471	62.1	0.1	37.9	0		FALSE	TRUE
PEmbryo_ATTCAGAA_TTAGGCAT_ACTC_122421_R1.fastq.gz	chd2_zygote_G>A_PE3	zygote	chd2	G>A	PE3	PE2 (prep 1)	normal pegRNA	none	2021-12-16	12027	10746	10659	9945	471	243	93.3	4.4	2.3	0.864334		TRUE	FALSE
PEmbryo_ATTCAGAA_TGACCAAT_ACTC_122421_R1.fastq.gz	chd2_zygote_G>A_PE3	zygote	chd2	G>A	PE3	PE2 (prep 1)	normal pegRNA	none	2021-12-16	14767	12108	12012	1415	4070	6527	11.8	33.9	54.3	0		TRUE	TRUE
PEmbryo_ATTCAGAA_ACAGTGAT_ACTC_122421_R1.fastq.gz	chd2_zygote_G>A_PE3	zygote	chd2	G>A	PE3	PE2 (prep 1)	normal pegRNA	none	2021-12-16	13443	12009	11934	7530	9	4395	63.1	0.1	36.8	0		FALSE	TRUE
PEmbryo_ATTCAGAA_GCCAATAT_ACTC_122421_R1.fastq.gz	chd2_zygote_G>A_PE3	zygote	chd2	G>A	PE3	PE2 (prep 1)	normal pegRNA	none	2021-12-16	28190	19927	19700	100	45	19555	0.5	0.2	99.3	0		FALSE	TRUE
PEmbryo_GAATTCGT_ACAGTGAT_ACTC_122421_R1.fastq.gz	chd2_zygote_G>A_PE3	zygote	chd2	G>A	PE3	PE2 (prep 1)	normal pegRNA	none	2021-12-16	16309	13003	12886	1752	9	11125	13.6	0.1	86.3	0		FALSE	TRUE
PEmbryo_GAATTCGT_GCCAATAT_ACTC_122421_R1.fastq.gz	chd2_zygote_G>A_PE3	zygote	chd2	G>A	PE3	PE2 (prep 1)	normal pegRNA	none	2021-12-16	13382	12051	11952	8847	2598	507	74	21.7	4.2	0.211855		TRUE	FALSE
PEmbryo_GAATTCGT_CAGATCAT_ACTC_122421_R1.fastq.gz	chd2_zygote_G>A_PE3	zygote	chd2	G>A	PE3	PE2 (prep 1)	normal pegRNA	none	2021-12-16	17607	14524	14410	1537	259	12614	10.7	1.8	87.5	0		TRUE	TRUE
PEmbryo_GAATTCGT_ACTTGAAT_ACTC_122421_R1.fastq.gz	chd2_zygote_G>A_PE3	zygote	chd2	G>A	PE3	PE2 (prep 1)	normal pegRNA	none	2021-12-16	15226	13815	13719	9963	3465	291	72.6	25.3	2.1	0.9032		TRUE	FALSE
PEmbryo_ATTCAGAA_ATGTCAGA_GATA_20522_R1.fastq.gz	chd2_zygote_G>A_PE3	zygote	chd2	G>A	PE3	PE2 (prep 1)	normal pegRNA	none	2022-01-10	15982	10999	10891	123	1	10767	1.1	0	98.9	0		FALSE	TRUE
PEmbryo_GAATTCGT_ATGTCAGA_GATA_20522_R1.fastq.gz	chd2_zygote_G>A_PE3	zygote	chd2	G>A	PE3	PE2 (prep 1)	normal pegRNA	none	2022-01-10	16943	11416	11335	416	5225	5694	3.7	46.1	50.2	0		TRUE	TRUE
PEmbryo_CTGAAGCT_ATGTCAGA_GATA_20522_R1.fastq.gz	chd2_zygote_G>A_PE3	zygote	chd2	G>A	PE3	PE2 (prep 1)	normal pegRNA	none	2022-01-10	18908	11848	11751	11	4	11736	0.1	0	99.9	0		FALSE	TRUE
PEmbryo_TAATGCGC_ATGTCAGA_GATA_20522_R1.fastq.gz	chd2_zygote_G>A_PE3	zygote	chd2	G>A	PE3	PE2 (prep 1)	normal pegRNA	none	2022-01-10	19186	11912	11813	64	5	11744	0.5	0	99.4	0		FALSE	TRUE
PEmbryo_CGGCTATG_ATGTCAGA_GATA_20522_R1.fastq.gz	chd2_zygote_G>A_PE3	zygote	chd2	G>A	PE3	PE2 (prep 1)	normal pegRNA	none	2022-01-10	16146	10811	10732	2280	1	8451	21.2	0	78.7	0		FALSE	TRUE
PEmbryo_TCCGCGAA_ATGTCAGA_GATA_20522_R1.fastq.gz	chd2_zygote_G>A_PE3	zygote	chd2	G>A	PE3	PE2 (prep 1)	normal pegRNA	none	2022-01-10	17611	11727	11627	42	37	11548	0.4	0.3	99.3	0		FALSE	TRUE
PEmbryo_GAATTCGT_ATCACGAT_ACTC_122421_R1.fastq.gz	chd2_zygote_G>A_PE5	zygote	chd2	G>A	PE5	PE2 (prep 1)	normal pegRNA	mMLH1 (prep 1)	2021-12-16	15122	12325	12254	441	5213	6600	3.6	42.5	53.9	0		TRUE	TRUE
PEmbryo_GAATTCGT_CGATGTAT_ACTC_122421_R1.fastq.gz	chd2_zygote_G>A_PE5	zygote	chd2	G>A	PE5	PE2 (prep 1)	normal pegRNA	mMLH1 (prep 1)	2021-12-16	12198	10227	10149	490	4978	4681	4.8	49	46.1	0		TRUE	TRUE
PEmbryo_GAATTCGT_TTAGGCAT_ACTC_122421_R1.fastq.gz	chd2_zygote_G>A_PE5	zygote	chd2	G>A	PE5	PE2 (prep 1)	normal pegRNA	mMLH1 (prep 1)	2021-12-16	14117	11741	11640	5498	1189	4953	47.2	10.2	42.6	0		TRUE	TRUE
PEmbryo_GAATTCGT_TGACCAAT_ACTC_122421_R1.fastq.gz	chd2_zygote_G>A_PE5	zygote	chd2	G>A	PE5	PE2 (prep 1)	normal pegRNA	mMLH1 (prep 1)	2021-12-16	17086	14363	14243	1366	61	12816	9.6	0.4	90	0		FALSE	TRUE
PEmbryo_CTGAAGCT_ATCACGAT_ACTC_122421_R1.fastq.gz	chd2_zygote_G>A_PE5	zygote	chd2	G>A	PE5	PE2 (prep 1)	normal pegRNA	mMLH1 (prep 1)	2021-12-16	7411	6637	6603	528	5925	150	8	89.7	2.3	0.864334		TRUE	FALSE
PEmbryo_CTGAAGCT_CGATGTAT_ACTC_122421_R1.fastq.gz	chd2_zygote_G>A_PE5	zygote	chd2	G>A	PE5	PE2 (prep 1)	normal pegRNA	mMLH1 (prep 1)	2021-12-16	14377	12210	12113	7449	17	4647	61.5	0.1	38.4	0		FALSE	TRUE
PEmbryo_CTGAAGCT_TTAGGCAT_ACTC_122421_R1.fastq.gz	chd2_zygote_G>A_PE5	zygote	chd2	G>A	PE5	PE2 (prep 1)	normal pegRNA	mMLH1 (prep 1)	2021-12-16	13008	10531	10446	1069	2943	6434	10.2	28.2	61.6	0		TRUE	TRUE
PEmbryo_CTGAAGCT_TGACCAAT_ACTC_122421_R1.fastq.gz	chd2_zygote_G>A_PE5	zygote	chd2	G>A	PE5	PE2 (prep 1)	normal pegRNA	mMLH1 (prep 1)	2021-12-16	19602	14746	14643	934	2827	10882	6.4	19.3	74.3	0		TRUE	TRUE
PEmbryo_CTGAAGCT_ACAGTGAT_ACTC_122421_R1.fastq.gz	chd2_zygote_G>A_PE5	zygote	chd2	G>A	PE5	PE2 (prep 1)	normal pegRNA	mMLH1 (prep 1)	2021-12-16	2317	2017	1999	203	1751	45	10.2	87.6	2.3	0.864334		TRUE	FALSE
PEmbryo_CTGAAGCT_GCCAATAT_ACTC_122421_R1.fastq.gz	chd2_zygote_G>A_PE5	zygote	chd2	G>A	PE5	PE2 (prep 1)	normal pegRNA	mMLH1 (prep 1)	2021-12-16	38547	5990	5687	1337	1739	2611	23.5	30.6	45.9	0		TRUE	TRUE
PEmbryo_CTGAAGCT_CAGATCAT_ACTC_122421_R1.fastq.gz	chd2_zygote_G>A_PE5	zygote	chd2	G>A	PE5	PE2 (prep 1)	normal pegRNA	mMLH1 (prep 1)	2021-12-16	15640	13655	13577	1570	7086	4921	11.6	52.2	36.2	0		TRUE	TRUE
PEmbryo_CTGAAGCT_ACTTGAAT_ACTC_122421_R1.fastq.gz	chd2_zygote_G>A_PE5	zygote	chd2	G>A	PE5	PE2 (prep 1)	normal pegRNA	mMLH1 (prep 1)	2021-12-16	15604	13901	13798	1887	7365	4546	13.7	53.4	32.9	0		TRUE	TRUE
PEmbryo_CTGAAGCT_GATCAGAT_GATA_20522_R1.fastq.gz	chd2_zygote_G>A_HDR	zygote	chd2	G>A	HDR	PE2 (prep 1)	normal pegRNA	none	2022-01-10	16880	11513	11413	5	1	11407	0	0	99.9	0		FALSE	TRUE
PEmbryo_TAATGCGC_GATCAGAT_GATA_20522_R1.fastq.gz	chd2_zygote_G>A_HDR	zygote	chd2	G>A	HDR	PE2 (prep 1)	normal pegRNA	none	2022-01-10	17967	11232	11117	27	0	11090	0.2	0	99.8	0		FALSE	TRUE
PEmbryo_CGGCTATG_GATCAGAT_GATA_20522_R1.fastq.gz	chd2_zygote_G>A_HDR	zygote	chd2	G>A	HDR	PE2 (prep 1)	normal pegRNA	none	2022-01-10	16596	11173	11072	12	0	11060	0.1	0	99.9	0		FALSE	TRUE
PEmbryo_TCCGCGAA_GATCAGAT_GATA_20522_R1.fastq.gz	chd2_zygote_G>A_HDR	zygote	chd2	G>A	HDR	PE2 (prep 1)	normal pegRNA	none	2022-01-10	17877	11099	11003	333	4	10666	3	0	96.9	0		FALSE	TRUE
PEmbryo_TCTCGCGC_GATCAGAT_GATA_20522_R1.fastq.gz	chd2_zygote_G>A_HDR	zygote	chd2	G>A	HDR	PE2 (prep 1)	normal pegRNA	none	2022-01-10	15760	10272	10203	16	1	10186	0.2	0	99.8	0		FALSE	TRUE
PEmbryo_AGCGATAG_GATCAGAT_GATA_20522_R1.fastq.gz	chd2_zygote_G>A_HDR	zygote	chd2	G>A	HDR	PE2 (prep 1)	normal pegRNA	none	2022-01-10	19185	12062	11968	1050	2	10916	8.8	0	91.2	0		FALSE	TRUE
PEmbryo_ATTCAGAA_AGTTCCGT_GATA_20522_R1.fastq.gz	chd2_zygote_G>A_HDR	zygote	chd2	G>A	HDR	PE2 (prep 1)	normal pegRNA	none	2022-01-10	16403	10914	10804	4	1	10799	0	0	100	0		FALSE	TRUE
PEmbryo_GAATTCGT_AGTTCCGT_GATA_20522_R1.fastq.gz	chd2_zygote_G>A_HDR	zygote	chd2	G>A	HDR	PE2 (prep 1)	normal pegRNA	none	2022-01-10	16624	10269	10168	1	1	10166	0	0	100	0		FALSE	TRUE
PEmbryo_CTGAAGCT_AGTTCCGT_GATA_20522_R1.fastq.gz	chd2_zygote_G>A_HDR	zygote	chd2	G>A	HDR	PE2 (prep 1)	normal pegRNA	none	2022-01-10	17209	11606	11507	0	0	11507	0	0	100	0		FALSE	TRUE
PEmbryo_CGGCTATG_AGTTCCGT_GATA_20522_R1.fastq.gz	chd2_zygote_G>A_HDR	zygote	chd2	G>A	HDR	PE2 (prep 1)	normal pegRNA	none	2022-01-10	14178	8908	8165	2	0	8163	0	0	100	0		FALSE	TRUE
PEmbryo_TCCGCGAA_AGTTCCGT_GATA_20522_R1.fastq.gz	chd2_zygote_G>A_HDR	zygote	chd2	G>A	HDR	PE2 (prep 1)	normal pegRNA	none	2022-01-10	11660	6669	5935	14	2	5919	0.2	0	99.7	0		FALSE	TRUE
PEmbryo_TCTCGCGC_AGTTCCGT_GATA_20522_R1.fastq.gz	chd2_zygote_G>A_HDR	zygote	chd2	G>A	HDR	PE2 (prep 1)	normal pegRNA	none	2022-01-10	8466	5516	4884	6	0	4878	0.1	0	99.9	0		FALSE	TRUE
PEmbryo_TCTCGCGC_ATGTCAGA_GATA_20522_R1.fastq.gz	chd2_zygote_G>A_HDR	zygote	chd2	G>A	HDR	PE2 (prep 1)	normal pegRNA	none	2022-01-10	18742	11616	11508	3	2	11503	0	0	100	0		FALSE	TRUE
PEmbryo_AGCGATAG_ATGTCAGA_GATA_20522_R1.fastq.gz	chd2_zygote_G>A_HDR	zygote	chd2	G>A	HDR	PE2 (prep 1)	normal pegRNA	none	2022-01-10	18203	11939	11852	8	2	11842	0.1	0	99.9	0		FALSE	TRUE
PEmbryo_ATTACTCG_ATCACGAT_ATGT_122421_R1.fastq.gz	chd2_2 cell_G>A_PE2	2 cell	chd2	G>A	PE2	PE2 (prep 1)	normal pegRNA	none	2021-12-08	16228	14313	13872	7025	2943	3904	50.6	21.2	28.1	0		TRUE	TRUE
PEmbryo_ATTACTCG_CGATGTAT_ATGT_122421_R1.fastq.gz	chd2_2 cell_G>A_PE2	2 cell	chd2	G>A	PE2	PE2 (prep 1)	normal pegRNA	none	2021-12-08	13067	11203	10838	6039	2212	2587	55.7	20.4	23.9	0		TRUE	TRUE
PEmbryo_ATTACTCG_TTAGGCAT_ATGT_122421_R1.fastq.gz	chd2_2 cell_G>A_PE2	2 cell	chd2	G>A	PE2	PE2 (prep 1)	normal pegRNA	none	2021-12-08	10561	9436	9159	6870	1987	302	75	21.7	3.3	0.539828		TRUE	FALSE
PEmbryo_ATTACTCG_TGACCAAT_ATGT_122421_R1.fastq.gz	chd2_2 cell_G>A_PE2	2 cell	chd2	G>A	PE2	PE2 (prep 1)	normal pegRNA	none	2021-12-08	12048	10853	10548	9401	624	523	89.1	5.9	5	0.0547993		TRUE	FALSE
PEmbryo_ATTACTCG_ACAGTGAT_ATGT_122421_R1.fastq.gz	chd2_2 cell_G>A_PE2	2 cell	chd2	G>A	PE2	PE2 (prep 1)	normal pegRNA	none	2021-12-08	10791	9721	9451	9136	16	299	96.7	0.2	3.2	0.57926		FALSE	FALSE
PEmbryo_ATTACTCG_GCCAATAT_ATGT_122421_R1.fastq.gz	chd2_2 cell_G>A_PE2	2 cell	chd2	G>A	PE2	PE2 (prep 1)	normal pegRNA	none	2021-12-08	12203	11032	10740	10394	14	332	96.8	0.1	3.1	0.617911		FALSE	FALSE
PEmbryo_ATTACTCG_CAGATCAT_ATGT_122421_R1.fastq.gz	chd2_2 cell_G>A_PE2	2 cell	chd2	G>A	PE2	PE2 (prep 1)	normal pegRNA	none	2021-12-08	14544	13015	12605	11736	483	386	93.1	3.8	3.1	0.617911		TRUE	FALSE
PEmbryo_TCCGGAGA_ATCACGAT_ATGT_122421_R1.fastq.gz	chd2_2 cell_G>A_PE2	2 cell	chd2	G>A	PE2	PE2 (prep 1)	normal pegRNA	none	2021-12-08	13343	12224	11841	7029	2619	2193	59.4	22.1	18.5	0		TRUE	TRUE
PEmbryo_TCCGGAGA_CGATGTAT_ATGT_122421_R1.fastq.gz	chd2_2 cell_G>A_PE2	2 cell	chd2	G>A	PE2	PE2 (prep 1)	normal pegRNA	none	2021-12-08	10512	9598	9301	7044	1014	1243	75.7	10.9	13.4	0		TRUE	TRUE
PEmbryo_TCCGGAGA_TTAGGCAT_ATGT_122421_R1.fastq.gz	chd2_2 cell_G>A_PE2	2 cell	chd2	G>A	PE2	PE2 (prep 1)	normal pegRNA	none	2021-12-08	9049	7885	7656	5208	4	2444	68	0.1	31.9	0		FALSE	TRUE
PEmbryo_TCCGGAGA_TGACCAAT_ATGT_122421_R1.fastq.gz	chd2_2 cell_G>A_PE2	2 cell	chd2	G>A	PE2	PE2 (prep 1)	normal pegRNA	none	2021-12-08	10482	9445	9147	5364	2419	1364	58.6	26.4	14.9	0		TRUE	TRUE
PEmbryo_TCCGGAGA_ACAGTGAT_ATGT_122421_R1.fastq.gz	chd2_2 cell_G>A_PE2	2 cell	chd2	G>A	PE2	PE2 (prep 1)	normal pegRNA	none	2021-12-08	9636	8714	8459	6346	1085	1028	75	12.8	12.2	0		TRUE	TRUE
PEmbryo_TCCGGAGA_GCCAATAT_ATGT_122421_R1.fastq.gz	chd2_2 cell_G>A_PE2	2 cell	chd2	G>A	PE2	PE2 (prep 1)	normal pegRNA	none	2021-12-08	10184	9377	9089	8702	113	274	95.7	1.2	3	0.655422		TRUE	FALSE
PEmbryo_TCCGGAGA_CAGATCAT_ATGT_122421_R1.fastq.gz	chd2_2 cell_G>A_PE2	2 cell	chd2	G>A	PE2	PE2 (prep 1)	normal pegRNA	none	2021-12-08	9820	8953	8702	2672	5774	256	30.7	66.4	2.9	0.691462		TRUE	FALSE
PEmbryo_TCCGGAGA_ACTTGAAT_ATGT_122421_R1.fastq.gz	chd2_2 cell_G>A_PE2	2 cell	chd2	G>A	PE2	PE2 (prep 1)	normal pegRNA	none	2021-12-08	19933	15344	5514	3861	1230	423	70	22.3	7.7	8.53991e-06		TRUE	TRUE
PEmbryo_CGCTCATT_TGACCAAT_ATGT_122421_R1.fastq.gz	chd2_2 cell_G>A_PE2	2 cell	chd2	G>A	PE2	PE2 (prep 1)	normal pegRNA	none	2021-12-08	6952	6390	6183	5999	4	180	97	0.1	2.9	0.691462		FALSE	FALSE
PEmbryo_CGCTCATT_ACAGTGAT_ATGT_122421_R1.fastq.gz	chd2_2 cell_G>A_PE2	2 cell	chd2	G>A	PE2	PE2 (prep 1)	normal pegRNA	none	2021-12-08	7102	6462	6277	5589	494	194	89	7.9	3.1	0.617911		TRUE	FALSE
PEmbryo_CGCTCATT_GCCAATAT_ATGT_122421_R1.fastq.gz	chd2_2 cell_G>A_PE2	2 cell	chd2	G>A	PE2	PE2 (prep 1)	normal pegRNA	none	2021-12-08	7870	7263	7047	6832	17	198	96.9	0.2	2.8	0.725747		FALSE	FALSE
PEmbryo_CGCTCATT_CAGATCAT_ATGT_122421_R1.fastq.gz	chd2_2 cell_G>A_PE2	2 cell	chd2	G>A	PE2	PE2 (prep 1)	normal pegRNA	none	2021-12-08	9233	8077	7825	4799	1073	1953	61.3	13.7	25	0		TRUE	TRUE
PEmbryo_CGCTCATT_ACTTGAAT_ATGT_122421_R1.fastq.gz	chd2_2 cell_G>A_PE2	2 cell	chd2	G>A	PE2	PE2 (prep 1)	normal pegRNA	none	2021-12-08	9860	9026	8765	7233	1259	273	82.5	14.4	3.1	0.617911		TRUE	FALSE
PEmbryo_CGCTCATT_ATCACGAT_ATGT_122421_R1.fastq.gz	chd2_2 cell_G>A_PE4	2 cell	chd2	G>A	PE4	PE2 (prep 1)	normal pegRNA	mMLH1 (prep 1)	2021-12-08	9146	8216	7949	3800	2778	1371	47.8	34.9	17.2	0		TRUE	TRUE
PEmbryo_CGCTCATT_CGATGTAT_ATGT_122421_R1.fastq.gz	chd2_2 cell_G>A_PE4	2 cell	chd2	G>A	PE4	PE2 (prep 1)	normal pegRNA	mMLH1 (prep 1)	2021-12-08	8316	7611	7399	1313	5839	247	17.7	78.9	3.3	0.539828		TRUE	FALSE
PEmbryo_CGCTCATT_TTAGGCAT_ATGT_122421_R1.fastq.gz	chd2_2 cell_G>A_PE4	2 cell	chd2	G>A	PE4	PE2 (prep 1)	normal pegRNA	mMLH1 (prep 1)	2021-12-08	6117	5580	5430	2760	2342	328	50.8	43.1	6	0.00466119		TRUE	FALSE
PEmbryo_GAGATTCC_ATCACGAT_ATGT_122421_R1.fastq.gz	chd2_2 cell_G>A_PE4	2 cell	chd2	G>A	PE4	PE2 (prep 1)	normal pegRNA	mMLH1 (prep 1)	2021-12-08	13129	11992	11622	2364	8878	380	20.3	76.4	3.3	0.539828		TRUE	FALSE
PEmbryo_GAGATTCC_CGATGTAT_ATGT_122421_R1.fastq.gz	chd2_2 cell_G>A_PE4	2 cell	chd2	G>A	PE4	PE2 (prep 1)	normal pegRNA	mMLH1 (prep 1)	2021-12-08	11347	10144	9840	1896	6805	1139	19.3	69.2	11.6	0		TRUE	TRUE
PEmbryo_GAGATTCC_TTAGGCAT_ATGT_122421_R1.fastq.gz	chd2_2 cell_G>A_PE4	2 cell	chd2	G>A	PE4	PE2 (prep 1)	normal pegRNA	mMLH1 (prep 1)	2021-12-08	10179	9220	8912	3403	5066	443	38.2	56.8	5	0.0547993		TRUE	FALSE
PEmbryo_GAGATTCC_TGACCAAT_ATGT_122421_R1.fastq.gz	chd2_2 cell_G>A_PE4	2 cell	chd2	G>A	PE4	PE2 (prep 1)	normal pegRNA	mMLH1 (prep 1)	2021-12-08	11409	10441	10120	4761	5085	274	47	50.2	2.7	0.758036		TRUE	FALSE
PEmbryo_GAGATTCC_ACAGTGAT_ATGT_122421_R1.fastq.gz	chd2_2 cell_G>A_PE4	2 cell	chd2	G>A	PE4	PE2 (prep 1)	normal pegRNA	mMLH1 (prep 1)	2021-12-08	10781	9813	9518	8850	394	274	93	4.1	2.9	0.691462		TRUE	FALSE
PEmbryo_GAGATTCC_GCCAATAT_ATGT_122421_R1.fastq.gz	chd2_2 cell_G>A_PE4	2 cell	chd2	G>A	PE4	PE2 (prep 1)	normal pegRNA	mMLH1 (prep 1)	2021-12-08	11967	10991	10669	1708	8733	228	16	81.9	2.1	0.9032		TRUE	FALSE
PEmbryo_GAGATTCC_CAGATCAT_ATGT_122421_R1.fastq.gz	chd2_2 cell_G>A_PE4	2 cell	chd2	G>A	PE4	PE2 (prep 1)	normal pegRNA	mMLH1 (prep 1)	2021-12-08	12265	11088	10740	4858	5354	528	45.2	49.9	4.9	0.0668072		TRUE	FALSE
PEmbryo_GAGATTCC_ACTTGAAT_ATGT_122421_R1.fastq.gz	chd2_2 cell_G>A_PE4	2 cell	chd2	G>A	PE4	PE2 (prep 1)	normal pegRNA	mMLH1 (prep 1)	2021-12-08	12034	10929	10580	5491	4840	249	51.9	45.7	2.4	0.841345		TRUE	FALSE
PEmbryo_ATTCAGAA_ATCACGAT_ATGT_122421_R1.fastq.gz	chd2_2 cell_G>A_PE4	2 cell	chd2	G>A	PE4	PE2 (prep 1)	normal pegRNA	mMLH1 (prep 1)	2021-12-08	13429	12253	11886	3213	8158	515	27	68.6	4.3	0.18406		TRUE	FALSE
PEmbryo_ATTCAGAA_CGATGTAT_ATGT_122421_R1.fastq.gz	chd2_2 cell_G>A_PE4	2 cell	chd2	G>A	PE4	PE2 (prep 1)	normal pegRNA	mMLH1 (prep 1)	2021-12-08	10664	9714	9478	3631	5563	284	38.3	58.7	3	0.655422		TRUE	FALSE
PEmbryo_ATTCAGAA_TTAGGCAT_ATGT_122421_R1.fastq.gz	chd2_2 cell_G>A_PE4	2 cell	chd2	G>A	PE4	PE2 (prep 1)	normal pegRNA	mMLH1 (prep 1)	2021-12-08	9631	8680	8429	875	7360	194	10.4	87.3	2.3	0.864334		TRUE	FALSE
PEmbryo_ATTCAGAA_TGACCAAT_ATGT_122421_R1.fastq.gz	chd2_2 cell_G>A_PE4	2 cell	chd2	G>A	PE4	PE2 (prep 1)	normal pegRNA	mMLH1 (prep 1)	2021-12-08	10565	9618	9323	2037	7054	232	21.8	75.7	2.5	0.81594		TRUE	FALSE
PEmbryo_ATTCAGAA_ACAGTGAT_ATGT_122421_R1.fastq.gz	chd2_2 cell_G>A_PE4	2 cell	chd2	G>A	PE4	PE2 (prep 1)	normal pegRNA	mMLH1 (prep 1)	2021-12-08	10339	9397	9103	1641	7265	197	18	79.8	2.2	0.88493		TRUE	FALSE
PEmbryo_ATTCAGAA_GCCAATAT_ATGT_122421_R1.fastq.gz	chd2_2 cell_G>A_PE4	2 cell	chd2	G>A	PE4	PE2 (prep 1)	normal pegRNA	mMLH1 (prep 1)	2021-12-08	12861	11566	11246	1797	8068	1381	16	71.7	12.3	0		TRUE	TRUE
PEmbryo_ATTCAGAA_CAGATCAT_ATGT_122421_R1.fastq.gz	chd2_2 cell_G>A_PE4	2 cell	chd2	G>A	PE4	PE2 (prep 1)	normal pegRNA	mMLH1 (prep 1)	2021-12-08	12844	11455	11152	1481	8441	1230	13.3	75.7	11	1.4766e-14		TRUE	TRUE
PEmbryo_ATTCAGAA_ACTTGAAT_ATGT_122421_R1.fastq.gz	chd2_2 cell_G>A_PE4	2 cell	chd2	G>A	PE4	PE2 (prep 1)	normal pegRNA	mMLH1 (prep 1)	2021-12-08	13258	11887	11549	1344	8939	1266	11.6	77.4	11	1.4766e-14		TRUE	TRUE
PEmbryo_GAATTCGT_TTAGGCAT_ATGT_122421_R1.fastq.gz	chd2_2 cell_G>A_PE4	2 cell	chd2	G>A	PE4	PE2 (prep 1)	normal pegRNA	mMLH1 (prep 1)	2021-12-08	8894	8073	7846	1520	6111	215	19.4	77.9	2.7	0.758036		TRUE	FALSE
PEmbryo_GAATTCGT_TGACCAAT_ATGT_122421_R1.fastq.gz	chd2_2 cell_G>A_PE4	2 cell	chd2	G>A	PE4	PE2 (prep 1)	normal pegRNA	mMLH1 (prep 1)	2021-12-08	10270	9391	9086	2133	6772	181	23.5	74.5	2	0.919243		TRUE	FALSE
PEmbryo_GAATTCGT_ACAGTGAT_ATGT_122421_R1.fastq.gz	chd2_2 cell_G>A_PE4	2 cell	chd2	G>A	PE4	PE2 (prep 1)	normal pegRNA	mMLH1 (prep 1)	2021-12-08	10234	9386	9121	1027	7933	161	11.3	87	1.8	0.945201		TRUE	FALSE
PEmbryo_GAATTCGT_GCCAATAT_ATGT_122421_R1.fastq.gz	chd2_2 cell_G>A_PE4	2 cell	chd2	G>A	PE4	PE2 (prep 1)	normal pegRNA	mMLH1 (prep 1)	2021-12-08	11348	9999	9706	814	7090	1802	8.4	73	18.6	0		TRUE	TRUE
PEmbryo_GAATTCGT_CAGATCAT_ATGT_122421_R1.fastq.gz	chd2_2 cell_G>A_PE4	2 cell	chd2	G>A	PE4	PE2 (prep 1)	normal pegRNA	mMLH1 (prep 1)	2021-12-08	11409	10395	10114	3191	6668	255	31.6	65.9	2.5	0.81594		TRUE	FALSE
PEmbryo_GAATTCGT_ACTTGAAT_ATGT_122421_R1.fastq.gz	chd2_2 cell_G>A_PE4	2 cell	chd2	G>A	PE4	PE2 (prep 1)	normal pegRNA	mMLH1 (prep 1)	2021-12-08	11987	10985	10651	10384	16	251	97.5	0.2	2.4	0.841345		FALSE	FALSE
PEmbryo_ATTACTCG_CGATGTAT_GAGT_122421_R1.fastq.gz	chd2_2 cell_G>A_PE3	2 cell	chd2	G>A	PE3	PE2 (prep 1)	normal pegRNA	none	2021-12-19	14513	10848	10739	1795	24	8920	16.7	0.2	83.1	0		FALSE	TRUE
PEmbryo_TCCGGAGA_ATCACGAT_GAGT_122421_R1.fastq.gz	chd2_2 cell_G>A_PE3	2 cell	chd2	G>A	PE3	PE2 (prep 1)	normal pegRNA	none	2021-12-19	14174	12382	12249	1333	1	10915	10.9	0	89.1	0		FALSE	TRUE
PEmbryo_TCCGGAGA_TTAGGCAT_GAGT_122421_R1.fastq.gz	chd2_2 cell_G>A_PE3	2 cell	chd2	G>A	PE3	PE2 (prep 1)	normal pegRNA	none	2021-12-19	10959	9425	9362	992	5	8365	10.6	0.1	89.4	0		FALSE	TRUE
PEmbryo_TCCGGAGA_TGACCAAT_GAGT_122421_R1.fastq.gz	chd2_2 cell_G>A_PE3	2 cell	chd2	G>A	PE3	PE2 (prep 1)	normal pegRNA	none	2021-12-19	13596	11514	11411	1910	5	9496	16.7	0	83.2	0		FALSE	TRUE
PEmbryo_TCCGGAGA_GCCAATAT_GAGT_122421_R1.fastq.gz	chd2_2 cell_G>A_PE3	2 cell	chd2	G>A	PE3	PE2 (prep 1)	normal pegRNA	none	2021-12-19	13399	11163	11050	2222	18	8810	20.1	0.2	79.7	0		FALSE	TRUE
PEmbryo_TCCGGAGA_CAGATCAT_GAGT_122421_R1.fastq.gz	chd2_2 cell_G>A_PE3	2 cell	chd2	G>A	PE3	PE2 (prep 1)	normal pegRNA	none	2021-12-19	13242	11045	10946	546	0	10400	5	0	95	0		FALSE	TRUE
PEmbryo_TCCGGAGA_ACTTGAAT_GAGT_122421_R1.fastq.gz	chd2_2 cell_G>A_PE3	2 cell	chd2	G>A	PE3	PE2 (prep 1)	normal pegRNA	none	2021-12-19	14575	12802	12686	1904	4	10778	15	0	85	0		FALSE	TRUE
PEmbryo_CGCTCATT_ATCACGAT_GAGT_122421_R1.fastq.gz	chd2_2 cell_G>A_PE3	2 cell	chd2	G>A	PE3	PE2 (prep 1)	normal pegRNA	none	2021-12-19	12196	10366	10273	1153	579	8541	11.2	5.6	83.1	0		TRUE	TRUE
PEmbryo_CGCTCATT_CGATGTAT_GAGT_122421_R1.fastq.gz	chd2_2 cell_G>A_PE3	2 cell	chd2	G>A	PE3	PE2 (prep 1)	normal pegRNA	none	2021-12-19	14438	11381	11266	912	0	10354	8.1	0	91.9	0		FALSE	TRUE
PEmbryo_CGCTCATT_TTAGGCAT_GAGT_122421_R1.fastq.gz	chd2_2 cell_G>A_PE3	2 cell	chd2	G>A	PE3	PE2 (prep 1)	normal pegRNA	none	2021-12-19	13022	10395	10307	571	340	9396	5.5	3.3	91.2	0		TRUE	TRUE
PEmbryo_CGCTCATT_TGACCAAT_GAGT_122421_R1.fastq.gz	chd2_2 cell_G>A_PE3	2 cell	chd2	G>A	PE3	PE2 (prep 1)	normal pegRNA	none	2021-12-19	11325	9495	9404	1590	0	7814	16.9	0	83.1	0		FALSE	TRUE
PEmbryo_CGCTCATT_ACAGTGAT_GAGT_122421_R1.fastq.gz	chd2_2 cell_G>A_PE3	2 cell	chd2	G>A	PE3	PE2 (prep 1)	normal pegRNA	none	2021-12-19	10056	8665	8588	2448	0	6140	28.5	0	71.5	0		FALSE	TRUE
PEmbryo_CGCTCATT_GCCAATAT_GAGT_122421_R1.fastq.gz	chd2_2 cell_G>A_PE3	2 cell	chd2	G>A	PE3	PE2 (prep 1)	normal pegRNA	none	2021-12-19	12683	10355	10262	685	1	9576	6.7	0	93.3	0		FALSE	TRUE
PEmbryo_CGCTCATT_CAGATCAT_GAGT_122421_R1.fastq.gz	chd2_2 cell_G>A_PE3	2 cell	chd2	G>A	PE3	PE2 (prep 1)	normal pegRNA	none	2021-12-19	15415	12957	12822	984	3	11835	7.7	0	92.3	0		FALSE	TRUE
PEmbryo_CGCTCATT_ACTTGAAT_GAGT_122421_R1.fastq.gz	chd2_2 cell_G>A_PE3	2 cell	chd2	G>A	PE3	PE2 (prep 1)	normal pegRNA	none	2021-12-19	12786	10842	10744	35	24	10685	0.3	0.2	99.5	0		FALSE	TRUE
PEmbryo_GAGATTCC_TGACCAAT_GAGT_122421_R1.fastq.gz	chd2_2 cell_G>A_PE3	2 cell	chd2	G>A	PE3	PE2 (prep 1)	normal pegRNA	none	2021-12-19	10890	9971	9886	8603	2	1281	87	0	13	0		FALSE	TRUE
PEmbryo_GAGATTCC_GCCAATAT_GAGT_122421_R1.fastq.gz	chd2_2 cell_G>A_PE3	2 cell	chd2	G>A	PE3	PE2 (prep 1)	normal pegRNA	none	2021-12-19	13968	12455	12332	12	0	12320	0.1	0	99.9	0		FALSE	TRUE
PEmbryo_GAGATTCC_CAGATCAT_GAGT_122421_R1.fastq.gz	chd2_2 cell_G>A_PE3	2 cell	chd2	G>A	PE3	PE2 (prep 1)	normal pegRNA	none	2021-12-19	24335	9729	9586	135	4	9447	1.4	0	98.5	0		FALSE	TRUE
PEmbryo_GAGATTCC_ACTTGAAT_GAGT_122421_R1.fastq.gz	chd2_2 cell_G>A_PE3	2 cell	chd2	G>A	PE3	PE2 (prep 1)	normal pegRNA	none	2021-12-19	16680	12238	12127	81	41	12005	0.7	0.3	99	0		FALSE	TRUE
PEmbryo_ATTCAGAA_GGCTACAT_GATA_20522_R1.fastq.gz	chd2_2 cell_G>A_PE5	2 cell	chd2	G>A	PE5	PE2 (prep 1)	normal pegRNA	mMLH1 (prep 1)	2022-01-11	19312	12067	11442	1081	2502	7859	9.4	21.9	68.7	0		TRUE	TRUE
PEmbryo_GAATTCGT_GGCTACAT_GATA_20522_R1.fastq.gz	chd2_2 cell_G>A_PE5	2 cell	chd2	G>A	PE5	PE2 (prep 1)	normal pegRNA	mMLH1 (prep 1)	2022-01-11	17755	11831	11740	20	8	11712	0.2	0.1	99.8	0		FALSE	TRUE
PEmbryo_CTGAAGCT_GGCTACAT_GATA_20522_R1.fastq.gz	chd2_2 cell_G>A_PE5	2 cell	chd2	G>A	PE5	PE2 (prep 1)	normal pegRNA	mMLH1 (prep 1)	2022-01-11	12125	8387	8330	384	6318	1628	4.6	75.8	19.5	0		TRUE	TRUE
PEmbryo_TAATGCGC_GGCTACAT_GATA_20522_R1.fastq.gz	chd2_2 cell_G>A_PE5	2 cell	chd2	G>A	PE5	PE2 (prep 1)	normal pegRNA	mMLH1 (prep 1)	2022-01-11	20183	14460	14346	13767	2	577	96	0	4	0.274253		FALSE	FALSE
PEmbryo_ATTCAGAA_CTTGTAAT_GATA_20522_R1.fastq.gz	chd2_2 cell_G>A_PE5	2 cell	chd2	G>A	PE5	PE2 (prep 1)	normal pegRNA	mMLH1 (prep 1)	2022-01-11	15052	10567	10497	4163	1	6333	39.7	0	60.3	0		FALSE	TRUE
PEmbryo_CTGAAGCT_CTTGTAAT_GATA_20522_R1.fastq.gz	chd2_2 cell_G>A_PE5	2 cell	chd2	G>A	PE5	PE2 (prep 1)	normal pegRNA	mMLH1 (prep 1)	2022-01-11	17255	11881	11775	4078	0	7697	34.6	0	65.4	0		FALSE	TRUE
PEmbryo_TAATGCGC_CTTGTAAT_GATA_20522_R1.fastq.gz	chd2_2 cell_G>A_PE5	2 cell	chd2	G>A	PE5	PE2 (prep 1)	normal pegRNA	mMLH1 (prep 1)	2022-01-11	16119	10551	10466	19	0	10447	0.2	0	99.8	0		FALSE	TRUE
PEmbryo_CGGCTATG_CTTGTAAT_GATA_20522_R1.fastq.gz	chd2_2 cell_G>A_PE5	2 cell	chd2	G>A	PE5	PE2 (prep 1)	normal pegRNA	mMLH1 (prep 1)	2022-01-11	17932	11416	11335	1037	0	10298	9.1	0	90.9	0		FALSE	TRUE
PEmbryo_TCCGCGAA_CTTGTAAT_GATA_20522_R1.fastq.gz	chd2_2 cell_G>A_PE5	2 cell	chd2	G>A	PE5	PE2 (prep 1)	normal pegRNA	mMLH1 (prep 1)	2022-01-11	19193	11989	11888	256	9	11623	2.2	0.1	97.8	0		FALSE	TRUE
PEmbryo_TCTCGCGC_CTTGTAAT_GATA_20522_R1.fastq.gz	chd2_2 cell_G>A_PE5	2 cell	chd2	G>A	PE5	PE2 (prep 1)	normal pegRNA	mMLH1 (prep 1)	2022-01-11	19084	13895	13806	13234	2	570	95.9	0	4.1	0.241964		FALSE	FALSE
PEmbryo_CTGAAGCT_AGTCAACA_GATA_20522_R1.fastq.gz	chd2_2 cell_G>A_PE5	2 cell	chd2	G>A	PE5	PE2 (prep 1)	normal pegRNA	mMLH1 (prep 1)	2022-01-11	18094	12350	12247	3629	5	8613	29.6	0	70.3	0		FALSE	TRUE
PEmbryo_TAATGCGC_AGTCAACA_GATA_20522_R1.fastq.gz	chd2_2 cell_G>A_PE5	2 cell	chd2	G>A	PE5	PE2 (prep 1)	normal pegRNA	mMLH1 (prep 1)	2022-01-11	21604	14757	14624	2030	89	12505	13.9	0.6	85.5	0		FALSE	TRUE
PEmbryo_CGGCTATG_AGTCAACA_GATA_20522_R1.fastq.gz	chd2_2 cell_G>A_PE5	2 cell	chd2	G>A	PE5	PE2 (prep 1)	normal pegRNA	mMLH1 (prep 1)	2022-01-11	18014	13141	13036	12613	3	420	96.8	0	3.2	0.57926		FALSE	FALSE
PEmbryo_TCCGCGAA_AGTCAACA_GATA_20522_R1.fastq.gz	chd2_2 cell_G>A_PE5	2 cell	chd2	G>A	PE5	PE2 (prep 1)	normal pegRNA	mMLH1 (prep 1)	2022-01-11	19505	13475	13369	52	31	13286	0.4	0.2	99.4	0		FALSE	TRUE
PEmbryo_TCTCGCGC_AGTCAACA_GATA_20522_R1.fastq.gz	chd2_2 cell_G>A_PE5	2 cell	chd2	G>A	PE5	PE2 (prep 1)	normal pegRNA	mMLH1 (prep 1)	2022-01-11	19278	13479	13382	8227	4	5151	61.5	0	38.5	0		FALSE	TRUE
PEmbryo_AGCGATAG_AGTCAACA_GATA_20522_R1.fastq.gz	chd2_2 cell_G>A_PE5	2 cell	chd2	G>A	PE5	PE2 (prep 1)	normal pegRNA	mMLH1 (prep 1)	2022-01-11	19306	13147	13040	145	1520	11375	1.1	11.7	87.2	0		TRUE	TRUE
PEmbryo_TCTCGCGC_ATCACGAT_ACTC_122421_R1.fastq.gz	chd2_2 cell_G>A_HDR	2 cell	chd2	G>A	HDR	PE2 (prep 1)	normal pegRNA	none	2021-12-19	17188	12989	12868	5	1	12862	0	0	100	0		FALSE	TRUE
PEmbryo_TCTCGCGC_CGATGTAT_ACTC_122421_R1.fastq.gz	chd2_2 cell_G>A_HDR	2 cell	chd2	G>A	HDR	PE2 (prep 1)	normal pegRNA	none	2021-12-19	12299	9350	9284	7	0	9277	0.1	0	99.9	0		FALSE	TRUE
PEmbryo_TCTCGCGC_TTAGGCAT_ACTC_122421_R1.fastq.gz	chd2_2 cell_G>A_HDR	2 cell	chd2	G>A	HDR	PE2 (prep 1)	normal pegRNA	none	2021-12-19	12552	9456	9388	518	1	8869	5.5	0	94.5	0		FALSE	TRUE
PEmbryo_TCTCGCGC_TGACCAAT_ACTC_122421_R1.fastq.gz	chd2_2 cell_G>A_HDR	2 cell	chd2	G>A	HDR	PE2 (prep 1)	normal pegRNA	none	2021-12-19	18861	13714	13596	430	0	13166	3.2	0	96.8	0		FALSE	TRUE
PEmbryo_TCTCGCGC_ACAGTGAT_ACTC_122421_R1.fastq.gz	chd2_2 cell_G>A_HDR	2 cell	chd2	G>A	HDR	PE2 (prep 1)	normal pegRNA	none	2021-12-19	12176	9170	9102	12	0	9090	0.1	0	99.9	0		FALSE	TRUE
PEmbryo_TCTCGCGC_GCCAATAT_ACTC_122421_R1.fastq.gz	chd2_2 cell_G>A_HDR	2 cell	chd2	G>A	HDR	PE2 (prep 1)	normal pegRNA	none	2021-12-19	13371	10115	10040	2097	2	7941	20.9	0	79.1	0		FALSE	TRUE
PEmbryo_TCTCGCGC_CAGATCAT_ACTC_122421_R1.fastq.gz	chd2_2 cell_G>A_HDR	2 cell	chd2	G>A	HDR	PE2 (prep 1)	normal pegRNA	none	2021-12-19	14775	10948	10867	386	1	10480	3.6	0	96.4	0		FALSE	TRUE
PEmbryo_AGCGATAG_ATCACGAT_ACTC_122421_R1.fastq.gz	chd2_2 cell_G>A_HDR	2 cell	chd2	G>A	HDR	PE2 (prep 1)	normal pegRNA	none	2021-12-19	13646	10777	10692	2075	0	8617	19.4	0	80.6	0		FALSE	TRUE
PEmbryo_AGCGATAG_CGATGTAT_ACTC_122421_R1.fastq.gz	chd2_2 cell_G>A_HDR	2 cell	chd2	G>A	HDR	PE2 (prep 1)	normal pegRNA	none	2021-12-19	4758	3187	3152	7	0	3145	0.2	0	99.8	0		FALSE	TRUE
PEmbryo_AGCGATAG_TTAGGCAT_ACTC_122421_R1.fastq.gz	chd2_2 cell_G>A_HDR	2 cell	chd2	G>A	HDR	PE2 (prep 1)	normal pegRNA	none	2021-12-19	11859	9302	9205	2523	1	6681	27.4	0	72.6	0		FALSE	TRUE
PEmbryo_AGCGATAG_TGACCAAT_ACTC_122421_R1.fastq.gz	chd2_2 cell_G>A_HDR	2 cell	chd2	G>A	HDR	PE2 (prep 1)	normal pegRNA	none	2021-12-19	14448	10711	10618	1	0	10617	0	0	100	0		FALSE	TRUE
PEmbryo_AGCGATAG_ACAGTGAT_ACTC_122421_R1.fastq.gz	chd2_2 cell_G>A_HDR	2 cell	chd2	G>A	HDR	PE2 (prep 1)	normal pegRNA	none	2021-12-19	17761	13100	12984	546	2	12436	4.2	0	95.8	0		FALSE	TRUE
PEmbryo_AGCGATAG_GCCAATAT_ACTC_122421_R1.fastq.gz	chd2_2 cell_G>A_HDR	2 cell	chd2	G>A	HDR	PE2 (prep 1)	normal pegRNA	none	2021-12-19	13673	10604	10523	5	1	10517	0	0	99.9	0		FALSE	TRUE
PEmbryo_AGCGATAG_CAGATCAT_ACTC_122421_R1.fastq.gz	chd2_2 cell_G>A_HDR	2 cell	chd2	G>A	HDR	PE2 (prep 1)	normal pegRNA	none	2021-12-19	15131	11317	11186	953	1	10232	8.5	0	91.5	0		FALSE	TRUE
PEmbryo_AGCGATAG_ACTTGAAT_ACTC_122421_R1.fastq.gz	chd2_2 cell_G>A_HDR	2 cell	chd2	G>A	HDR	PE2 (prep 1)	normal pegRNA	none	2021-12-19	14881	11674	11580	1908	4	9668	16.5	0	83.5	0		FALSE	TRUE
PEmbryo_ATTACTCG_ACAGTGAT_GAGT_122421_R1.fastq.gz	chd2_2 cell_G>A_HDR	2 cell	chd2	G>A	HDR	PE2 (prep 1)	normal pegRNA	none	2021-12-19	12474	10457	10365	1794	0	8571	17.3	0	82.7	0		FALSE	TRUE
PEmbryo_ATTACTCG_GCCAATAT_GAGT_122421_R1.fastq.gz	chd2_2 cell_G>A_HDR	2 cell	chd2	G>A	HDR	PE2 (prep 1)	normal pegRNA	none	2021-12-19	13536	10998	10901	7	0	10894	0.1	0	99.9	0		FALSE	TRUE
PEmbryo_ATTACTCG_CAGATCAT_GAGT_122421_R1.fastq.gz	chd2_2 cell_G>A_HDR	2 cell	chd2	G>A	HDR	PE2 (prep 1)	normal pegRNA	none	2021-12-19	14446	12566	12467	7318	2	5147	58.7	0	41.3	0		FALSE	TRUE
PEmbryo_ATTACTCG_ACTTGAAT_GAGT_122421_R1.fastq.gz	chd2_2 cell_G>A_HDR	2 cell	chd2	G>A	HDR	PE2 (prep 1)	normal pegRNA	none	2021-12-19	14484	11656	11559	5	0	11554	0	0	100	0		FALSE	TRUE
PEmbryo_CGGCTATG_CCGTCCCG_GATA_20522_R1.fastq.gz	chd2_2 cell_G>A_HDR	2 cell	chd2	G>A	HDR	PE2 (prep 1)	normal pegRNA	none	2022-01-18	14341	9234	9149	8	0	9141	0.1	0	99.9	0		FALSE	TRUE
PEmbryo_TCCGCGAA_CCGTCCCG_GATA_20522_R1.fastq.gz	chd2_2 cell_G>A_HDR	2 cell	chd2	G>A	HDR	PE2 (prep 1)	normal pegRNA	none	2022-01-18	13783	9837	9767	9358	3	406	95.8	0	4.2	0.211855		FALSE	FALSE
PEmbryo_TCTCGCGC_CCGTCCCG_GATA_20522_R1.fastq.gz	chd2_2 cell_G>A_HDR	2 cell	chd2	G>A	HDR	PE2 (prep 1)	normal pegRNA	none	2022-01-18	13622	9272	9193	4874	5	4314	53	0.1	46.9	0		FALSE	TRUE
PEmbryo_AGCGATAG_CCGTCCCG_GATA_20522_R1.fastq.gz	chd2_2 cell_G>A_HDR	2 cell	chd2	G>A	HDR	PE2 (prep 1)	normal pegRNA	none	2022-01-18	12209	8683	8617	8356	1	260	97	0	3	0.655422		FALSE	FALSE
PEmbryo_ATTCAGAA_GTCCGCAC_GATA_20522_R1.fastq.gz	chd2_2 cell_G>A_HDR	2 cell	chd2	G>A	HDR	PE2 (prep 1)	normal pegRNA	none	2022-01-18	9880	6548	6508	11	1	6496	0.2	0	99.8	0		FALSE	TRUE
PEmbryo_GAATTCGT_GTCCGCAC_GATA_20522_R1.fastq.gz	chd2_2 cell_G>A_HDR	2 cell	chd2	G>A	HDR	PE2 (prep 1)	normal pegRNA	none	2022-01-18	14318	9252	9167	4	1	9162	0	0	99.9	0		FALSE	TRUE
PEmbryo_CTGAAGCT_GTCCGCAC_GATA_20522_R1.fastq.gz	chd2_2 cell_G>A_HDR	2 cell	chd2	G>A	HDR	PE2 (prep 1)	normal pegRNA	none	2022-01-18	10278	6714	6655	3	0	6652	0	0	100	0		FALSE	TRUE
PEmbryo_TAATGCGC_GTCCGCAC_GATA_20522_R1.fastq.gz	chd2_2 cell_G>A_HDR	2 cell	chd2	G>A	HDR	PE2 (prep 1)	normal pegRNA	none	2022-01-18	8348	5268	5234	6	0	5228	0.1	0	99.9	0		FALSE	TRUE
PEmbryo_CGGCTATG_GTCCGCAC_GATA_20522_R1.fastq.gz	chd2_2 cell_G>A_HDR	2 cell	chd2	G>A	HDR	PE2 (prep 1)	normal pegRNA	none	2022-01-18	15133	10178	10084	1624	1	8459	16.1	0	83.9	0		FALSE	TRUE
PEmbryo_TCCGCGAA_GTCCGCAC_GATA_20522_R1.fastq.gz	chd2_2 cell_G>A_HDR	2 cell	chd2	G>A	HDR	PE2 (prep 1)	normal pegRNA	none	2022-01-18	13273	9513	9415	7076	3	2336	75.2	0	24.8	0		FALSE	TRUE
PEmbryo_TCTCGCGC_GTCCGCAC_GATA_20522_R1.fastq.gz	chd2_2 cell_G>A_HDR	2 cell	chd2	G>A	HDR	PE2 (prep 1)	normal pegRNA	none	2022-01-18	14136	8996	8920	20	0	8900	0.2	0	99.8	0		FALSE	TRUE
PEmbryo_AGCGATAG_GTCCGCAC_GATA_20522_R1.fastq.gz	chd2_2 cell_G>A_HDR	2 cell	chd2	G>A	HDR	PE2 (prep 1)	normal pegRNA	none	2022-01-18	14223	9878	9801	6262	4	3535	63.9	0	36.1	0		FALSE	TRUE

## Sheet: Supplementary Table 9
Supplementary Table 9. Results of prime editing in mouse embryos, analyzed by method #2, related to Figure 1c-f and Supplementary Figures 9, 13b.
Amplicon sequencing results from embryos edited at the zygote or two-cell stage with PE2 or PE4 reagents across nine total loci (Rnf2, Chd2, Dnmt1, Crygc, Tspan2, Col12a1, Ctnnb1, Tubb5, Hoxd13) and fourteen different edits.
Filename	group	injection stage	target	edit	method	editor	pegRNA	dnMLH1	Date Injected	# reads	# filtered reads	# valid reads	# wt reads	# precise reads	# error reads	% WT	% Precise	% Errors	errors pval (one-sided z-test)		precisely edited?	significant errors?
PEmbryo_TCCGGAGA_CGATGTAT_ACTC_122421_R1.fastq.gz	chd2_zygote_G>A_PE4	zygote	chd2	G>A	PE4	PE2 (prep 1)	normal pegRNA	mMLH1 (prep 1)	2021-12-16	9111	8000	7949	1903	4895	1151	23.9	61.6	14.5	0		TRUE	TRUE
PEmbryo_TCCGGAGA_TGACCAAT_ACTC_122421_R1.fastq.gz	chd2_zygote_G>A_PE4	zygote	chd2	G>A	PE4	PE2 (prep 1)	normal pegRNA	mMLH1 (prep 1)	2021-12-16	4807	4309	4279	2876	971	432	67.2	22.7	10.1	0		TRUE	TRUE
PEmbryo_CGCTCATT_CGATGTAT_ACTC_122421_R1.fastq.gz	chd2_zygote_G>A_PE4	zygote	chd2	G>A	PE4	PE2 (prep 1)	normal pegRNA	mMLH1 (prep 1)	2021-12-16	4057	3641	3606	3555	11	40	98.6	0.3	1.1	0.986702		FALSE	FALSE
PEmbryo_CGCTCATT_TGACCAAT_ACTC_122421_R1.fastq.gz	chd2_zygote_G>A_PE4	zygote	chd2	G>A	PE4	PE2 (prep 1)	normal pegRNA	mMLH1 (prep 1)	2021-12-16	10095	9170	9115	4493	4414	208	49.3	48.4	2.3	0.347786		TRUE	FALSE
PEmbryo_CGCTCATT_ACAGTGAT_ACTC_122421_R1.fastq.gz	chd2_zygote_G>A_PE4	zygote	chd2	G>A	PE4	PE2 (prep 1)	normal pegRNA	mMLH1 (prep 1)	2021-12-16	9959	8840	8790	1636	5663	1491	18.6	64.4	17	0		TRUE	TRUE
PEmbryo_CGCTCATT_GCCAATAT_ACTC_122421_R1.fastq.gz	chd2_zygote_G>A_PE4	zygote	chd2	G>A	PE4	PE2 (prep 1)	normal pegRNA	mMLH1 (prep 1)	2021-12-16	9798	8900	8849	4875	3866	108	55.1	43.7	1.2	0.97725		TRUE	FALSE
PEmbryo_CGCTCATT_CAGATCAT_ACTC_122421_R1.fastq.gz	chd2_zygote_G>A_PE4	zygote	chd2	G>A	PE4	PE2 (prep 1)	normal pegRNA	mMLH1 (prep 1)	2021-12-16	11080	10024	9955	6718	3106	131	67.5	31.2	1.3	0.962675		TRUE	FALSE
PEmbryo_CGCTCATT_ACTTGAAT_ACTC_122421_R1.fastq.gz	chd2_zygote_G>A_PE4	zygote	chd2	G>A	PE4	PE2 (prep 1)	normal pegRNA	mMLH1 (prep 1)	2021-12-16	11666	10552	10470	8306	2044	120	79.3	19.5	1.1	0.986702		TRUE	FALSE
PEmbryo_ATTCAGAA_TAGCTTAT_GATA_20522_R1.fastq.gz	chd2_zygote_G>A_PE4	zygote	chd2	G>A	PE4	PE2 (prep 1)	normal pegRNA	mMLH1 (prep 1)	2022-01-10	19502	14177	14071	8940	4439	692	63.5	31.5	4.9	7.54134e-10		TRUE	TRUE
PEmbryo_GAATTCGT_TAGCTTAT_GATA_20522_R1.fastq.gz	chd2_zygote_G>A_PE4	zygote	chd2	G>A	PE4	PE2 (prep 1)	normal pegRNA	mMLH1 (prep 1)	2022-01-10	17859	12627	12534	9090	1963	1481	72.5	15.7	11.8	0		TRUE	TRUE
PEmbryo_CTGAAGCT_TAGCTTAT_GATA_20522_R1.fastq.gz	chd2_zygote_G>A_PE4	zygote	chd2	G>A	PE4	PE2 (prep 1)	normal pegRNA	mMLH1 (prep 1)	2022-01-10	13564	9761	9685	9512	4	169	98.2	0	1.7	0.81939		FALSE	FALSE
PEmbryo_TAATGCGC_TAGCTTAT_GATA_20522_R1.fastq.gz	chd2_zygote_G>A_PE4	zygote	chd2	G>A	PE4	PE2 (prep 1)	normal pegRNA	mMLH1 (prep 1)	2022-01-10	17985	12608	12517	7920	1335	3262	63.3	10.7	26.1	0		TRUE	TRUE
PEmbryo_CGGCTATG_GGCTACAT_GATA_20522_R1.fastq.gz	chd2_zygote_G>A_PE4	zygote	chd2	G>A	PE4	PE2 (prep 1)	normal pegRNA	mMLH1 (prep 1)	2022-01-10	15763	11287	11209	9130	883	1196	81.5	7.9	10.7	0		TRUE	TRUE
PEmbryo_TCCGCGAA_GGCTACAT_GATA_20522_R1.fastq.gz	chd2_zygote_G>A_PE4	zygote	chd2	G>A	PE4	PE2 (prep 1)	normal pegRNA	mMLH1 (prep 1)	2022-01-10	17351	12411	12310	5121	6831	358	41.6	55.5	2.9	0.0449759		TRUE	FALSE
PEmbryo_TCTCGCGC_GGCTACAT_GATA_20522_R1.fastq.gz	chd2_zygote_G>A_PE4	zygote	chd2	G>A	PE4	PE2 (prep 1)	normal pegRNA	mMLH1 (prep 1)	2022-01-10	18953	13453	13348	11492	1585	271	86.1	11.9	2	0.602903		TRUE	FALSE
PEmbryo_AGCGATAG_GGCTACAT_GATA_20522_R1.fastq.gz	chd2_zygote_G>A_PE4	zygote	chd2	G>A	PE4	PE2 (prep 1)	normal pegRNA	mMLH1 (prep 1)	2022-01-10	16895	11965	11889	8139	3584	166	68.5	30.1	1.4	0.941234		TRUE	FALSE
PEmbryo_CGCTCATT_ATCACGAT_ATGT_122421_R1.fastq.gz	chd2_2 cell_G>A_PE4	2 cell	chd2	G>A	PE4	PE2 (prep 1)	normal pegRNA	mMLH1 (prep 1)	2021-12-08	9146	8216	7949	3839	2800	1310	48.3	35.2	16.5	0		TRUE	TRUE
PEmbryo_CGCTCATT_CGATGTAT_ATGT_122421_R1.fastq.gz	chd2_2 cell_G>A_PE4	2 cell	chd2	G>A	PE4	PE2 (prep 1)	normal pegRNA	mMLH1 (prep 1)	2021-12-08	8316	7611	7399	1331	5920	148	18	80	2	0.602903		TRUE	FALSE
PEmbryo_CGCTCATT_TTAGGCAT_ATGT_122421_R1.fastq.gz	chd2_2 cell_G>A_PE4	2 cell	chd2	G>A	PE4	PE2 (prep 1)	normal pegRNA	mMLH1 (prep 1)	2021-12-08	6117	5580	5430	2788	2384	258	51.3	43.9	4.8	2.8371e-09		TRUE	TRUE
PEmbryo_GAGATTCC_ATCACGAT_ATGT_122421_R1.fastq.gz	chd2_2 cell_G>A_PE4	2 cell	chd2	G>A	PE4	PE2 (prep 1)	normal pegRNA	mMLH1 (prep 1)	2021-12-08	13129	11992	11622	2390	9013	219	20.6	77.6	1.9	0.683768		TRUE	FALSE
PEmbryo_GAGATTCC_CGATGTAT_ATGT_122421_R1.fastq.gz	chd2_2 cell_G>A_PE4	2 cell	chd2	G>A	PE4	PE2 (prep 1)	normal pegRNA	mMLH1 (prep 1)	2021-12-08	11347	10144	9840	1914	6923	1003	19.5	70.4	10.2	0		TRUE	TRUE
PEmbryo_GAGATTCC_TTAGGCAT_ATGT_122421_R1.fastq.gz	chd2_2 cell_G>A_PE4	2 cell	chd2	G>A	PE4	PE2 (prep 1)	normal pegRNA	mMLH1 (prep 1)	2021-12-08	10179	9220	8912	3450	5163	299	38.7	57.9	3.4	0.00269619		TRUE	FALSE
PEmbryo_GAGATTCC_TGACCAAT_ATGT_122421_R1.fastq.gz	chd2_2 cell_G>A_PE4	2 cell	chd2	G>A	PE4	PE2 (prep 1)	normal pegRNA	mMLH1 (prep 1)	2021-12-08	11409	10441	10120	4820	5133	167	47.6	50.7	1.7	0.81939		TRUE	FALSE
PEmbryo_GAGATTCC_ACAGTGAT_ATGT_122421_R1.fastq.gz	chd2_2 cell_G>A_PE4	2 cell	chd2	G>A	PE4	PE2 (prep 1)	normal pegRNA	mMLH1 (prep 1)	2021-12-08	10781	9813	9518	8969	400	149	94.2	4.2	1.6	0.870853		TRUE	FALSE
PEmbryo_GAGATTCC_GCCAATAT_ATGT_122421_R1.fastq.gz	chd2_2 cell_G>A_PE4	2 cell	chd2	G>A	PE4	PE2 (prep 1)	normal pegRNA	mMLH1 (prep 1)	2021-12-08	11967	10991	10669	1721	8810	138	16.1	82.6	1.3	0.962675		TRUE	FALSE
PEmbryo_GAGATTCC_CAGATCAT_ATGT_122421_R1.fastq.gz	chd2_2 cell_G>A_PE4	2 cell	chd2	G>A	PE4	PE2 (prep 1)	normal pegRNA	mMLH1 (prep 1)	2021-12-08	12265	11088	10740	4914	5414	412	45.8	50.4	3.8	0.000130015		TRUE	TRUE
PEmbryo_GAGATTCC_ACTTGAAT_ATGT_122421_R1.fastq.gz	chd2_2 cell_G>A_PE4	2 cell	chd2	G>A	PE4	PE2 (prep 1)	normal pegRNA	mMLH1 (prep 1)	2021-12-08	12034	10929	10580	5541	4885	154	52.4	46.2	1.5	0.911143		TRUE	FALSE
PEmbryo_ATTCAGAA_ATCACGAT_ATGT_122421_R1.fastq.gz	chd2_2 cell_G>A_PE4	2 cell	chd2	G>A	PE4	PE2 (prep 1)	normal pegRNA	mMLH1 (prep 1)	2021-12-08	13429	12253	11886	3246	8266	374	27.3	69.5	3.1	0.0165679		TRUE	FALSE
PEmbryo_ATTCAGAA_CGATGTAT_ATGT_122421_R1.fastq.gz	chd2_2 cell_G>A_PE4	2 cell	chd2	G>A	PE4	PE2 (prep 1)	normal pegRNA	mMLH1 (prep 1)	2021-12-08	10664	9714	9478	3681	5625	172	38.8	59.3	1.8	0.756677		TRUE	FALSE
PEmbryo_ATTCAGAA_TTAGGCAT_ATGT_122421_R1.fastq.gz	chd2_2 cell_G>A_PE4	2 cell	chd2	G>A	PE4	PE2 (prep 1)	normal pegRNA	mMLH1 (prep 1)	2021-12-08	9631	8680	8429	883	7445	101	10.5	88.3	1.2	0.97725		TRUE	FALSE
PEmbryo_ATTCAGAA_TGACCAAT_ATGT_122421_R1.fastq.gz	chd2_2 cell_G>A_PE4	2 cell	chd2	G>A	PE4	PE2 (prep 1)	normal pegRNA	mMLH1 (prep 1)	2021-12-08	10565	9618	9323	2057	7120	146	22.1	76.4	1.6	0.870853		TRUE	FALSE
PEmbryo_ATTCAGAA_ACAGTGAT_ATGT_122421_R1.fastq.gz	chd2_2 cell_G>A_PE4	2 cell	chd2	G>A	PE4	PE2 (prep 1)	normal pegRNA	mMLH1 (prep 1)	2021-12-08	10339	9397	9103	1658	7339	106	18.2	80.6	1.2	0.97725		TRUE	FALSE
PEmbryo_ATTCAGAA_GCCAATAT_ATGT_122421_R1.fastq.gz	chd2_2 cell_G>A_PE4	2 cell	chd2	G>A	PE4	PE2 (prep 1)	normal pegRNA	mMLH1 (prep 1)	2021-12-08	12861	11566	11246	1814	8144	1288	16.1	72.4	11.5	0		TRUE	TRUE
PEmbryo_ATTCAGAA_CAGATCAT_ATGT_122421_R1.fastq.gz	chd2_2 cell_G>A_PE4	2 cell	chd2	G>A	PE4	PE2 (prep 1)	normal pegRNA	mMLH1 (prep 1)	2021-12-08	12844	11455	11152	1498	8567	1087	13.4	76.8	9.7	0		TRUE	TRUE
PEmbryo_ATTCAGAA_ACTTGAAT_ATGT_122421_R1.fastq.gz	chd2_2 cell_G>A_PE4	2 cell	chd2	G>A	PE4	PE2 (prep 1)	normal pegRNA	mMLH1 (prep 1)	2021-12-08	13258	11887	11549	1353	9069	1127	11.7	78.5	9.8	0		TRUE	TRUE
PEmbryo_GAATTCGT_TTAGGCAT_ATGT_122421_R1.fastq.gz	chd2_2 cell_G>A_PE4	2 cell	chd2	G>A	PE4	PE2 (prep 1)	normal pegRNA	mMLH1 (prep 1)	2021-12-08	8894	8073	7846	1533	6182	131	19.5	78.8	1.7	0.81939		TRUE	FALSE
PEmbryo_GAATTCGT_TGACCAAT_ATGT_122421_R1.fastq.gz	chd2_2 cell_G>A_PE4	2 cell	chd2	G>A	PE4	PE2 (prep 1)	normal pegRNA	mMLH1 (prep 1)	2021-12-08	10270	9391	9086	2153	6837	96	23.7	75.2	1.1	0.986702		TRUE	FALSE
PEmbryo_GAATTCGT_ACAGTGAT_ATGT_122421_R1.fastq.gz	chd2_2 cell_G>A_PE4	2 cell	chd2	G>A	PE4	PE2 (prep 1)	normal pegRNA	mMLH1 (prep 1)	2021-12-08	10234	9386	9121	1029	7995	97	11.3	87.7	1.1	0.986702		TRUE	FALSE
PEmbryo_GAATTCGT_GCCAATAT_ATGT_122421_R1.fastq.gz	chd2_2 cell_G>A_PE4	2 cell	chd2	G>A	PE4	PE2 (prep 1)	normal pegRNA	mMLH1 (prep 1)	2021-12-08	11348	9999	9706	819	7162	1725	8.4	73.8	17.8	0		TRUE	TRUE
PEmbryo_GAATTCGT_CAGATCAT_ATGT_122421_R1.fastq.gz	chd2_2 cell_G>A_PE4	2 cell	chd2	G>A	PE4	PE2 (prep 1)	normal pegRNA	mMLH1 (prep 1)	2021-12-08	11409	10395	10114	3243	6753	118	32.1	66.8	1.2	0.97725		TRUE	FALSE
PEmbryo_GAATTCGT_ACTTGAAT_ATGT_122421_R1.fastq.gz	chd2_2 cell_G>A_PE4	2 cell	chd2	G>A	PE4	PE2 (prep 1)	normal pegRNA	mMLH1 (prep 1)	2021-12-08	11987	10985	10651	10474	16	161	98.3	0.2	1.5	0.911143		FALSE	FALSE
PEmbryo_ATTACTCG_ATCACGAT_ACGA_110721_R1.fastq.gz	rnf2_zygote_C>G_PE4	zygote	rnf2	C>G	PE4	PE2 (prep 1)	normal pegRNA	mMLH1 (prep 1)	2021-10-19	33982	32130	31918	24424	4375	3119	76.5	13.7	9.8	0		TRUE	TRUE
PEmbryo_ATTACTCG_CGATGTAT_ACGA_110721_R1.fastq.gz	rnf2_zygote_C>G_PE4	zygote	rnf2	C>G	PE4	PE2 (prep 1)	normal pegRNA	mMLH1 (prep 1)	2021-10-19	22583	21397	21251	13433	7230	588	63.2	34	2.8	0.0922092		TRUE	FALSE
PEmbryo_ATTACTCG_TTAGGCAT_ACGA_110721_R1.fastq.gz	rnf2_zygote_C>G_PE4	zygote	rnf2	C>G	PE4	PE2 (prep 1)	normal pegRNA	mMLH1 (prep 1)	2021-10-19	24932	23531	23350	22770	0	580	97.5	0	2.5	0.217161		FALSE	FALSE
PEmbryo_ATTACTCG_TGACCAAT_ACGA_110721_R1.fastq.gz	rnf2_zygote_C>G_PE4	zygote	rnf2	C>G	PE4	PE2 (prep 1)	normal pegRNA	mMLH1 (prep 1)	2021-10-19	30999	29382	29147	28199	42	906	96.7	0.1	3.1	0.030553		FALSE	FALSE
PEmbryo_ATTACTCG_ACAGTGAT_ACGA_110721_R1.fastq.gz	rnf2_zygote_C>G_PE4	zygote	rnf2	C>G	PE4	PE2 (prep 1)	normal pegRNA	mMLH1 (prep 1)	2021-10-19	21411	19543	19379	10298	3175	5906	53.1	16.4	30.5	0		TRUE	TRUE
PEmbryo_ATTACTCG_GCCAATAT_ACGA_110721_R1.fastq.gz	rnf2_zygote_C>G_PE4	zygote	rnf2	C>G	PE4	PE2 (prep 1)	normal pegRNA	mMLH1 (prep 1)	2021-10-19	29958	28397	28193	25658	1606	929	91	5.7	3.3	0.012664		TRUE	FALSE
PEmbryo_ATTACTCG_CAGATCAT_ACGA_110721_R1.fastq.gz	rnf2_zygote_C>G_PE4	zygote	rnf2	C>G	PE4	PE2 (prep 1)	normal pegRNA	mMLH1 (prep 1)	2021-10-19	33611	31761	31533	23151	7459	923	73.4	23.7	2.9	0.0656378		TRUE	FALSE
PEmbryo_ATTACTCG_ACAGTGAT_TGAT_110721_R1.fastq.gz	rnf2_zygote_C>G_PE4	zygote	rnf2	C>G	PE4	PE2 (prep 1)	normal pegRNA	mMLH1 (prep 1)	2021-10-19	24289	22855	22663	14946	6751	966	65.9	29.8	4.3	2.51159e-05		TRUE	TRUE
PEmbryo_ATTACTCG_GCCAATAT_TGAT_110721_R1.fastq.gz	rnf2_zygote_C>G_PE4	zygote	rnf2	C>G	PE4	PE2 (prep 1)	normal pegRNA	mMLH1 (prep 1)	2021-10-19	20969	19832	19655	6302	12865	488	32.1	65.5	2.5	0.217161		TRUE	FALSE
PEmbryo_ATTACTCG_CAGATCAT_TGAT_110721_R1.fastq.gz	rnf2_zygote_C>G_PE4	zygote	rnf2	C>G	PE4	PE2 (prep 1)	normal pegRNA	mMLH1 (prep 1)	2021-10-19	23440	22059	21890	16041	5224	625	73.3	23.9	2.9	0.0656378		TRUE	FALSE
PEmbryo_ATTACTCG_ACTTGAAT_TGAT_110721_R1.fastq.gz	rnf2_zygote_C>G_PE4	zygote	rnf2	C>G	PE4	PE2 (prep 1)	normal pegRNA	mMLH1 (prep 1)	2021-10-19	30339	28600	28398	25401	2299	698	89.4	8.1	2.5	0.217161		TRUE	FALSE
PEmbryo_ATTACTCG_ACAGTGAT_CAGC_82121_R1.fastq.gz	rnf2_2 cell_C>G_PE4	2 cell	rnf2	C>G	PE4	PE2 (prep 1)	normal pegRNA	mMLH1 (prep 1)	2021-03-14	8334	8006	7919	2577	3423	1919	32.5	43.2	24.2	0		TRUE	TRUE
PEmbryo_ATTACTCG_ACAGTGAT_CATC_82121_R1.fastq.gz	rnf2_2 cell_C>G_PE4	2 cell	rnf2	C>G	PE4	PE2 (prep 1)	normal pegRNA	mMLH1 (prep 1)	2021-03-14	7546	7376	7325	3450	3716	159	47.1	50.7	2.2	0.406575		TRUE	FALSE
PEmbryo_ATTACTCG_ACAGTGAT_CGAC_82121_R1.fastq.gz	rnf2_2 cell_C>G_PE4	2 cell	rnf2	C>G	PE4	PE2 (prep 1)	normal pegRNA	mMLH1 (prep 1)	2021-03-14	8354	8207	8133	6642	1334	157	81.7	16.4	1.9	0.621374		TRUE	FALSE
PEmbryo_ATTACTCG_ACAGTGAT_CTAC_82121_R1.fastq.gz	rnf2_2 cell_C>G_PE4	2 cell	rnf2	C>G	PE4	PE2 (prep 1)	normal pegRNA	mMLH1 (prep 1)	2021-03-14	7849	7646	7595	4960	1895	740	65.3	25	9.7	0		TRUE	TRUE
PEmbryo_ATTACTCG_ACTTGAAT_CAGC_82121_R1.fastq.gz	rnf2_2 cell_C>G_PE4	2 cell	rnf2	C>G	PE4	PE2 (prep 1)	normal pegRNA	mMLH1 (prep 1)	2021-03-14	10697	10474	10361	8374	1875	112	80.8	18.1	1.1	0.961103		TRUE	FALSE
PEmbryo_ATTACTCG_ACTTGAAT_CATC_82121_R1.fastq.gz	rnf2_2 cell_C>G_PE4	2 cell	rnf2	C>G	PE4	PE2 (prep 1)	normal pegRNA	mMLH1 (prep 1)	2021-03-14	8887	8689	8635	5391	3120	124	62.4	36.1	1.4	0.888423		TRUE	FALSE
PEmbryo_ATTACTCG_ACTTGAAT_CGAC_82121_R1.fastq.gz	rnf2_2 cell_C>G_PE4	2 cell	rnf2	C>G	PE4	PE2 (prep 1)	normal pegRNA	mMLH1 (prep 1)	2021-03-14	11563	11348	11254	8027	3035	192	71.3	27	1.7	0.74944		TRUE	FALSE
PEmbryo_ATTACTCG_ACTTGAAT_CTAC_82121_R1.fastq.gz	rnf2_2 cell_C>G_PE4	2 cell	rnf2	C>G	PE4	PE2 (prep 1)	normal pegRNA	mMLH1 (prep 1)	2021-03-14	10011	9739	9676	8114	1325	237	83.9	13.7	2.4	0.274253		TRUE	FALSE
PEmbryo_ATTACTCG_ATCACGAT_CAGC_82121_R1.fastq.gz	rnf2_2 cell_C>G_PE4	2 cell	rnf2	C>G	PE4	PE2 (prep 1)	normal pegRNA	mMLH1 (prep 1)	2021-03-14	10103	9867	9793	7151	2412	230	73	24.6	2.3	0.337907		TRUE	FALSE
PEmbryo_ATTACTCG_ATCACGAT_CATC_82121_R1.fastq.gz	rnf2_2 cell_C>G_PE4	2 cell	rnf2	C>G	PE4	PE2 (prep 1)	normal pegRNA	mMLH1 (prep 1)	2021-03-14	9599	9363	9294	6575	2253	466	70.7	24.2	5	4.98492e-08		TRUE	TRUE
PEmbryo_ATTACTCG_ATCACGAT_CTAC_82121_R1.fastq.gz	rnf2_2 cell_C>G_PE4	2 cell	rnf2	C>G	PE4	PE2 (prep 1)	normal pegRNA	mMLH1 (prep 1)	2021-03-14	9262	8957	8891	6274	1057	1560	70.6	11.9	17.5	0		TRUE	TRUE
PEmbryo_ATTACTCG_CAGATCAT_CAGC_82121_R1.fastq.gz	rnf2_2 cell_C>G_PE4	2 cell	rnf2	C>G	PE4	PE2 (prep 1)	normal pegRNA	mMLH1 (prep 1)	2021-03-14	10791	10547	10438	6542	3691	205	62.7	35.4	2	0.550638		TRUE	FALSE
PEmbryo_ATTACTCG_CAGATCAT_CATC_82121_R1.fastq.gz	rnf2_2 cell_C>G_PE4	2 cell	rnf2	C>G	PE4	PE2 (prep 1)	normal pegRNA	mMLH1 (prep 1)	2021-03-14	17928	17514	17395	14692	2379	324	84.5	13.7	1.9	0.621374		TRUE	FALSE
PEmbryo_ATTACTCG_CAGATCAT_CTAC_82121_R1.fastq.gz	rnf2_2 cell_C>G_PE4	2 cell	rnf2	C>G	PE4	PE2 (prep 1)	normal pegRNA	mMLH1 (prep 1)	2021-03-14	9920	9655	9587	7026	2382	179	73.3	24.8	1.9	0.621374		TRUE	FALSE
PEmbryo_ATTACTCG_CGATGTAT_CAGC_82121_R1.fastq.gz	rnf2_2 cell_C>G_PE4	2 cell	rnf2	C>G	PE4	PE2 (prep 1)	normal pegRNA	mMLH1 (prep 1)	2021-03-14	6507	6366	6297	3693	2479	125	58.6	39.4	2	0.550638		TRUE	FALSE
PEmbryo_ATTACTCG_CGATGTAT_CATC_82121_R1.fastq.gz	rnf2_2 cell_C>G_PE4	2 cell	rnf2	C>G	PE4	PE2 (prep 1)	normal pegRNA	mMLH1 (prep 1)	2021-03-14	6162	6011	5974	1559	4281	134	26.1	71.7	2.2	0.406575		TRUE	FALSE
PEmbryo_ATTACTCG_CGATGTAT_CTAC_82121_R1.fastq.gz	rnf2_2 cell_C>G_PE4	2 cell	rnf2	C>G	PE4	PE2 (prep 1)	normal pegRNA	mMLH1 (prep 1)	2021-03-14	7292	7097	7052	5244	1660	148	74.4	23.5	2.1	0.47825		TRUE	FALSE
PEmbryo_ATTACTCG_GCCAATAT_CAGC_82121_R1.fastq.gz	rnf2_2 cell_C>G_PE4	2 cell	rnf2	C>G	PE4	PE2 (prep 1)	normal pegRNA	mMLH1 (prep 1)	2021-03-14	9388	9193	9108	4925	3993	190	54.1	43.8	2.1	0.47825		TRUE	FALSE
PEmbryo_ATTACTCG_GCCAATAT_CATC_82121_R1.fastq.gz	rnf2_2 cell_C>G_PE4	2 cell	rnf2	C>G	PE4	PE2 (prep 1)	normal pegRNA	mMLH1 (prep 1)	2021-03-14	6971	6813	6763	4266	2354	143	63.1	34.8	2.1	0.47825		TRUE	FALSE
PEmbryo_ATTACTCG_GCCAATAT_CGAC_82121_R1.fastq.gz	rnf2_2 cell_C>G_PE4	2 cell	rnf2	C>G	PE4	PE2 (prep 1)	normal pegRNA	mMLH1 (prep 1)	2021-03-14	9729	9549	9462	7730	1495	237	81.7	15.8	2.5	0.217161		TRUE	FALSE
PEmbryo_ATTACTCG_GCCAATAT_CTAC_82121_R1.fastq.gz	rnf2_2 cell_C>G_PE4	2 cell	rnf2	C>G	PE4	PE2 (prep 1)	normal pegRNA	mMLH1 (prep 1)	2021-03-14	8759	8547	8477	4677	3508	292	55.2	41.4	3.4	0.00779914		TRUE	FALSE
PEmbryo_ATTACTCG_TGACCAAT_CAGC_82121_R1.fastq.gz	rnf2_2 cell_C>G_PE4	2 cell	rnf2	C>G	PE4	PE2 (prep 1)	normal pegRNA	mMLH1 (prep 1)	2021-03-14	9505	9187	9119	5751	1979	1389	63.1	21.7	15.2	0		TRUE	TRUE
PEmbryo_ATTACTCG_TGACCAAT_CATC_82121_R1.fastq.gz	rnf2_2 cell_C>G_PE4	2 cell	rnf2	C>G	PE4	PE2 (prep 1)	normal pegRNA	mMLH1 (prep 1)	2021-03-14	8389	8186	8138	3489	4447	202	42.9	54.6	2.5	0.217161		TRUE	FALSE
PEmbryo_ATTACTCG_TGACCAAT_CGAC_82121_R1.fastq.gz	rnf2_2 cell_C>G_PE4	2 cell	rnf2	C>G	PE4	PE2 (prep 1)	normal pegRNA	mMLH1 (prep 1)	2021-03-14	10474	10276	10195	7630	2161	404	74.8	21.2	4	0.000224821		TRUE	TRUE
PEmbryo_ATTACTCG_TGACCAAT_CTAC_82121_R1.fastq.gz	rnf2_2 cell_C>G_PE4	2 cell	rnf2	C>G	PE4	PE2 (prep 1)	normal pegRNA	mMLH1 (prep 1)	2021-03-14	9217	8993	8917	6475	2237	205	72.6	25.1	2.3	0.337907		TRUE	FALSE
PEmbryo_ATTACTCG_TTAGGCAT_CAGC_82121_R1.fastq.gz	rnf2_2 cell_C>G_PE4	2 cell	rnf2	C>G	PE4	PE2 (prep 1)	normal pegRNA	mMLH1 (prep 1)	2021-03-14	7446	7296	7219	3624	3313	282	50.2	45.9	3.9	0.000438502		TRUE	TRUE
PEmbryo_ATTACTCG_TTAGGCAT_CATC_82121_R1.fastq.gz	rnf2_2 cell_C>G_PE4	2 cell	rnf2	C>G	PE4	PE2 (prep 1)	normal pegRNA	mMLH1 (prep 1)	2021-03-14	7003	6843	6790	5326	1161	303	78.4	17.1	4.5	4.97673e-06		TRUE	TRUE
PEmbryo_ATTACTCG_TTAGGCAT_CTAC_82121_R1.fastq.gz	rnf2_2 cell_C>G_PE4	2 cell	rnf2	C>G	PE4	PE2 (prep 1)	normal pegRNA	mMLH1 (prep 1)	2021-03-14	6912	6747	6700	5012	1536	152	74.8	22.9	2.3	0.337907		TRUE	FALSE
PEmbryo_ATTACTCG_TAGCTTAT_AGTC_120322_R1.fastq.gz	dnmt1_zygote_G>T_PE4	zygote	dnmt1	G>T	PE4	PE2 (prep 1)	normal pegRNA	mMLH1 (prep 1)	2022-09-12	18754	15851	15833	6134	9091	608	38.7	57.4	3.8	0.590278		TRUE	FALSE
PEmbryo_ATTACTCG_GGCTACAT_AGTC_120322_R1.fastq.gz	dnmt1_zygote_G>T_PE4	zygote	dnmt1	G>T	PE4	PE2 (prep 1)	normal pegRNA	mMLH1 (prep 1)	2022-09-12	18170	15205	15184	12096	2534	554	79.7	16.7	3.6	0.672076		TRUE	FALSE
PEmbryo_TCCGGAGA_TAGCTTAT_AGTC_120322_R1.fastq.gz	dnmt1_zygote_G>T_PE4	zygote	dnmt1	G>T	PE4	PE2 (prep 1)	normal pegRNA	mMLH1 (prep 1)	2022-09-12	16370	13860	13843	11159	2051	633	80.6	14.8	4.6	0.260662		TRUE	FALSE
PEmbryo_TCCGGAGA_GGCTACAT_AGTC_120322_R1.fastq.gz	dnmt1_zygote_G>T_PE4	zygote	dnmt1	G>T	PE4	PE2 (prep 1)	normal pegRNA	mMLH1 (prep 1)	2022-09-12	16470	13656	13641	12969	265	407	95.1	1.9	3	0.86386		TRUE	FALSE
PEmbryo_CGCTCATT_TAGCTTAT_AGTC_120322_R1.fastq.gz	dnmt1_zygote_G>T_PE4	zygote	dnmt1	G>T	PE4	PE2 (prep 1)	normal pegRNA	mMLH1 (prep 1)	2022-09-12	13818	11570	11421	10910	115	396	95.5	1	3.5	0.71033		TRUE	FALSE
PEmbryo_CGCTCATT_GGCTACAT_AGTC_120322_R1.fastq.gz	dnmt1_zygote_G>T_PE4	zygote	dnmt1	G>T	PE4	PE2 (prep 1)	normal pegRNA	mMLH1 (prep 1)	2022-09-12	12711	10561	10549	10170	17	362	96.4	0.2	3.4	0.746349		FALSE	FALSE
PEmbryo_GAGATTCC_TAGCTTAT_AGTC_120322_R1.fastq.gz	dnmt1_zygote_G>T_PE4	zygote	dnmt1	G>T	PE4	PE2 (prep 1)	normal pegRNA	mMLH1 (prep 1)	2022-09-12	17484	14900	14882	13792	536	554	92.7	3.6	3.7	0.631925		TRUE	FALSE
PEmbryo_GAGATTCC_GGCTACAT_AGTC_120322_R1.fastq.gz	dnmt1_zygote_G>T_PE4	zygote	dnmt1	G>T	PE4	PE2 (prep 1)	normal pegRNA	mMLH1 (prep 1)	2022-09-12	17673	14211	14188	12052	8	2128	84.9	0.1	15	0		FALSE	TRUE
PEmbryo_ATTCAGAA_TAGCTTAT_AGTC_120322_R1.fastq.gz	dnmt1_zygote_G>T_PE4	zygote	dnmt1	G>T	PE4	PE2 (prep 1)	normal pegRNA	mMLH1 (prep 1)	2022-09-12	18128	14725	14702	12968	21	1713	88.2	0.1	11.7	0		FALSE	TRUE
PEmbryo_ATTCAGAA_GGCTACAT_AGTC_120322_R1.fastq.gz	dnmt1_zygote_G>T_PE4	zygote	dnmt1	G>T	PE4	PE2 (prep 1)	normal pegRNA	mMLH1 (prep 1)	2022-09-12	17969	15062	15049	14475	2	572	96.2	0	3.8	0.590278		FALSE	FALSE
PEmbryo_GAATTCGT_TAGCTTAT_AGTC_120322_R1.fastq.gz	dnmt1_zygote_G>T_PE4	zygote	dnmt1	G>T	PE4	PE2 (prep 1)	normal pegRNA	mMLH1 (prep 1)	2022-09-12	17971	11670	11652	9983	568	1101	85.7	4.9	9.4	2.33258e-09		TRUE	TRUE
PEmbryo_GAATTCGT_GGCTACAT_AGTC_120322_R1.fastq.gz	dnmt1_zygote_G>T_PE4	zygote	dnmt1	G>T	PE4	PE2 (prep 1)	normal pegRNA	mMLH1 (prep 1)	2022-09-12	17925	15032	15011	14429	39	543	96.1	0.3	3.6	0.672076		FALSE	FALSE
PEmbryo_CTGAAGCT_TAGCTTAT_AGTC_120322_R1.fastq.gz	dnmt1_zygote_G>T_PE4	zygote	dnmt1	G>T	PE4	PE2 (prep 1)	normal pegRNA	mMLH1 (prep 1)	2022-09-12	19140	16097	16076	15004	272	800	93.3	1.7	5	0.140944		TRUE	FALSE
PEmbryo_CTGAAGCT_GGCTACAT_AGTC_120322_R1.fastq.gz	dnmt1_zygote_G>T_PE4	zygote	dnmt1	G>T	PE4	PE2 (prep 1)	normal pegRNA	mMLH1 (prep 1)	2022-09-12	17971	15043	15022	14382	27	613	95.7	0.2	4.1	0.461035		FALSE	FALSE
PEmbryo_TAATGCGC_TAGCTTAT_AGTC_120322_R1.fastq.gz	dnmt1_zygote_G>T_PE4	zygote	dnmt1	G>T	PE4	PE2 (prep 1)	normal pegRNA	mMLH1 (prep 1)	2022-09-12	17175	14580	14559	14075	1	483	96.7	0	3.3	0.779866		FALSE	FALSE
PEmbryo_TCCGGAGA_GATCAGAT_TGAC_110721_R1.fastq.gz	dnmt1_2 cell_G>T_PE4	2 cell	dnmt1	G>T	PE4	PE2 (prep 1)	normal pegRNA	mMLH1 (prep 1)	2021-10-20	19654	12128	12104	5928	5831	345	49	48.2	2.9	0.886192		TRUE	FALSE
PEmbryo_TCCGGAGA_TAGCTTAT_TGAC_110721_R1.fastq.gz	dnmt1_2 cell_G>T_PE4	2 cell	dnmt1	G>T	PE4	PE2 (prep 1)	normal pegRNA	mMLH1 (prep 1)	2021-10-20	19201	11818	11801	9258	1990	553	78.5	16.9	4.7	0.226627		TRUE	FALSE
PEmbryo_TCCGGAGA_CTTGTAAT_TGAC_110721_R1.fastq.gz	dnmt1_2 cell_G>T_PE4	2 cell	dnmt1	G>T	PE4	PE2 (prep 1)	normal pegRNA	mMLH1 (prep 1)	2021-10-20	20762	12945	12914	5974	6436	504	46.3	49.8	3.9	0.547586		TRUE	FALSE
PEmbryo_TCCGGAGA_GATCAGAT_TGCA_110721_R1.fastq.gz	dnmt1_2 cell_G>T_PE4	2 cell	dnmt1	G>T	PE4	PE2 (prep 1)	normal pegRNA	mMLH1 (prep 1)	2021-10-20	22793	13913	13880	9871	3577	432	71.1	25.8	3.1	0.8387		TRUE	FALSE
PEmbryo_TCCGGAGA_TAGCTTAT_TGCA_110721_R1.fastq.gz	dnmt1_2 cell_G>T_PE4	2 cell	dnmt1	G>T	PE4	PE2 (prep 1)	normal pegRNA	mMLH1 (prep 1)	2021-10-20	19015	11559	11539	8482	2696	361	73.5	23.4	3.1	0.8387		TRUE	FALSE
PEmbryo_TCCGGAGA_GGCTACAT_TGCA_110721_R1.fastq.gz	dnmt1_2 cell_G>T_PE4	2 cell	dnmt1	G>T	PE4	PE2 (prep 1)	normal pegRNA	mMLH1 (prep 1)	2021-10-20	16055	10339	10318	3948	5913	457	38.3	57.3	4.4	0.335815		TRUE	FALSE
PEmbryo_TCCGGAGA_CTTGTAAT_TGCA_110721_R1.fastq.gz	dnmt1_2 cell_G>T_PE4	2 cell	dnmt1	G>T	PE4	PE2 (prep 1)	normal pegRNA	mMLH1 (prep 1)	2021-10-20	15627	9764	9746	4926	4505	315	50.5	46.2	3.2	0.810688		TRUE	FALSE
PEmbryo_TCCGGAGA_AGTCAACA_TGCA_110721_R1.fastq.gz	dnmt1_2 cell_G>T_PE4	2 cell	dnmt1	G>T	PE4	PE2 (prep 1)	normal pegRNA	mMLH1 (prep 1)	2021-10-20	15353	8808	8778	8410	85	283	95.8	1	3.2	0.810688		TRUE	FALSE
PEmbryo_TCCGGAGA_AGTTCCGT_TGCA_110721_R1.fastq.gz	dnmt1_2 cell_G>T_PE4	2 cell	dnmt1	G>T	PE4	PE2 (prep 1)	normal pegRNA	mMLH1 (prep 1)	2021-10-20	15929	9452	9429	8170	959	300	86.6	10.2	3.2	0.810688		TRUE	FALSE
PEmbryo_TCCGGAGA_ATGTCAGA_TGCA_110721_R1.fastq.gz	dnmt1_2 cell_G>T_PE4	2 cell	dnmt1	G>T	PE4	PE2 (prep 1)	normal pegRNA	mMLH1 (prep 1)	2021-10-20	15383	9746	9719	7803	1607	309	80.3	16.5	3.2	0.810688		TRUE	FALSE
PEmbryo_TCCGGAGA_CCGTCCCG_TGCA_110721_R1.fastq.gz	dnmt1_2 cell_G>T_PE4	2 cell	dnmt1	G>T	PE4	PE2 (prep 1)	normal pegRNA	mMLH1 (prep 1)	2021-10-20	16965	9670	9650	7644	1738	268	79.2	18	2.8	0.905782		TRUE	FALSE
PEmbryo_TCCGGAGA_GATCAGAT_TCAG_110721_R1.fastq.gz	dnmt1_2 cell_G>T_PE4	2 cell	dnmt1	G>T	PE4	PE2 (prep 1)	normal pegRNA	mMLH1 (prep 1)	2021-10-20	20674	13073	13053	7881	4237	935	60.4	32.5	7.2	0.000262768		TRUE	TRUE
PEmbryo_TCCGGAGA_TAGCTTAT_TCAG_110721_R1.fastq.gz	dnmt1_2 cell_G>T_PE4	2 cell	dnmt1	G>T	PE4	PE2 (prep 1)	normal pegRNA	mMLH1 (prep 1)	2021-10-20	18970	11746	11725	10201	1110	414	87	9.5	3.5	0.71033		TRUE	FALSE
PEmbryo_TCCGGAGA_GGCTACAT_TCAG_110721_R1.fastq.gz	dnmt1_2 cell_G>T_PE4	2 cell	dnmt1	G>T	PE4	PE2 (prep 1)	normal pegRNA	mMLH1 (prep 1)	2021-10-20	22277	14439	14412	9740	4108	564	67.6	28.5	3.9	0.547586		TRUE	FALSE
PEmbryo_TCCGGAGA_CTTGTAAT_TCAG_110721_R1.fastq.gz	dnmt1_2 cell_G>T_PE4	2 cell	dnmt1	G>T	PE4	PE2 (prep 1)	normal pegRNA	mMLH1 (prep 1)	2021-10-20	12095	7445	7428	7090	16	322	95.4	0.2	4.3	0.376298		FALSE	FALSE
PEmbryo_TCCGGAGA_AGTCAACA_TCAG_110721_R1.fastq.gz	dnmt1_2 cell_G>T_PE4	2 cell	dnmt1	G>T	PE4	PE2 (prep 1)	normal pegRNA	mMLH1 (prep 1)	2021-10-20	19313	12295	12269	7834	4010	425	63.9	32.7	3.5	0.71033		TRUE	FALSE
PEmbryo_TCCGGAGA_AGTTCCGT_TCAG_110721_R1.fastq.gz	dnmt1_2 cell_G>T_PE4	2 cell	dnmt1	G>T	PE4	PE2 (prep 1)	normal pegRNA	mMLH1 (prep 1)	2021-10-20	10651	6528	6517	4602	1739	176	70.6	26.7	2.7	0.922764		TRUE	FALSE
PEmbryo_TCCGGAGA_ATGTCAGA_TCAG_110721_R1.fastq.gz	dnmt1_2 cell_G>T_PE4	2 cell	dnmt1	G>T	PE4	PE2 (prep 1)	normal pegRNA	mMLH1 (prep 1)	2021-10-20	16713	10776	10747	9404	984	359	87.5	9.2	3.3	0.779866		TRUE	FALSE
PEmbryo_TCCGGAGA_CCGTCCCG_TCAG_110721_R1.fastq.gz	dnmt1_2 cell_G>T_PE4	2 cell	dnmt1	G>T	PE4	PE2 (prep 1)	normal pegRNA	mMLH1 (prep 1)	2021-10-20	8865	5199	5191	2768	2281	142	53.3	43.9	2.7	0.922764		TRUE	FALSE
PEmbryo_TCCGGAGA_GGCTACAT_TCGA_110721_R1.fastq.gz	dnmt1_2 cell_G>T_PE4	2 cell	dnmt1	G>T	PE4	PE2 (prep 1)	normal pegRNA	mMLH1 (prep 1)	2021-10-20	12919	8193	8170	6567	1285	318	80.4	15.7	3.9	0.547586		TRUE	FALSE
PEmbryo_TCCGGAGA_CTTGTAAT_TCGA_110721_R1.fastq.gz	dnmt1_2 cell_G>T_PE4	2 cell	dnmt1	G>T	PE4	PE2 (prep 1)	normal pegRNA	mMLH1 (prep 1)	2021-10-20	19220	11721	11695	10328	968	399	88.3	8.3	3.4	0.746349		TRUE	FALSE
PEmbryo_TCCGGAGA_AGTCAACA_TCGA_110721_R1.fastq.gz	dnmt1_2 cell_G>T_PE4	2 cell	dnmt1	G>T	PE4	PE2 (prep 1)	normal pegRNA	mMLH1 (prep 1)	2021-10-20	6899	4282	4280	4144	0	136	96.8	0	3.2	0.810688		FALSE	FALSE
PEmbryo_TCCGGAGA_AGTTCCGT_TCGA_110721_R1.fastq.gz	dnmt1_2 cell_G>T_PE4	2 cell	dnmt1	G>T	PE4	PE2 (prep 1)	normal pegRNA	mMLH1 (prep 1)	2021-10-20	19752	11733	11707	11320	2	385	96.7	0	3.3	0.779866		FALSE	FALSE
PEmbryo_TCCGGAGA_ATGTCAGA_TCGA_110721_R1.fastq.gz	dnmt1_2 cell_G>T_PE4	2 cell	dnmt1	G>T	PE4	PE2 (prep 1)	normal pegRNA	mMLH1 (prep 1)	2021-10-20	20992	13050	13019	11261	1162	596	86.5	8.9	4.6	0.260662		TRUE	FALSE
PEmbryo_TCCGGAGA_CCGTCCCG_TCGA_110721_R1.fastq.gz	dnmt1_2 cell_G>T_PE4	2 cell	dnmt1	G>T	PE4	PE2 (prep 1)	normal pegRNA	mMLH1 (prep 1)	2021-10-20	15502	8450	8436	5903	2001	532	70	23.7	6.3	0.0064028		TRUE	FALSE
PEmbryo_ATTACTCG_CTTGTAAT_AGTC_120322_R1.fastq.gz	dnmt1_2 cell_G>T_PE4	2 cell	dnmt1	G>T	PE4	PE2 (prep 1)	normal pegRNA	mMLH1 (prep 1)	2022-09-13	17840	14917	14898	6344	7935	619	42.6	53.3	4.2	0.418192		TRUE	FALSE
PEmbryo_ATTACTCG_AGTCAACA_AGTC_120322_R1.fastq.gz	dnmt1_2 cell_G>T_PE4	2 cell	dnmt1	G>T	PE4	PE2 (prep 1)	normal pegRNA	mMLH1 (prep 1)	2022-09-13	18972	15948	15924	9970	5321	633	62.6	33.4	4	0.504336		TRUE	FALSE
PEmbryo_ATTACTCG_AGTTCCGT_AGTC_120322_R1.fastq.gz	dnmt1_2 cell_G>T_PE4	2 cell	dnmt1	G>T	PE4	PE2 (prep 1)	normal pegRNA	mMLH1 (prep 1)	2022-09-13	17507	14725	14703	8899	5247	557	60.5	35.7	3.8	0.590278		TRUE	FALSE
PEmbryo_TCCGGAGA_CTTGTAAT_AGTC_120322_R1.fastq.gz	dnmt1_2 cell_G>T_PE4	2 cell	dnmt1	G>T	PE4	PE2 (prep 1)	normal pegRNA	mMLH1 (prep 1)	2022-09-13	16075	13388	13371	11505	1372	494	86	10.3	3.7	0.631925		TRUE	FALSE
PEmbryo_TCCGGAGA_AGTCAACA_AGTC_120322_R1.fastq.gz	dnmt1_2 cell_G>T_PE4	2 cell	dnmt1	G>T	PE4	PE2 (prep 1)	normal pegRNA	mMLH1 (prep 1)	2022-09-13	17549	14680	14663	7759	6258	646	52.9	42.7	4.4	0.335815		TRUE	FALSE
PEmbryo_TCCGGAGA_AGTTCCGT_AGTC_120322_R1.fastq.gz	dnmt1_2 cell_G>T_PE4	2 cell	dnmt1	G>T	PE4	PE2 (prep 1)	normal pegRNA	mMLH1 (prep 1)	2022-09-13	15103	12617	12593	10798	1325	470	85.7	10.5	3.7	0.631925		TRUE	FALSE
PEmbryo_CGCTCATT_CTTGTAAT_AGTC_120322_R1.fastq.gz	dnmt1_2 cell_G>T_PE4	2 cell	dnmt1	G>T	PE4	PE2 (prep 1)	normal pegRNA	mMLH1 (prep 1)	2022-09-13	14817	12095	12086	8497	2635	954	70.3	21.8	7.9	1.17752e-05		TRUE	TRUE
PEmbryo_CGCTCATT_AGTCAACA_AGTC_120322_R1.fastq.gz	dnmt1_2 cell_G>T_PE4	2 cell	dnmt1	G>T	PE4	PE2 (prep 1)	normal pegRNA	mMLH1 (prep 1)	2022-09-13	15362	12818	12802	11983	252	567	93.6	2	4.4	0.335815		TRUE	FALSE
PEmbryo_GAGATTCC_CTTGTAAT_AGTC_120322_R1.fastq.gz	dnmt1_2 cell_G>T_PE4	2 cell	dnmt1	G>T	PE4	PE2 (prep 1)	normal pegRNA	mMLH1 (prep 1)	2022-09-13	17918	14800	14776	9237	4342	1197	62.5	29.4	8.1	4.38128e-06		TRUE	TRUE
PEmbryo_GAGATTCC_AGTCAACA_AGTC_120322_R1.fastq.gz	dnmt1_2 cell_G>T_PE4	2 cell	dnmt1	G>T	PE4	PE2 (prep 1)	normal pegRNA	mMLH1 (prep 1)	2022-09-13	16443	13872	13850	13186	121	543	95.2	0.9	3.9	0.547586		FALSE	FALSE
PEmbryo_ATTCAGAA_CTTGTAAT_AGTC_120322_R1.fastq.gz	dnmt1_2 cell_G>T_PE4	2 cell	dnmt1	G>T	PE4	PE2 (prep 1)	normal pegRNA	mMLH1 (prep 1)	2022-09-13	18239	15327	15306	12694	2009	603	82.9	13.1	3.9	0.547586		TRUE	FALSE
PEmbryo_ATTCAGAA_AGTCAACA_AGTC_120322_R1.fastq.gz	dnmt1_2 cell_G>T_PE4	2 cell	dnmt1	G>T	PE4	PE2 (prep 1)	normal pegRNA	mMLH1 (prep 1)	2022-09-13	16976	14298	14276	9795	3839	642	68.6	26.9	4.5	0.297152		TRUE	FALSE
PEmbryo_GAATTCGT_CTTGTAAT_AGTC_120322_R1.fastq.gz	dnmt1_2 cell_G>T_PE4	2 cell	dnmt1	G>T	PE4	PE2 (prep 1)	normal pegRNA	mMLH1 (prep 1)	2022-09-13	16422	13887	13865	11751	1679	435	84.8	12.1	3.1	0.8387		TRUE	FALSE
PEmbryo_GAATTCGT_AGTCAACA_AGTC_120322_R1.fastq.gz	dnmt1_2 cell_G>T_PE4	2 cell	dnmt1	G>T	PE4	PE2 (prep 1)	normal pegRNA	mMLH1 (prep 1)	2022-09-13	15890	13463	13451	8550	4422	479	63.6	32.9	3.6	0.672076		TRUE	FALSE
PEmbryo_CTGAAGCT_CTTGTAAT_AGTC_120322_R1.fastq.gz	dnmt1_2 cell_G>T_PE4	2 cell	dnmt1	G>T	PE4	PE2 (prep 1)	normal pegRNA	mMLH1 (prep 1)	2022-09-13	15022	12649	12630	9792	2456	382	77.5	19.4	3	0.86386		TRUE	FALSE
PEmbryo_CTGAAGCT_AGTCAACA_AGTC_120322_R1.fastq.gz	dnmt1_2 cell_G>T_PE4	2 cell	dnmt1	G>T	PE4	PE2 (prep 1)	normal pegRNA	mMLH1 (prep 1)	2022-09-13	19393	15991	15964	6968	7955	1041	43.6	49.8	6.5	0.00339961		TRUE	FALSE
PEmbryo_TAATGCGC_CTTGTAAT_AGTC_120322_R1.fastq.gz	dnmt1_2 cell_G>T_PE4	2 cell	dnmt1	G>T	PE4	PE2 (prep 1)	normal pegRNA	mMLH1 (prep 1)	2022-09-13	18350	15488	15463	10730	4190	543	69.4	27.1	3.5	0.71033		TRUE	FALSE
PEmbryo_TAATGCGC_AGTCAACA_AGTC_120322_R1.fastq.gz	dnmt1_2 cell_G>T_PE4	2 cell	dnmt1	G>T	PE4	PE2 (prep 1)	normal pegRNA	mMLH1 (prep 1)	2022-09-13	16033	13582	13557	13116	1	440	96.7	0	3.2	0.810688		FALSE	FALSE
PEmbryo_ATTACTCG_ATGTCAGA_GTTA_11223_R1.fastq.gz	crygc_zygote_+1Gdel_PE4*	zygote	crygc	+1Gdel	PE4*	PEMax (prep 1)	normal pegRNA	mMLH1 (prep 1)	2022-12-08	12222	11508	11508	5207	3142	3159	45.2	27.3	27.5	0		TRUE	TRUE
PEmbryo_TCCGGAGA_ATGTCAGA_GTTA_11223_R1.fastq.gz	crygc_zygote_+1Gdel_PE4*	zygote	crygc	+1Gdel	PE4*	PEMax (prep 1)	normal pegRNA	mMLH1 (prep 1)	2022-12-08	12468	11783	11783	3725	5278	2780	31.6	44.8	23.6	0		TRUE	TRUE
PEmbryo_ATTACTCG_CCGTCCCG_GTTA_11223_R1.fastq.gz	crygc_zygote_+1Gdel_PE4*	zygote	crygc	+1Gdel	PE4*	PEMax (prep 1)	normal pegRNA	mMLH1 (prep 1)	2022-12-08	12343	11639	11639	5868	4437	1334	50.4	38.1	11.5	3.54249e-10		TRUE	TRUE
PEmbryo_TCCGGAGA_CCGTCCCG_GTTA_11223_R1.fastq.gz	crygc_zygote_+1Gdel_PE4*	zygote	crygc	+1Gdel	PE4*	PEMax (prep 1)	normal pegRNA	mMLH1 (prep 1)	2022-12-08	11215	10598	10598	1769	7783	1046	16.7	73.4	9.9	3.34507e-07		TRUE	TRUE
PEmbryo_CGCTCATT_CCGTCCCG_GTTA_11223_R1.fastq.gz	crygc_zygote_+1Gdel_PE4*	zygote	crygc	+1Gdel	PE4*	PEMax (prep 1)	normal pegRNA	mMLH1 (prep 1)	2022-12-08	10338	9769	9769	4752	4099	918	48.6	42	9.4	2.14293e-06		TRUE	TRUE
PEmbryo_GAGATTCC_CCGTCCCG_GTTA_11223_R1.fastq.gz	crygc_zygote_+1Gdel_PE4*	zygote	crygc	+1Gdel	PE4*	PEMax (prep 1)	normal pegRNA	mMLH1 (prep 1)	2022-12-08	10757	10083	10083	5779	3583	721	57.3	35.5	7.2	0.00156221		TRUE	FALSE
PEmbryo_ATTCAGAA_CCGTCCCG_GTTA_11223_R1.fastq.gz	crygc_zygote_+1Gdel_PE4*	zygote	crygc	+1Gdel	PE4*	PEMax (prep 1)	normal pegRNA	mMLH1 (prep 1)	2022-12-08	8560	8083	8083	2515	3282	2286	31.1	40.6	28.3	0		TRUE	TRUE
PEmbryo_GAATTCGT_CCGTCCCG_GTTA_11223_R1.fastq.gz	crygc_zygote_+1Gdel_PE4*	zygote	crygc	+1Gdel	PE4*	PEMax (prep 1)	normal pegRNA	mMLH1 (prep 1)	2022-12-08	11042	10346	10346	3172	4338	2836	30.7	41.9	27.4	0		TRUE	TRUE
PEmbryo_TAATGCGC_CCGTCCCG_GTTA_11223_R1.fastq.gz	crygc_zygote_+1Gdel_PE4*	zygote	crygc	+1Gdel	PE4*	PEMax (prep 1)	normal pegRNA	mMLH1 (prep 1)	2022-12-08	13604	12830	12830	6840	3300	2690	53.3	25.7	21	0		TRUE	TRUE
PEmbryo_ATTACTCG_GTCCGCAC_AGCT_11223_R1.fastq.gz	crygc_zygote_+1Gdel_PE4*	zygote	crygc	+1Gdel	PE4*	PEMax (prep 1)	normal pegRNA	mMLH1 (prep 1)	2022-12-08	11714	11068	11068	4111	6349	608	37.1	57.4	5.5	0.0458433		TRUE	FALSE
PEmbryo_TCCGGAGA_GTCCGCAC_AGCT_11223_R1.fastq.gz	crygc_zygote_+1Gdel_PE4*	zygote	crygc	+1Gdel	PE4*	PEMax (prep 1)	normal pegRNA	mMLH1 (prep 1)	2022-12-08	13781	13054	13054	7202	5063	789	55.2	38.8	6	0.0197135		TRUE	FALSE
PEmbryo_CGCTCATT_GTCCGCAC_AGCT_11223_R1.fastq.gz	crygc_zygote_+1Gdel_PE4*	zygote	crygc	+1Gdel	PE4*	PEMax (prep 1)	normal pegRNA	mMLH1 (prep 1)	2022-12-08	8526	8053	8053	7485	0	568	92.9	0	7.1	0.00198461		FALSE	FALSE
PEmbryo_GAGATTCC_GTCCGCAC_AGCT_11223_R1.fastq.gz	crygc_zygote_+1Gdel_PE4*	zygote	crygc	+1Gdel	PE4*	PEMax (prep 1)	normal pegRNA	mMLH1 (prep 1)	2022-12-08	14462	13676	13676	11447	1355	874	83.7	9.9	6.4	0.00918168		TRUE	FALSE
PEmbryo_ATTCAGAA_GTCCGCAC_AGCT_11223_R1.fastq.gz	crygc_zygote_+1Gdel_PE4*	zygote	crygc	+1Gdel	PE4*	PEMax (prep 1)	normal pegRNA	mMLH1 (prep 1)	2022-12-08	14173	13397	13397	8739	3836	822	65.2	28.6	6.1	0.016408		TRUE	FALSE
PEmbryo_GAATTCGT_GTCCGCAC_AGCT_11223_R1.fastq.gz	crygc_zygote_+1Gdel_PE4*	zygote	crygc	+1Gdel	PE4*	PEMax (prep 1)	normal pegRNA	mMLH1 (prep 1)	2022-12-08	12742	12076	12076	8933	2914	229	74	24.1	1.9	0.841345		TRUE	FALSE
PEmbryo_TAATGCGC_GTCCGCAC_AGCT_11223_R1.fastq.gz	crygc_zygote_+1Gdel_PE4*	zygote	crygc	+1Gdel	PE4*	PEMax (prep 1)	normal pegRNA	mMLH1 (prep 1)	2022-12-08	11957	11339	11339	11151	1	187	98.3	0	1.6	0.889501		FALSE	FALSE
PEmbryo_CGGCTATG_GTCCGCAC_AGCT_11223_R1.fastq.gz	crygc_zygote_+1Gdel_PE4*	zygote	crygc	+1Gdel	PE4*	PEMax (prep 1)	normal pegRNA	mMLH1 (prep 1)	2022-12-08	13465	12726	12726	9330	2336	1060	73.3	18.4	8.3	7.96453e-05		TRUE	TRUE
PEmbryo_ATTACTCG_CTTGTAAT_GTTA_11223_R1.fastq.gz	crygc_2 cell_+1Gdel_PE4*	2 cell	crygc	+1Gdel	PE4*	PEMax (prep 1)	normal pegRNA	mMLH1 (prep 1)	2022-12-05	13074	12377	12376	1064	8354	2958	8.6	67.5	23.9	0		TRUE	TRUE
PEmbryo_TCCGGAGA_CTTGTAAT_GTTA_11223_R1.fastq.gz	crygc_2 cell_+1Gdel_PE4*	2 cell	crygc	+1Gdel	PE4*	PEMax (prep 1)	normal pegRNA	mMLH1 (prep 1)	2022-12-05	13275	12618	12618	1517	8728	2373	12	69.2	18.8	0		TRUE	TRUE
PEmbryo_CGCTCATT_CTTGTAAT_GTTA_11223_R1.fastq.gz	crygc_2 cell_+1Gdel_PE4*	2 cell	crygc	+1Gdel	PE4*	PEMax (prep 1)	normal pegRNA	mMLH1 (prep 1)	2022-12-05	9594	9061	9061	828	5945	2288	9.1	65.6	25.3	0		TRUE	TRUE
PEmbryo_GAGATTCC_CTTGTAAT_GTTA_11223_R1.fastq.gz	crygc_2 cell_+1Gdel_PE4*	2 cell	crygc	+1Gdel	PE4*	PEMax (prep 1)	normal pegRNA	mMLH1 (prep 1)	2022-12-05	11303	10626	10626	2053	6199	2374	19.3	58.3	22.3	0		TRUE	TRUE
PEmbryo_ATTCAGAA_CTTGTAAT_GTTA_11223_R1.fastq.gz	crygc_2 cell_+1Gdel_PE4*	2 cell	crygc	+1Gdel	PE4*	PEMax (prep 1)	normal pegRNA	mMLH1 (prep 1)	2022-12-05	12622	11975	11975	983	8132	2860	8.2	67.9	23.9	0		TRUE	TRUE
PEmbryo_ATTACTCG_AGTCAACA_GTTA_11223_R1.fastq.gz	crygc_2 cell_+1Gdel_PE4*	2 cell	crygc	+1Gdel	PE4*	PEMax (prep 1)	normal pegRNA	mMLH1 (prep 1)	2022-12-05	13085	12326	12326	2261	8428	1637	18.3	68.4	13.3	3.0087e-14		TRUE	TRUE
PEmbryo_TCCGGAGA_AGTCAACA_GTTA_11223_R1.fastq.gz	crygc_2 cell_+1Gdel_PE4*	2 cell	crygc	+1Gdel	PE4*	PEMax (prep 1)	normal pegRNA	mMLH1 (prep 1)	2022-12-05	13892	13205	13205	1504	10260	1441	11.4	77.7	10.9	5.43965e-09		TRUE	TRUE
PEmbryo_CGCTCATT_AGTCAACA_GTTA_11223_R1.fastq.gz	crygc_2 cell_+1Gdel_PE4*	2 cell	crygc	+1Gdel	PE4*	PEMax (prep 1)	normal pegRNA	mMLH1 (prep 1)	2022-12-05	10720	10144	10144	2042	6945	1157	20.1	68.5	11.4	5.66135e-10		TRUE	TRUE
PEmbryo_GAGATTCC_AGTCAACA_GTTA_11223_R1.fastq.gz	crygc_2 cell_+1Gdel_PE4*	2 cell	crygc	+1Gdel	PE4*	PEMax (prep 1)	normal pegRNA	mMLH1 (prep 1)	2022-12-05	14824	14040	14040	1540	11460	1040	11	81.6	7.4	0.000953077		TRUE	TRUE
PEmbryo_ATTCAGAA_AGTCAACA_GTTA_11223_R1.fastq.gz	crygc_2 cell_+1Gdel_PE4*	2 cell	crygc	+1Gdel	PE4*	PEMax (prep 1)	normal pegRNA	mMLH1 (prep 1)	2022-12-05	13257	12509	12509	1609	8990	1910	12.9	71.9	15.3	0		TRUE	TRUE
PEmbryo_GAATTCGT_AGTCAACA_GTTA_11223_R1.fastq.gz	crygc_2 cell_+1Gdel_PE4*	2 cell	crygc	+1Gdel	PE4*	PEMax (prep 1)	normal pegRNA	mMLH1 (prep 1)	2022-12-05	12534	11856	11856	187	10432	1237	1.6	88	10.4	4.56389e-08		TRUE	TRUE
PEmbryo_TAATGCGC_AGTCAACA_GTTA_11223_R1.fastq.gz	crygc_2 cell_+1Gdel_PE4*	2 cell	crygc	+1Gdel	PE4*	PEMax (prep 1)	normal pegRNA	mMLH1 (prep 1)	2022-12-05	13958	13236	13236	2370	9238	1628	17.9	69.8	12.3	6.84297e-12		TRUE	TRUE
PEmbryo_CGGCTATG_AGTCAACA_GTTA_11223_R1.fastq.gz	crygc_2 cell_+1Gdel_PE4*	2 cell	crygc	+1Gdel	PE4*	PEMax (prep 1)	normal pegRNA	mMLH1 (prep 1)	2022-12-05	13211	12555	12555	1034	9042	2479	8.2	72	19.7	0		TRUE	TRUE
PEmbryo_ATTACTCG_AGTTCCGT_GTTA_11223_R1.fastq.gz	crygc_2 cell_+1Gdel_PE4*	2 cell	crygc	+1Gdel	PE4*	PEMax (prep 1)	normal pegRNA	mMLH1 (prep 1)	2022-12-05	13881	13125	13125	3008	7896	2221	22.9	60.2	16.9	0		TRUE	TRUE
PEmbryo_TCCGGAGA_AGTTCCGT_GTTA_11223_R1.fastq.gz	crygc_2 cell_+1Gdel_PE4*	2 cell	crygc	+1Gdel	PE4*	PEMax (prep 1)	normal pegRNA	mMLH1 (prep 1)	2022-12-05	13046	12359	12359	1364	8584	2411	11	69.5	19.5	0		TRUE	TRUE
PEmbryo_CGCTCATT_AGTTCCGT_GTTA_11223_R1.fastq.gz	crygc_2 cell_+1Gdel_PE4*	2 cell	crygc	+1Gdel	PE4*	PEMax (prep 1)	normal pegRNA	mMLH1 (prep 1)	2022-12-05	9184	8710	8710	1634	5601	1475	18.8	64.3	16.9	0		TRUE	TRUE
PEmbryo_GAGATTCC_AGTTCCGT_GTTA_11223_R1.fastq.gz	crygc_2 cell_+1Gdel_PE4*	2 cell	crygc	+1Gdel	PE4*	PEMax (prep 1)	normal pegRNA	mMLH1 (prep 1)	2022-12-05	13697	12856	12856	1244	9243	2369	9.7	71.9	18.4	0		TRUE	TRUE
PEmbryo_ATTCAGAA_AGTTCCGT_GTTA_11223_R1.fastq.gz	crygc_2 cell_+1Gdel_PE4*	2 cell	crygc	+1Gdel	PE4*	PEMax (prep 1)	normal pegRNA	mMLH1 (prep 1)	2022-12-05	12436	11769	11769	1118	9982	669	9.5	84.8	5.7	0.0331921		TRUE	FALSE
PEmbryo_GAATTCGT_AGTTCCGT_GTTA_11223_R1.fastq.gz	crygc_2 cell_+1Gdel_PE4*	2 cell	crygc	+1Gdel	PE4*	PEMax (prep 1)	normal pegRNA	mMLH1 (prep 1)	2022-12-05	12434	11743	11743	2184	7666	1893	18.6	65.3	16.1	0		TRUE	TRUE
PEmbryo_TAATGCGC_AGTTCCGT_GTTA_11223_R1.fastq.gz	crygc_2 cell_+1Gdel_PE4*	2 cell	crygc	+1Gdel	PE4*	PEMax (prep 1)	normal pegRNA	mMLH1 (prep 1)	2022-12-05	13672	12936	12936	2767	8633	1536	21.4	66.7	11.9	5.14301e-11		TRUE	TRUE
PEmbryo_CGGCTATG_AGTTCCGT_GTTA_11223_R1.fastq.gz	crygc_2 cell_+1Gdel_PE4*	2 cell	crygc	+1Gdel	PE4*	PEMax (prep 1)	normal pegRNA	mMLH1 (prep 1)	2022-12-05	12974	12260	12260	2597	6954	2709	21.2	56.7	22.1	0		TRUE	TRUE
PEmbryo_GAATTCGT_ATGTCAGA_GTTA_11223_R1.fastq.gz	crygc_2 cell_+1Gdel_PE4*	2 cell	crygc	+1Gdel	PE4*	PEMax (prep 1)	normal pegRNA	mMLH1 (prep 1)	2022-12-05	13121	12364	12364	1460	10212	692	11.8	82.6	5.6	0.0391028		TRUE	FALSE
PEmbryo_TAATGCGC_ATGTCAGA_GTTA_11223_R1.fastq.gz	crygc_2 cell_+1Gdel_PE4*	2 cell	crygc	+1Gdel	PE4*	PEMax (prep 1)	normal pegRNA	mMLH1 (prep 1)	2022-12-05	12950	12190	12190	1671	6780	3739	13.7	55.6	30.7	0		TRUE	TRUE
PEmbryo_CGGCTATG_ATGTCAGA_GTTA_11223_R1.fastq.gz	crygc_2 cell_+1Gdel_PE4*	2 cell	crygc	+1Gdel	PE4*	PEMax (prep 1)	normal pegRNA	mMLH1 (prep 1)	2022-12-05	12570	11829	11829	1714	8817	1298	14.5	74.5	11	3.4975e-09		TRUE	TRUE
PEmbryo_ATTACTCG_GTGGCCTT_GTGT_11223_R1.fastq.gz	tspan2_zygote_+6GtoC_PE4*	zygote	tspan2	+6GtoC	PE4*	PEMax (prep 1)	normal pegRNA	mMLH1 (prep 1)	2023-01-05	12500	12026	11956	11580	0	376	96.9	0	3.1	0.202794		FALSE	FALSE
PEmbryo_TCCGGAGA_GTGGCCTT_GTGT_11223_R1.fastq.gz	tspan2_zygote_+6GtoC_PE4*	zygote	tspan2	+6GtoC	PE4*	PEMax (prep 1)	normal pegRNA	mMLH1 (prep 1)	2023-01-05	19123	18383	18274	17791	6	477	97.4	0	2.6	0.368197		FALSE	FALSE
PEmbryo_ATTCAGAA_GTGGCCTT_GTGT_11223_R1.fastq.gz	tspan2_zygote_+6GtoC_PE4*	zygote	tspan2	+6GtoC	PE4*	PEMax (prep 1)	normal pegRNA	mMLH1 (prep 1)	2023-01-05	24431	23465	23350	22307	4	1039	95.5	0	4.4	0.0170532		FALSE	FALSE
PEmbryo_GAATTCGT_GTGGCCTT_GTGT_11223_R1.fastq.gz	tspan2_zygote_+6GtoC_PE4*	zygote	tspan2	+6GtoC	PE4*	PEMax (prep 1)	normal pegRNA	mMLH1 (prep 1)	2023-01-05	22679	21749	21621	17968	2487	1166	83.1	11.5	5.4	0.000938892		TRUE	TRUE
PEmbryo_TAATGCGC_GTGGCCTT_GTGT_11223_R1.fastq.gz	tspan2_zygote_+6GtoC_PE4*	zygote	tspan2	+6GtoC	PE4*	PEMax (prep 1)	normal pegRNA	mMLH1 (prep 1)	2023-01-05	21294	20473	20369	19578	0	791	96.1	0	3.9	0.0522133		FALSE	FALSE
PEmbryo_CGGCTATG_GTGGCCTT_GTGT_11223_R1.fastq.gz	tspan2_zygote_+6GtoC_PE4*	zygote	tspan2	+6GtoC	PE4*	PEMax (prep 1)	normal pegRNA	mMLH1 (prep 1)	2023-01-05	21806	21023	20918	20204	29	685	96.6	0.1	3.3	0.151575		FALSE	FALSE
PEmbryo_ATTACTCG_TAGCTTAT_ACAC_11223_R1.fastq.gz	tspan2_2 cell_+6GtoC_PE4*	2 cell	tspan2	+6GtoC	PE4*	PEMax (prep 1)	normal pegRNA	mMLH1 (prep 1)	2022-12-05	11578	11069	10999	10850	0	149	98.6	0	1.4	0.80275		FALSE	FALSE
PEmbryo_TCCGGAGA_TAGCTTAT_ACAC_11223_R1.fastq.gz	tspan2_2 cell_+6GtoC_PE4*	2 cell	tspan2	+6GtoC	PE4*	PEMax (prep 1)	normal pegRNA	mMLH1 (prep 1)	2022-12-05	6450	6217	6166	6104	1	61	99	0	1	0.893897		FALSE	FALSE
PEmbryo_CGCTCATT_TAGCTTAT_ACAC_11223_R1.fastq.gz	tspan2_2 cell_+6GtoC_PE4*	2 cell	tspan2	+6GtoC	PE4*	PEMax (prep 1)	normal pegRNA	mMLH1 (prep 1)	2022-12-05	12373	11872	11799	7607	3935	257	64.5	33.4	2.2	0.523686		TRUE	FALSE
PEmbryo_ATTCAGAA_TAGCTTAT_ACAC_11223_R1.fastq.gz	tspan2_2 cell_+6GtoC_PE4*	2 cell	tspan2	+6GtoC	PE4*	PEMax (prep 1)	normal pegRNA	mMLH1 (prep 1)	2022-12-05	16806	16135	16035	13916	1643	476	86.8	10.2	3	0.231879		TRUE	FALSE
PEmbryo_GAATTCGT_TAGCTTAT_ACAC_11223_R1.fastq.gz	tspan2_2 cell_+6GtoC_PE4*	2 cell	tspan2	+6GtoC	PE4*	PEMax (prep 1)	normal pegRNA	mMLH1 (prep 1)	2022-12-05	16230	15552	15461	11745	3297	419	76	21.3	2.7	0.331548		TRUE	FALSE
PEmbryo_TAATGCGC_TAGCTTAT_ACAC_11223_R1.fastq.gz	tspan2_2 cell_+6GtoC_PE4*	2 cell	tspan2	+6GtoC	PE4*	PEMax (prep 1)	normal pegRNA	mMLH1 (prep 1)	2022-12-05	19512	18701	18595	9703	8255	637	52.2	44.4	3.4	0.129509		TRUE	FALSE
PEmbryo_CGGCTATG_TAGCTTAT_ACAC_11223_R1.fastq.gz	tspan2_2 cell_+6GtoC_PE4*	2 cell	tspan2	+6GtoC	PE4*	PEMax (prep 1)	normal pegRNA	mMLH1 (prep 1)	2022-12-05	6251	6004	5965	5863	1	101	98.3	0	1.7	0.710366		FALSE	FALSE
PEmbryo_ATTACTCG_GGCTACAT_ACAC_11223_R1.fastq.gz	tspan2_2 cell_+6GtoC_PE4*	2 cell	tspan2	+6GtoC	PE4*	PEMax (prep 1)	normal pegRNA	mMLH1 (prep 1)	2022-12-05	11589	11161	11091	10969	0	122	98.9	0	1.1	0.874622		FALSE	FALSE
PEmbryo_TCCGGAGA_GGCTACAT_ACAC_11223_R1.fastq.gz	tspan2_2 cell_+6GtoC_PE4*	2 cell	tspan2	+6GtoC	PE4*	PEMax (prep 1)	normal pegRNA	mMLH1 (prep 1)	2022-12-05	14244	13661	13589	8643	4785	161	63.6	35.2	1.2	0.853027		TRUE	FALSE
PEmbryo_CGCTCATT_GGCTACAT_ACAC_11223_R1.fastq.gz	tspan2_2 cell_+6GtoC_PE4*	2 cell	tspan2	+6GtoC	PE4*	PEMax (prep 1)	normal pegRNA	mMLH1 (prep 1)	2022-12-05	11533	11063	10993	8933	1829	231	81.3	16.6	2.1	0.562935		TRUE	FALSE
PEmbryo_GAGATTCC_GGCTACAT_ACAC_11223_R1.fastq.gz	tspan2_2 cell_+6GtoC_PE4*	2 cell	tspan2	+6GtoC	PE4*	PEMax (prep 1)	normal pegRNA	mMLH1 (prep 1)	2022-12-05	16636	15956	15851	14940	9	902	94.3	0.1	5.7	0.000329683		FALSE	TRUE
PEmbryo_ATTCAGAA_GGCTACAT_ACAC_11223_R1.fastq.gz	tspan2_2 cell_+6GtoC_PE4*	2 cell	tspan2	+6GtoC	PE4*	PEMax (prep 1)	normal pegRNA	mMLH1 (prep 1)	2022-12-05	14557	13975	13889	13662	0	227	98.4	0	1.6	0.743272		FALSE	FALSE
PEmbryo_GAATTCGT_GGCTACAT_ACAC_11223_R1.fastq.gz	tspan2_2 cell_+6GtoC_PE4*	2 cell	tspan2	+6GtoC	PE4*	PEMax (prep 1)	normal pegRNA	mMLH1 (prep 1)	2022-12-05	12130	11667	11604	11263	0	341	97.1	0	2.9	0.26315		FALSE	FALSE
PEmbryo_TAATGCGC_GGCTACAT_ACAC_11223_R1.fastq.gz	tspan2_2 cell_+6GtoC_PE4*	2 cell	tspan2	+6GtoC	PE4*	PEMax (prep 1)	normal pegRNA	mMLH1 (prep 1)	2022-12-05	2421	2308	2294	2252	0	42	98.2	0	1.8	0.675606		FALSE	FALSE
PEmbryo_CGGCTATG_GGCTACAT_ACAC_11223_R1.fastq.gz	tspan2_2 cell_+6GtoC_PE4*	2 cell	tspan2	+6GtoC	PE4*	PEMax (prep 1)	normal pegRNA	mMLH1 (prep 1)	2022-12-05	18883	18173	18082	15239	2059	784	84.3	11.4	4.3	0.021702		TRUE	FALSE
PEmbryo_ATTACTCG_CTTGTAAT_ACAC_11223_R1.fastq.gz	tspan2_2 cell_+6GtoC_PE4*	2 cell	tspan2	+6GtoC	PE4*	PEMax (prep 1)	normal pegRNA	mMLH1 (prep 1)	2022-12-05	15717	15081	14998	11402	3394	202	76	22.6	1.3	0.82907		TRUE	FALSE
PEmbryo_TCCGGAGA_CTTGTAAT_ACAC_11223_R1.fastq.gz	tspan2_2 cell_+6GtoC_PE4*	2 cell	tspan2	+6GtoC	PE4*	PEMax (prep 1)	normal pegRNA	mMLH1 (prep 1)	2022-12-05	16580	15941	15858	14916	701	241	94.1	4.4	1.5	0.774117		TRUE	FALSE
PEmbryo_CGCTCATT_CTTGTAAT_ACAC_11223_R1.fastq.gz	tspan2_2 cell_+6GtoC_PE4*	2 cell	tspan2	+6GtoC	PE4*	PEMax (prep 1)	normal pegRNA	mMLH1 (prep 1)	2022-12-05	14162	13575	13510	11334	1961	215	83.9	14.5	1.6	0.743272		TRUE	FALSE
PEmbryo_GAGATTCC_CTTGTAAT_ACAC_11223_R1.fastq.gz	tspan2_2 cell_+6GtoC_PE4*	2 cell	tspan2	+6GtoC	PE4*	PEMax (prep 1)	normal pegRNA	mMLH1 (prep 1)	2022-12-05	18110	17425	17321	13422	3627	272	77.5	20.9	1.6	0.743272		TRUE	FALSE
PEmbryo_ATTCAGAA_CTTGTAAT_ACAC_11223_R1.fastq.gz	tspan2_2 cell_+6GtoC_PE4*	2 cell	tspan2	+6GtoC	PE4*	PEMax (prep 1)	normal pegRNA	mMLH1 (prep 1)	2022-12-05	18093	17357	17259	11438	5567	254	66.3	32.3	1.5	0.774117		TRUE	FALSE
PEmbryo_GAATTCGT_CTTGTAAT_ACAC_11223_R1.fastq.gz	tspan2_2 cell_+6GtoC_PE4*	2 cell	tspan2	+6GtoC	PE4*	PEMax (prep 1)	normal pegRNA	mMLH1 (prep 1)	2022-12-05	14151	12929	12852	11402	1083	367	88.7	8.4	2.9	0.26315		TRUE	FALSE
PEmbryo_TAATGCGC_CTTGTAAT_ACAC_11223_R1.fastq.gz	tspan2_2 cell_+6GtoC_PE4*	2 cell	tspan2	+6GtoC	PE4*	PEMax (prep 1)	normal pegRNA	mMLH1 (prep 1)	2022-12-05	20831	20035	19925	13159	5854	912	66	29.4	4.6	0.0102565		TRUE	FALSE
PEmbryo_CGGCTATG_CTTGTAAT_ACAC_11223_R1.fastq.gz	tspan2_2 cell_+6GtoC_PE4*	2 cell	tspan2	+6GtoC	PE4*	PEMax (prep 1)	normal pegRNA	mMLH1 (prep 1)	2022-12-05	13650	13100	13039	5797	7018	224	44.5	53.8	1.7	0.710366		TRUE	FALSE
PEmbryo_CGGCTATG_AGTCAACA_ACAC_11223_R1.fastq.gz	tspan2_2 cell_+6GtoC_PE4*	2 cell	tspan2	+6GtoC	PE4*	PEMax (prep 1)	normal pegRNA	mMLH1 (prep 1)	2022-12-05	6831	6562	6526	6407	1	118	98.2	0	1.8	0.675606		FALSE	FALSE
PEmbryo_ATTACTCG_ATCACGAT_ATGT_122421_R1.fastq.gz	chd2_2 cell_G>A_PE2	2 cell	chd2	G>A	PE2	PE2 (prep 1)	normal pegRNA	none	2021-12-08	16228	14313	13872	7103	2972	3797	51.2	21.4	27.4	0		TRUE	TRUE
PEmbryo_ATTACTCG_CGATGTAT_ATGT_122421_R1.fastq.gz	chd2_2 cell_G>A_PE2	2 cell	chd2	G>A	PE2	PE2 (prep 1)	normal pegRNA	none	2021-12-08	13067	11203	10838	6117	2245	2476	56.4	20.7	22.8	0		TRUE	TRUE
PEmbryo_ATTACTCG_TTAGGCAT_ATGT_122421_R1.fastq.gz	chd2_2 cell_G>A_PE2	2 cell	chd2	G>A	PE2	PE2 (prep 1)	normal pegRNA	none	2021-12-08	10561	9436	9159	6973	2016	170	76.1	22	1.9	0.683768		TRUE	FALSE
PEmbryo_ATTACTCG_TGACCAAT_ATGT_122421_R1.fastq.gz	chd2_2 cell_G>A_PE2	2 cell	chd2	G>A	PE2	PE2 (prep 1)	normal pegRNA	none	2021-12-08	12048	10853	10548	9598	633	317	91	6	3	0.0278712		TRUE	FALSE
PEmbryo_ATTACTCG_ACAGTGAT_ATGT_122421_R1.fastq.gz	chd2_2 cell_G>A_PE2	2 cell	chd2	G>A	PE2	PE2 (prep 1)	normal pegRNA	none	2021-12-08	10791	9721	9451	9275	16	160	98.1	0.2	1.7	0.81939		FALSE	FALSE
PEmbryo_ATTACTCG_GCCAATAT_ATGT_122421_R1.fastq.gz	chd2_2 cell_G>A_PE2	2 cell	chd2	G>A	PE2	PE2 (prep 1)	normal pegRNA	none	2021-12-08	12203	11032	10740	10534	14	192	98.1	0.1	1.8	0.756677		FALSE	FALSE
PEmbryo_ATTACTCG_CAGATCAT_ATGT_122421_R1.fastq.gz	chd2_2 cell_G>A_PE2	2 cell	chd2	G>A	PE2	PE2 (prep 1)	normal pegRNA	none	2021-12-08	14544	13015	12605	11886	491	228	94.3	3.9	1.8	0.756677		TRUE	FALSE
PEmbryo_TCCGGAGA_ATCACGAT_ATGT_122421_R1.fastq.gz	chd2_2 cell_G>A_PE2	2 cell	chd2	G>A	PE2	PE2 (prep 1)	normal pegRNA	none	2021-12-08	13343	12224	11841	7149	2687	2005	60.4	22.7	16.9	0		TRUE	TRUE
PEmbryo_TCCGGAGA_CGATGTAT_ATGT_122421_R1.fastq.gz	chd2_2 cell_G>A_PE2	2 cell	chd2	G>A	PE2	PE2 (prep 1)	normal pegRNA	none	2021-12-08	10512	9598	9301	7254	1032	1015	78	11.1	10.9	0		TRUE	TRUE
PEmbryo_TCCGGAGA_TTAGGCAT_ATGT_122421_R1.fastq.gz	chd2_2 cell_G>A_PE2	2 cell	chd2	G>A	PE2	PE2 (prep 1)	normal pegRNA	none	2021-12-08	9049	7885	7656	5286	4	2366	69	0.1	30.9	0		FALSE	TRUE
PEmbryo_TCCGGAGA_TGACCAAT_ATGT_122421_R1.fastq.gz	chd2_2 cell_G>A_PE2	2 cell	chd2	G>A	PE2	PE2 (prep 1)	normal pegRNA	none	2021-12-08	10482	9445	9147	5458	2467	1222	59.7	27	13.4	0		TRUE	TRUE
PEmbryo_TCCGGAGA_ACAGTGAT_ATGT_122421_R1.fastq.gz	chd2_2 cell_G>A_PE2	2 cell	chd2	G>A	PE2	PE2 (prep 1)	normal pegRNA	none	2021-12-08	9636	8714	8459	6443	1095	921	76.2	12.9	10.9	0		TRUE	TRUE
PEmbryo_TCCGGAGA_GCCAATAT_ATGT_122421_R1.fastq.gz	chd2_2 cell_G>A_PE2	2 cell	chd2	G>A	PE2	PE2 (prep 1)	normal pegRNA	none	2021-12-08	10184	9377	9089	8817	113	159	97	1.2	1.7	0.81939		TRUE	FALSE
PEmbryo_TCCGGAGA_CAGATCAT_ATGT_122421_R1.fastq.gz	chd2_2 cell_G>A_PE2	2 cell	chd2	G>A	PE2	PE2 (prep 1)	normal pegRNA	none	2021-12-08	9820	8953	8702	2697	5850	155	31	67.2	1.8	0.756677		TRUE	FALSE
PEmbryo_TCCGGAGA_ACTTGAAT_ATGT_122421_R1.fastq.gz	chd2_2 cell_G>A_PE2	2 cell	chd2	G>A	PE2	PE2 (prep 1)	normal pegRNA	none	2021-12-08	19933	15344	5514	3914	1244	356	71	22.6	6.5	0		TRUE	TRUE
PEmbryo_CGCTCATT_TGACCAAT_ATGT_122421_R1.fastq.gz	chd2_2 cell_G>A_PE2	2 cell	chd2	G>A	PE2	PE2 (prep 1)	normal pegRNA	none	2021-12-08	6952	6390	6183	6084	4	95	98.4	0.1	1.5	0.911143		FALSE	FALSE
PEmbryo_CGCTCATT_ACAGTGAT_ATGT_122421_R1.fastq.gz	chd2_2 cell_G>A_PE2	2 cell	chd2	G>A	PE2	PE2 (prep 1)	normal pegRNA	none	2021-12-08	7102	6462	6277	5630	499	148	89.7	7.9	2.4	0.271363		TRUE	FALSE
PEmbryo_CGCTCATT_GCCAATAT_ATGT_122421_R1.fastq.gz	chd2_2 cell_G>A_PE2	2 cell	chd2	G>A	PE2	PE2 (prep 1)	normal pegRNA	none	2021-12-08	7870	7263	7047	6923	17	107	98.2	0.2	1.5	0.911143		FALSE	FALSE
PEmbryo_CGCTCATT_CAGATCAT_ATGT_122421_R1.fastq.gz	chd2_2 cell_G>A_PE2	2 cell	chd2	G>A	PE2	PE2 (prep 1)	normal pegRNA	none	2021-12-08	9233	8077	7825	4863	1096	1866	62.1	14	23.8	0		TRUE	TRUE
PEmbryo_CGCTCATT_ACTTGAAT_ATGT_122421_R1.fastq.gz	chd2_2 cell_G>A_PE2	2 cell	chd2	G>A	PE2	PE2 (prep 1)	normal pegRNA	none	2021-12-08	9860	9026	8765	7318	1278	169	83.5	14.6	1.9	0.683768		TRUE	FALSE
PEmbryo_CGCTCATT_ATCACGAT_ATGT_122421_R1.fastq.gz	chd2_2 cell_G>A_PE4	2 cell	chd2	G>A	PE4	PE2 (prep 1)	normal pegRNA	mMLH1 (prep 1)	2021-12-08	9146	8216	7949	3839	2800	1310	48.3	35.2	16.5	0		TRUE	TRUE
PEmbryo_CGCTCATT_CGATGTAT_ATGT_122421_R1.fastq.gz	chd2_2 cell_G>A_PE4	2 cell	chd2	G>A	PE4	PE2 (prep 1)	normal pegRNA	mMLH1 (prep 1)	2021-12-08	8316	7611	7399	1331	5920	148	18	80	2	0.602903		TRUE	FALSE
PEmbryo_CGCTCATT_TTAGGCAT_ATGT_122421_R1.fastq.gz	chd2_2 cell_G>A_PE4	2 cell	chd2	G>A	PE4	PE2 (prep 1)	normal pegRNA	mMLH1 (prep 1)	2021-12-08	6117	5580	5430	2788	2384	258	51.3	43.9	4.8	2.8371e-09		TRUE	TRUE
PEmbryo_GAGATTCC_ATCACGAT_ATGT_122421_R1.fastq.gz	chd2_2 cell_G>A_PE4	2 cell	chd2	G>A	PE4	PE2 (prep 1)	normal pegRNA	mMLH1 (prep 1)	2021-12-08	13129	11992	11622	2390	9013	219	20.6	77.6	1.9	0.683768		TRUE	FALSE
PEmbryo_GAGATTCC_CGATGTAT_ATGT_122421_R1.fastq.gz	chd2_2 cell_G>A_PE4	2 cell	chd2	G>A	PE4	PE2 (prep 1)	normal pegRNA	mMLH1 (prep 1)	2021-12-08	11347	10144	9840	1914	6923	1003	19.5	70.4	10.2	0		TRUE	TRUE
PEmbryo_GAGATTCC_TTAGGCAT_ATGT_122421_R1.fastq.gz	chd2_2 cell_G>A_PE4	2 cell	chd2	G>A	PE4	PE2 (prep 1)	normal pegRNA	mMLH1 (prep 1)	2021-12-08	10179	9220	8912	3450	5163	299	38.7	57.9	3.4	0.00269619		TRUE	FALSE
PEmbryo_GAGATTCC_TGACCAAT_ATGT_122421_R1.fastq.gz	chd2_2 cell_G>A_PE4	2 cell	chd2	G>A	PE4	PE2 (prep 1)	normal pegRNA	mMLH1 (prep 1)	2021-12-08	11409	10441	10120	4820	5133	167	47.6	50.7	1.7	0.81939		TRUE	FALSE
PEmbryo_GAGATTCC_ACAGTGAT_ATGT_122421_R1.fastq.gz	chd2_2 cell_G>A_PE4	2 cell	chd2	G>A	PE4	PE2 (prep 1)	normal pegRNA	mMLH1 (prep 1)	2021-12-08	10781	9813	9518	8969	400	149	94.2	4.2	1.6	0.870853		TRUE	FALSE
PEmbryo_GAGATTCC_GCCAATAT_ATGT_122421_R1.fastq.gz	chd2_2 cell_G>A_PE4	2 cell	chd2	G>A	PE4	PE2 (prep 1)	normal pegRNA	mMLH1 (prep 1)	2021-12-08	11967	10991	10669	1721	8810	138	16.1	82.6	1.3	0.962675		TRUE	FALSE
PEmbryo_GAGATTCC_CAGATCAT_ATGT_122421_R1.fastq.gz	chd2_2 cell_G>A_PE4	2 cell	chd2	G>A	PE4	PE2 (prep 1)	normal pegRNA	mMLH1 (prep 1)	2021-12-08	12265	11088	10740	4914	5414	412	45.8	50.4	3.8	0.000130015		TRUE	TRUE
PEmbryo_GAGATTCC_ACTTGAAT_ATGT_122421_R1.fastq.gz	chd2_2 cell_G>A_PE4	2 cell	chd2	G>A	PE4	PE2 (prep 1)	normal pegRNA	mMLH1 (prep 1)	2021-12-08	12034	10929	10580	5541	4885	154	52.4	46.2	1.5	0.911143		TRUE	FALSE
PEmbryo_ATTCAGAA_ATCACGAT_ATGT_122421_R1.fastq.gz	chd2_2 cell_G>A_PE4	2 cell	chd2	G>A	PE4	PE2 (prep 1)	normal pegRNA	mMLH1 (prep 1)	2021-12-08	13429	12253	11886	3246	8266	374	27.3	69.5	3.1	0.0165679		TRUE	FALSE
PEmbryo_ATTCAGAA_CGATGTAT_ATGT_122421_R1.fastq.gz	chd2_2 cell_G>A_PE4	2 cell	chd2	G>A	PE4	PE2 (prep 1)	normal pegRNA	mMLH1 (prep 1)	2021-12-08	10664	9714	9478	3681	5625	172	38.8	59.3	1.8	0.756677		TRUE	FALSE
PEmbryo_ATTCAGAA_TTAGGCAT_ATGT_122421_R1.fastq.gz	chd2_2 cell_G>A_PE4	2 cell	chd2	G>A	PE4	PE2 (prep 1)	normal pegRNA	mMLH1 (prep 1)	2021-12-08	9631	8680	8429	883	7445	101	10.5	88.3	1.2	0.97725		TRUE	FALSE
PEmbryo_ATTCAGAA_TGACCAAT_ATGT_122421_R1.fastq.gz	chd2_2 cell_G>A_PE4	2 cell	chd2	G>A	PE4	PE2 (prep 1)	normal pegRNA	mMLH1 (prep 1)	2021-12-08	10565	9618	9323	2057	7120	146	22.1	76.4	1.6	0.870853		TRUE	FALSE
PEmbryo_ATTCAGAA_ACAGTGAT_ATGT_122421_R1.fastq.gz	chd2_2 cell_G>A_PE4	2 cell	chd2	G>A	PE4	PE2 (prep 1)	normal pegRNA	mMLH1 (prep 1)	2021-12-08	10339	9397	9103	1658	7339	106	18.2	80.6	1.2	0.97725		TRUE	FALSE
PEmbryo_ATTCAGAA_GCCAATAT_ATGT_122421_R1.fastq.gz	chd2_2 cell_G>A_PE4	2 cell	chd2	G>A	PE4	PE2 (prep 1)	normal pegRNA	mMLH1 (prep 1)	2021-12-08	12861	11566	11246	1814	8144	1288	16.1	72.4	11.5	0		TRUE	TRUE
PEmbryo_ATTCAGAA_CAGATCAT_ATGT_122421_R1.fastq.gz	chd2_2 cell_G>A_PE4	2 cell	chd2	G>A	PE4	PE2 (prep 1)	normal pegRNA	mMLH1 (prep 1)	2021-12-08	12844	11455	11152	1498	8567	1087	13.4	76.8	9.7	0		TRUE	TRUE
PEmbryo_ATTCAGAA_ACTTGAAT_ATGT_122421_R1.fastq.gz	chd2_2 cell_G>A_PE4	2 cell	chd2	G>A	PE4	PE2 (prep 1)	normal pegRNA	mMLH1 (prep 1)	2021-12-08	13258	11887	11549	1353	9069	1127	11.7	78.5	9.8	0		TRUE	TRUE
PEmbryo_GAATTCGT_TTAGGCAT_ATGT_122421_R1.fastq.gz	chd2_2 cell_G>A_PE4	2 cell	chd2	G>A	PE4	PE2 (prep 1)	normal pegRNA	mMLH1 (prep 1)	2021-12-08	8894	8073	7846	1533	6182	131	19.5	78.8	1.7	0.81939		TRUE	FALSE
PEmbryo_GAATTCGT_TGACCAAT_ATGT_122421_R1.fastq.gz	chd2_2 cell_G>A_PE4	2 cell	chd2	G>A	PE4	PE2 (prep 1)	normal pegRNA	mMLH1 (prep 1)	2021-12-08	10270	9391	9086	2153	6837	96	23.7	75.2	1.1	0.986702		TRUE	FALSE
PEmbryo_GAATTCGT_ACAGTGAT_ATGT_122421_R1.fastq.gz	chd2_2 cell_G>A_PE4	2 cell	chd2	G>A	PE4	PE2 (prep 1)	normal pegRNA	mMLH1 (prep 1)	2021-12-08	10234	9386	9121	1029	7995	97	11.3	87.7	1.1	0.986702		TRUE	FALSE
PEmbryo_GAATTCGT_GCCAATAT_ATGT_122421_R1.fastq.gz	chd2_2 cell_G>A_PE4	2 cell	chd2	G>A	PE4	PE2 (prep 1)	normal pegRNA	mMLH1 (prep 1)	2021-12-08	11348	9999	9706	819	7162	1725	8.4	73.8	17.8	0		TRUE	TRUE
PEmbryo_GAATTCGT_CAGATCAT_ATGT_122421_R1.fastq.gz	chd2_2 cell_G>A_PE4	2 cell	chd2	G>A	PE4	PE2 (prep 1)	normal pegRNA	mMLH1 (prep 1)	2021-12-08	11409	10395	10114	3243	6753	118	32.1	66.8	1.2	0.97725		TRUE	FALSE
PEmbryo_GAATTCGT_ACTTGAAT_ATGT_122421_R1.fastq.gz	chd2_2 cell_G>A_PE4	2 cell	chd2	G>A	PE4	PE2 (prep 1)	normal pegRNA	mMLH1 (prep 1)	2021-12-08	11987	10985	10651	10474	16	161	98.3	0.2	1.5	0.911143		FALSE	FALSE
PEmbryo_GAATTCGT_AGTTCCGT_TACT_20522_R1.fastq.gz	rnf2_2 cell_C>G_PE2	2 cell	rnf2	C>G	PE2	PE2 (prep 1)	normal pegRNA	none	2022-01-11	23700	22206	22018	21614	15	389	98.2	0.1	1.8	0.688255		FALSE	FALSE
PEmbryo_CTGAAGCT_AGTTCCGT_TACT_20522_R1.fastq.gz	rnf2_2 cell_C>G_PE2	2 cell	rnf2	C>G	PE2	PE2 (prep 1)	normal pegRNA	none	2022-01-11	16160	15020	14887	14618	12	257	98.2	0.1	1.7	0.74944		FALSE	FALSE
PEmbryo_TAATGCGC_AGTTCCGT_TACT_20522_R1.fastq.gz	rnf2_2 cell_C>G_PE2	2 cell	rnf2	C>G	PE2	PE2 (prep 1)	normal pegRNA	none	2022-01-11	22812	21285	21088	18909	1806	373	89.7	8.6	1.8	0.688255		TRUE	FALSE
PEmbryo_CGGCTATG_AGTTCCGT_TACT_20522_R1.fastq.gz	rnf2_2 cell_C>G_PE2	2 cell	rnf2	C>G	PE2	PE2 (prep 1)	normal pegRNA	none	2022-01-11	18741	17500	17329	16989	20	320	98	0.1	1.8	0.688255		FALSE	FALSE
PEmbryo_TCCGCGAA_AGTTCCGT_TACT_20522_R1.fastq.gz	rnf2_2 cell_C>G_PE2	2 cell	rnf2	C>G	PE2	PE2 (prep 1)	normal pegRNA	none	2022-01-11	21584	20039	19825	19420	26	379	98	0.1	1.9	0.621374		FALSE	FALSE
PEmbryo_TCTCGCGC_AGTTCCGT_TACT_20522_R1.fastq.gz	rnf2_2 cell_C>G_PE2	2 cell	rnf2	C>G	PE2	PE2 (prep 1)	normal pegRNA	none	2022-01-11	21044	19358	19155	15748	1682	1725	82.2	8.8	9	0		TRUE	TRUE
PEmbryo_AGCGATAG_AGTTCCGT_TACT_20522_R1.fastq.gz	rnf2_2 cell_C>G_PE2	2 cell	rnf2	C>G	PE2	PE2 (prep 1)	normal pegRNA	none	2022-01-11	22954	21476	21284	19133	1717	434	89.9	8.1	2	0.550638		TRUE	FALSE
PEmbryo_GAATTCGT_ATGTCAGA_TACT_20522_R1.fastq.gz	rnf2_2 cell_C>G_PE2	2 cell	rnf2	C>G	PE2	PE2 (prep 1)	normal pegRNA	none	2022-01-11	21535	20177	19960	19607	7	346	98.2	0	1.7	0.74944		FALSE	FALSE
PEmbryo_CTGAAGCT_ATGTCAGA_TACT_20522_R1.fastq.gz	rnf2_2 cell_C>G_PE2	2 cell	rnf2	C>G	PE2	PE2 (prep 1)	normal pegRNA	none	2022-01-11	17379	16255	16092	12916	2844	332	80.3	17.7	2.1	0.47825		TRUE	FALSE
PEmbryo_TAATGCGC_ATGTCAGA_TACT_20522_R1.fastq.gz	rnf2_2 cell_C>G_PE2	2 cell	rnf2	C>G	PE2	PE2 (prep 1)	normal pegRNA	none	2022-01-11	1304	1199	1188	1149	11	28	96.7	0.9	2.4	0.274253		FALSE	FALSE
PEmbryo_CGGCTATG_ATGTCAGA_TACT_20522_R1.fastq.gz	rnf2_2 cell_C>G_PE2	2 cell	rnf2	C>G	PE2	PE2 (prep 1)	normal pegRNA	none	2022-01-11	22890	21452	21215	20838	16	361	98.2	0.1	1.7	0.74944		FALSE	FALSE
PEmbryo_TCCGCGAA_ATGTCAGA_TACT_20522_R1.fastq.gz	rnf2_2 cell_C>G_PE2	2 cell	rnf2	C>G	PE2	PE2 (prep 1)	normal pegRNA	none	2022-01-11	23306	21734	21503	21062	29	412	97.9	0.1	1.9	0.621374		FALSE	FALSE
PEmbryo_TCTCGCGC_ATGTCAGA_TACT_20522_R1.fastq.gz	rnf2_2 cell_C>G_PE2	2 cell	rnf2	C>G	PE2	PE2 (prep 1)	normal pegRNA	none	2022-01-11	22638	21201	21023	20825	24	174	99.1	0.1	0.8	0.989531		FALSE	FALSE
PEmbryo_CTGAAGCT_CCGTCCCG_TACT_20522_R1.fastq.gz	rnf2_2 cell_C>G_PE2	2 cell	rnf2	C>G	PE2	PE2 (prep 1)	normal pegRNA	none	2022-01-11	20317	18854	18653	17772	486	395	95.3	2.6	2.1	0.47825		TRUE	FALSE
PEmbryo_TAATGCGC_CCGTCCCG_TACT_20522_R1.fastq.gz	rnf2_2 cell_C>G_PE2	2 cell	rnf2	C>G	PE2	PE2 (prep 1)	normal pegRNA	none	2022-01-11	20333	18883	18733	18299	21	413	97.7	0.1	2.2	0.406575		FALSE	FALSE
PEmbryo_CGGCTATG_CCGTCCCG_TACT_20522_R1.fastq.gz	rnf2_2 cell_C>G_PE2	2 cell	rnf2	C>G	PE2	PE2 (prep 1)	normal pegRNA	none	2022-01-11	19277	17842	17658	17146	18	494	97.1	0.1	2.8	0.0922092		FALSE	FALSE
PEmbryo_TCCGCGAA_CCGTCCCG_TACT_20522_R1.fastq.gz	rnf2_2 cell_C>G_PE2	2 cell	rnf2	C>G	PE2	PE2 (prep 1)	normal pegRNA	none	2022-01-11	20305	18832	18676	18289	32	355	97.9	0.2	1.9	0.621374		FALSE	FALSE
PEmbryo_TCTCGCGC_CCGTCCCG_TACT_20522_R1.fastq.gz	rnf2_2 cell_C>G_PE2	2 cell	rnf2	C>G	PE2	PE2 (prep 1)	normal pegRNA	none	2022-01-11	16686	15468	15334	15014	30	290	97.9	0.2	1.9	0.621374		FALSE	FALSE
PEmbryo_AGCGATAG_CCGTCCCG_TACT_20522_R1.fastq.gz	rnf2_2 cell_C>G_PE2	2 cell	rnf2	C>G	PE2	PE2 (prep 1)	normal pegRNA	none	2022-01-11	19302	17922	17762	17230	12	520	97	0.1	2.9	0.0656378		FALSE	FALSE
PEmbryo_ATTACTCG_ACAGTGAT_CAGC_82121_R1.fastq.gz	rnf2_2 cell_C>G_PE4	2 cell	rnf2	C>G	PE4	PE2 (prep 1)	normal pegRNA	mMLH1 (prep 1)	2021-03-14	8334	8006	7919	2577	3423	1919	32.5	43.2	24.2	0		TRUE	TRUE
PEmbryo_ATTACTCG_ACAGTGAT_CATC_82121_R1.fastq.gz	rnf2_2 cell_C>G_PE4	2 cell	rnf2	C>G	PE4	PE2 (prep 1)	normal pegRNA	mMLH1 (prep 1)	2021-03-14	7546	7376	7325	3450	3716	159	47.1	50.7	2.2	0.406575		TRUE	FALSE
PEmbryo_ATTACTCG_ACAGTGAT_CGAC_82121_R1.fastq.gz	rnf2_2 cell_C>G_PE4	2 cell	rnf2	C>G	PE4	PE2 (prep 1)	normal pegRNA	mMLH1 (prep 1)	2021-03-14	8354	8207	8133	6642	1334	157	81.7	16.4	1.9	0.621374		TRUE	FALSE
PEmbryo_ATTACTCG_ACAGTGAT_CTAC_82121_R1.fastq.gz	rnf2_2 cell_C>G_PE4	2 cell	rnf2	C>G	PE4	PE2 (prep 1)	normal pegRNA	mMLH1 (prep 1)	2021-03-14	7849	7646	7595	4960	1895	740	65.3	25	9.7	0		TRUE	TRUE
PEmbryo_ATTACTCG_ACTTGAAT_CAGC_82121_R1.fastq.gz	rnf2_2 cell_C>G_PE4	2 cell	rnf2	C>G	PE4	PE2 (prep 1)	normal pegRNA	mMLH1 (prep 1)	2021-03-14	10697	10474	10361	8374	1875	112	80.8	18.1	1.1	0.961103		TRUE	FALSE
PEmbryo_ATTACTCG_ACTTGAAT_CATC_82121_R1.fastq.gz	rnf2_2 cell_C>G_PE4	2 cell	rnf2	C>G	PE4	PE2 (prep 1)	normal pegRNA	mMLH1 (prep 1)	2021-03-14	8887	8689	8635	5391	3120	124	62.4	36.1	1.4	0.888423		TRUE	FALSE
PEmbryo_ATTACTCG_ACTTGAAT_CGAC_82121_R1.fastq.gz	rnf2_2 cell_C>G_PE4	2 cell	rnf2	C>G	PE4	PE2 (prep 1)	normal pegRNA	mMLH1 (prep 1)	2021-03-14	11563	11348	11254	8027	3035	192	71.3	27	1.7	0.74944		TRUE	FALSE
PEmbryo_ATTACTCG_ACTTGAAT_CTAC_82121_R1.fastq.gz	rnf2_2 cell_C>G_PE4	2 cell	rnf2	C>G	PE4	PE2 (prep 1)	normal pegRNA	mMLH1 (prep 1)	2021-03-14	10011	9739	9676	8114	1325	237	83.9	13.7	2.4	0.274253		TRUE	FALSE
PEmbryo_ATTACTCG_ATCACGAT_CAGC_82121_R1.fastq.gz	rnf2_2 cell_C>G_PE4	2 cell	rnf2	C>G	PE4	PE2 (prep 1)	normal pegRNA	mMLH1 (prep 1)	2021-03-14	10103	9867	9793	7151	2412	230	73	24.6	2.3	0.337907		TRUE	FALSE
PEmbryo_ATTACTCG_ATCACGAT_CATC_82121_R1.fastq.gz	rnf2_2 cell_C>G_PE4	2 cell	rnf2	C>G	PE4	PE2 (prep 1)	normal pegRNA	mMLH1 (prep 1)	2021-03-14	9599	9363	9294	6575	2253	466	70.7	24.2	5	4.98492e-08		TRUE	TRUE
PEmbryo_ATTACTCG_ATCACGAT_CTAC_82121_R1.fastq.gz	rnf2_2 cell_C>G_PE4	2 cell	rnf2	C>G	PE4	PE2 (prep 1)	normal pegRNA	mMLH1 (prep 1)	2021-03-14	9262	8957	8891	6274	1057	1560	70.6	11.9	17.5	0		TRUE	TRUE
PEmbryo_ATTACTCG_CAGATCAT_CAGC_82121_R1.fastq.gz	rnf2_2 cell_C>G_PE4	2 cell	rnf2	C>G	PE4	PE2 (prep 1)	normal pegRNA	mMLH1 (prep 1)	2021-03-14	10791	10547	10438	6542	3691	205	62.7	35.4	2	0.550638		TRUE	FALSE
PEmbryo_ATTACTCG_CAGATCAT_CATC_82121_R1.fastq.gz	rnf2_2 cell_C>G_PE4	2 cell	rnf2	C>G	PE4	PE2 (prep 1)	normal pegRNA	mMLH1 (prep 1)	2021-03-14	17928	17514	17395	14692	2379	324	84.5	13.7	1.9	0.621374		TRUE	FALSE
PEmbryo_ATTACTCG_CAGATCAT_CTAC_82121_R1.fastq.gz	rnf2_2 cell_C>G_PE4	2 cell	rnf2	C>G	PE4	PE2 (prep 1)	normal pegRNA	mMLH1 (prep 1)	2021-03-14	9920	9655	9587	7026	2382	179	73.3	24.8	1.9	0.621374		TRUE	FALSE
PEmbryo_ATTACTCG_CGATGTAT_CAGC_82121_R1.fastq.gz	rnf2_2 cell_C>G_PE4	2 cell	rnf2	C>G	PE4	PE2 (prep 1)	normal pegRNA	mMLH1 (prep 1)	2021-03-14	6507	6366	6297	3693	2479	125	58.6	39.4	2	0.550638		TRUE	FALSE
PEmbryo_ATTACTCG_CGATGTAT_CATC_82121_R1.fastq.gz	rnf2_2 cell_C>G_PE4	2 cell	rnf2	C>G	PE4	PE2 (prep 1)	normal pegRNA	mMLH1 (prep 1)	2021-03-14	6162	6011	5974	1559	4281	134	26.1	71.7	2.2	0.406575		TRUE	FALSE
PEmbryo_ATTACTCG_CGATGTAT_CTAC_82121_R1.fastq.gz	rnf2_2 cell_C>G_PE4	2 cell	rnf2	C>G	PE4	PE2 (prep 1)	normal pegRNA	mMLH1 (prep 1)	2021-03-14	7292	7097	7052	5244	1660	148	74.4	23.5	2.1	0.47825		TRUE	FALSE
PEmbryo_ATTACTCG_GCCAATAT_CAGC_82121_R1.fastq.gz	rnf2_2 cell_C>G_PE4	2 cell	rnf2	C>G	PE4	PE2 (prep 1)	normal pegRNA	mMLH1 (prep 1)	2021-03-14	9388	9193	9108	4925	3993	190	54.1	43.8	2.1	0.47825		TRUE	FALSE
PEmbryo_ATTACTCG_GCCAATAT_CATC_82121_R1.fastq.gz	rnf2_2 cell_C>G_PE4	2 cell	rnf2	C>G	PE4	PE2 (prep 1)	normal pegRNA	mMLH1 (prep 1)	2021-03-14	6971	6813	6763	4266	2354	143	63.1	34.8	2.1	0.47825		TRUE	FALSE
PEmbryo_ATTACTCG_GCCAATAT_CGAC_82121_R1.fastq.gz	rnf2_2 cell_C>G_PE4	2 cell	rnf2	C>G	PE4	PE2 (prep 1)	normal pegRNA	mMLH1 (prep 1)	2021-03-14	9729	9549	9462	7730	1495	237	81.7	15.8	2.5	0.217161		TRUE	FALSE
PEmbryo_ATTACTCG_GCCAATAT_CTAC_82121_R1.fastq.gz	rnf2_2 cell_C>G_PE4	2 cell	rnf2	C>G	PE4	PE2 (prep 1)	normal pegRNA	mMLH1 (prep 1)	2021-03-14	8759	8547	8477	4677	3508	292	55.2	41.4	3.4	0.00779914		TRUE	FALSE
PEmbryo_ATTACTCG_TGACCAAT_CAGC_82121_R1.fastq.gz	rnf2_2 cell_C>G_PE4	2 cell	rnf2	C>G	PE4	PE2 (prep 1)	normal pegRNA	mMLH1 (prep 1)	2021-03-14	9505	9187	9119	5751	1979	1389	63.1	21.7	15.2	0		TRUE	TRUE
PEmbryo_ATTACTCG_TGACCAAT_CATC_82121_R1.fastq.gz	rnf2_2 cell_C>G_PE4	2 cell	rnf2	C>G	PE4	PE2 (prep 1)	normal pegRNA	mMLH1 (prep 1)	2021-03-14	8389	8186	8138	3489	4447	202	42.9	54.6	2.5	0.217161		TRUE	FALSE
PEmbryo_ATTACTCG_TGACCAAT_CGAC_82121_R1.fastq.gz	rnf2_2 cell_C>G_PE4	2 cell	rnf2	C>G	PE4	PE2 (prep 1)	normal pegRNA	mMLH1 (prep 1)	2021-03-14	10474	10276	10195	7630	2161	404	74.8	21.2	4	0.000224821		TRUE	TRUE
PEmbryo_ATTACTCG_TGACCAAT_CTAC_82121_R1.fastq.gz	rnf2_2 cell_C>G_PE4	2 cell	rnf2	C>G	PE4	PE2 (prep 1)	normal pegRNA	mMLH1 (prep 1)	2021-03-14	9217	8993	8917	6475	2237	205	72.6	25.1	2.3	0.337907		TRUE	FALSE
PEmbryo_ATTACTCG_TTAGGCAT_CAGC_82121_R1.fastq.gz	rnf2_2 cell_C>G_PE4	2 cell	rnf2	C>G	PE4	PE2 (prep 1)	normal pegRNA	mMLH1 (prep 1)	2021-03-14	7446	7296	7219	3624	3313	282	50.2	45.9	3.9	0.000438502		TRUE	TRUE
PEmbryo_ATTACTCG_TTAGGCAT_CATC_82121_R1.fastq.gz	rnf2_2 cell_C>G_PE4	2 cell	rnf2	C>G	PE4	PE2 (prep 1)	normal pegRNA	mMLH1 (prep 1)	2021-03-14	7003	6843	6790	5326	1161	303	78.4	17.1	4.5	4.97673e-06		TRUE	TRUE
PEmbryo_ATTACTCG_TTAGGCAT_CTAC_82121_R1.fastq.gz	rnf2_2 cell_C>G_PE4	2 cell	rnf2	C>G	PE4	PE2 (prep 1)	normal pegRNA	mMLH1 (prep 1)	2021-03-14	6912	6747	6700	5012	1536	152	74.8	22.9	2.3	0.337907		TRUE	FALSE
PEmbryo_ATTACTCG_TAGCTTAT_GGCC_22223_R1.fastq.gz	col12a1_2 cell_+2AtoC_PE2*	2 cell	col12a1	+2AtoC	PE2*	PEMax (prep 1)	normal pegRNA	none	2023-01-23	9526	9246	9180	5465	3231	484	59.5	35.2	5.3	0.000150588		TRUE	TRUE
PEmbryo_TCCGGAGA_TAGCTTAT_GGCC_22223_R1.fastq.gz	col12a1_2 cell_+2AtoC_PE2*	2 cell	col12a1	+2AtoC	PE2*	PEMax (prep 1)	normal pegRNA	none	2023-01-23	1804	1739	1728	1054	598	76	61	34.6	4.4	0.00994089		TRUE	FALSE
PEmbryo_CGCTCATT_TAGCTTAT_GGCC_22223_R1.fastq.gz	col12a1_2 cell_+2AtoC_PE2*	2 cell	col12a1	+2AtoC	PE2*	PEMax (prep 1)	normal pegRNA	none	2023-01-23	1755	1687	1677	1276	348	53	76.1	20.8	3.2	0.269513		TRUE	FALSE
PEmbryo_GAGATTCC_TAGCTTAT_GGCC_22223_R1.fastq.gz	col12a1_2 cell_+2AtoC_PE2*	2 cell	col12a1	+2AtoC	PE2*	PEMax (prep 1)	normal pegRNA	none	2023-01-23	1588	1511	1503	464	582	457	30.9	38.7	30.4	0		TRUE	TRUE
PEmbryo_ATTCAGAA_TAGCTTAT_GGCC_22223_R1.fastq.gz	col12a1_2 cell_+2AtoC_PE2*	2 cell	col12a1	+2AtoC	PE2*	PEMax (prep 1)	normal pegRNA	none	2023-01-23	2962	2879	2853	1615	1172	66	56.6	41.1	2.3	0.749026		TRUE	FALSE
PEmbryo_GAATTCGT_TAGCTTAT_GGCC_22223_R1.fastq.gz	col12a1_2 cell_+2AtoC_PE2*	2 cell	col12a1	+2AtoC	PE2*	PEMax (prep 1)	normal pegRNA	none	2023-01-23	5007	4821	4775	3550	1028	197	74.3	21.5	4.1	0.0287166		TRUE	FALSE
PEmbryo_TAATGCGC_TAGCTTAT_GGCC_22223_R1.fastq.gz	col12a1_2 cell_+2AtoC_PE2*	2 cell	col12a1	+2AtoC	PE2*	PEMax (prep 1)	normal pegRNA	none	2023-01-23	4855	4702	4662	2418	2134	110	51.9	45.8	2.4	0.701449		TRUE	FALSE
PEmbryo_CGGCTATG_TAGCTTAT_GGCC_22223_R1.fastq.gz	col12a1_2 cell_+2AtoC_PE2*	2 cell	col12a1	+2AtoC	PE2*	PEMax (prep 1)	normal pegRNA	none	2023-01-23	7153	6905	6856	4498	2061	297	65.6	30.1	4.3	0.0144183		TRUE	FALSE
PEmbryo_ATTACTCG_GGCTACAT_GGCC_22223_R1.fastq.gz	col12a1_2 cell_+2AtoC_PE2*	2 cell	col12a1	+2AtoC	PE2*	PEMax (prep 1)	normal pegRNA	none	2023-01-23	4794	4622	4585	2581	1743	261	56.3	38	5.7	1.42135e-05		TRUE	TRUE
PEmbryo_TCCGGAGA_GGCTACAT_GGCC_22223_R1.fastq.gz	col12a1_2 cell_+2AtoC_PE2*	2 cell	col12a1	+2AtoC	PE2*	PEMax (prep 1)	normal pegRNA	none	2023-01-23	9198	8910	8837	3826	4267	744	43.3	48.3	8.4	0		TRUE	TRUE
PEmbryo_CGCTCATT_GGCTACAT_GGCC_22223_R1.fastq.gz	col12a1_2 cell_+2AtoC_PE2*	2 cell	col12a1	+2AtoC	PE2*	PEMax (prep 1)	normal pegRNA	none	2023-01-23	4409	4272	4247	1515	2370	362	35.7	55.8	8.5	0		TRUE	TRUE
PEmbryo_GAGATTCC_GGCTACAT_GGCC_22223_R1.fastq.gz	col12a1_2 cell_+2AtoC_PE2*	2 cell	col12a1	+2AtoC	PE2*	PEMax (prep 1)	normal pegRNA	none	2023-01-23	2703	2593	2561	2101	385	75	82	15	2.9	0.426334		TRUE	FALSE
PEmbryo_ATTCAGAA_GGCTACAT_GGCC_22223_R1.fastq.gz	col12a1_2 cell_+2AtoC_PE2*	2 cell	col12a1	+2AtoC	PE2*	PEMax (prep 1)	normal pegRNA	none	2023-01-23	5067	4891	4843	1861	2854	128	38.4	58.9	2.6	0.595942		TRUE	FALSE
PEmbryo_GAATTCGT_GGCTACAT_GGCC_22223_R1.fastq.gz	col12a1_2 cell_+2AtoC_PE2*	2 cell	col12a1	+2AtoC	PE2*	PEMax (prep 1)	normal pegRNA	none	2023-01-23	5258	5049	5005	2386	2489	130	47.7	49.7	2.6	0.595942		TRUE	FALSE
PEmbryo_TAATGCGC_GGCTACAT_GGCC_22223_R1.fastq.gz	col12a1_2 cell_+2AtoC_PE2*	2 cell	col12a1	+2AtoC	PE2*	PEMax (prep 1)	normal pegRNA	none	2023-01-23	9270	8969	8894	6346	1917	631	71.4	21.6	7.1	3.09109e-10		TRUE	TRUE
PEmbryo_CGGCTATG_GGCTACAT_GGCC_22223_R1.fastq.gz	col12a1_2 cell_+2AtoC_PE2*	2 cell	col12a1	+2AtoC	PE2*	PEMax (prep 1)	normal pegRNA	none	2023-01-23	3795	3671	3645	2399	1011	235	65.8	27.7	6.4	1.07594e-07		TRUE	TRUE
PEmbryo_ATTACTCG_CTTGTAAT_GGCC_22223_R1.fastq.gz	col12a1_2 cell_+2AtoC_PE2*	2 cell	col12a1	+2AtoC	PE2*	PEMax (prep 1)	normal pegRNA	none	2023-01-23	5659	5452	5392	3158	1618	616	58.6	30	11.4	0		TRUE	TRUE
PEmbryo_TCCGGAGA_CTTGTAAT_GGCC_22223_R1.fastq.gz	col12a1_2 cell_+2AtoC_PE2*	2 cell	col12a1	+2AtoC	PE2*	PEMax (prep 1)	normal pegRNA	none	2023-01-23	7964	7664	7613	5095	1883	635	66.9	24.7	8.3	0		TRUE	TRUE
PEmbryo_CGCTCATT_CTTGTAAT_GGCC_22223_R1.fastq.gz	col12a1_2 cell_+2AtoC_PE2*	2 cell	col12a1	+2AtoC	PE2*	PEMax (prep 1)	normal pegRNA	none	2023-01-23	5169	4985	4935	2858	1951	126	57.9	39.5	2.6	0.595942		TRUE	FALSE
PEmbryo_GAGATTCC_CTTGTAAT_GGCC_22223_R1.fastq.gz	col12a1_2 cell_+2AtoC_PE2*	2 cell	col12a1	+2AtoC	PE2*	PEMax (prep 1)	normal pegRNA	none	2023-01-23	6490	6273	6229	4622	537	1070	74.2	8.6	17.2	0		TRUE	TRUE
PEmbryo_ATTCAGAA_CTTGTAAT_GGCC_22223_R1.fastq.gz	col12a1_2 cell_+2AtoC_PE2*	2 cell	col12a1	+2AtoC	PE2*	PEMax (prep 1)	normal pegRNA	none	2023-01-23	6345	6121	6002	1655	3398	949	27.6	56.6	15.8	0		TRUE	TRUE
PEmbryo_GAATTCGT_CTTGTAAT_GGCC_22223_R1.fastq.gz	col12a1_2 cell_+2AtoC_PE2*	2 cell	col12a1	+2AtoC	PE2*	PEMax (prep 1)	normal pegRNA	none	2023-01-23	6172	5923	5874	4541	790	543	77.3	13.4	9.2	0		TRUE	TRUE
PEmbryo_TAATGCGC_CTTGTAAT_GGCC_22223_R1.fastq.gz	col12a1_2 cell_+2AtoC_PE2*	2 cell	col12a1	+2AtoC	PE2*	PEMax (prep 1)	normal pegRNA	none	2023-01-23	2969	2872	2849	1441	1275	133	50.6	44.8	4.7	0.00291544		TRUE	FALSE
PEmbryo_CGGCTATG_CTTGTAAT_GGCC_22223_R1.fastq.gz	col12a1_2 cell_+2AtoC_PE2*	2 cell	col12a1	+2AtoC	PE2*	PEMax (prep 1)	normal pegRNA	none	2023-01-23	8122	7862	7795	3335	4166	294	42.8	53.4	3.8	0.0705876		TRUE	FALSE
PEmbryo_ATTACTCG_AGTCAACA_GGCC_22223_R1.fastq.gz	col12a1_2 cell_+2AtoC_PE2*	2 cell	col12a1	+2AtoC	PE2*	PEMax (prep 1)	normal pegRNA	none	2023-01-23	4926	4769	4737	2497	1648	592	52.7	34.8	12.5	0		TRUE	TRUE
PEmbryo_TCCGGAGA_AGTCAACA_GGCC_22223_R1.fastq.gz	col12a1_2 cell_+2AtoC_PE2*	2 cell	col12a1	+2AtoC	PE2*	PEMax (prep 1)	normal pegRNA	none	2023-01-23	5975	5788	5751	3771	1647	333	65.6	28.6	5.8	7.50398e-06		TRUE	TRUE
PEmbryo_CGCTCATT_AGTCAACA_GGCC_22223_R1.fastq.gz	col12a1_2 cell_+2AtoC_PE2*	2 cell	col12a1	+2AtoC	PE2*	PEMax (prep 1)	normal pegRNA	none	2023-01-23	6667	6455	6386	2526	3248	612	39.6	50.9	9.6	0		TRUE	TRUE
PEmbryo_ATTACTCG_AGTTCCGT_GGCC_22223_R1.fastq.gz	col12a1_2 cell_+2AtoC_PE4*	2 cell	col12a1	+2AtoC	PE4*	PEMax (prep 1)	normal pegRNA	mMLH1 (prep 1)	2023-01-23	4344	4192	4145	1049	2770	326	25.3	66.8	7.9	1.16351e-13		TRUE	TRUE
PEmbryo_CGCTCATT_AGTTCCGT_GGCC_22223_R1.fastq.gz	col12a1_2 cell_+2AtoC_PE4*	2 cell	col12a1	+2AtoC	PE4*	PEMax (prep 1)	normal pegRNA	mMLH1 (prep 1)	2023-01-23	3228	3097	3065	753	1560	752	24.6	50.9	24.5	0		TRUE	TRUE
PEmbryo_GAGATTCC_AGTTCCGT_GGCC_22223_R1.fastq.gz	col12a1_2 cell_+2AtoC_PE4*	2 cell	col12a1	+2AtoC	PE4*	PEMax (prep 1)	normal pegRNA	mMLH1 (prep 1)	2023-01-23	2091	2021	1987	12	1939	36	0.6	97.6	1.8	0.917083		TRUE	FALSE
PEmbryo_ATTCAGAA_AGTTCCGT_GGCC_22223_R1.fastq.gz	col12a1_2 cell_+2AtoC_PE4*	2 cell	col12a1	+2AtoC	PE4*	PEMax (prep 1)	normal pegRNA	mMLH1 (prep 1)	2023-01-23	5222	5022	4974	1984	2772	218	39.9	55.7	4.4	0.00994089		TRUE	FALSE
PEmbryo_GAATTCGT_AGTTCCGT_GGCC_22223_R1.fastq.gz	col12a1_2 cell_+2AtoC_PE4*	2 cell	col12a1	+2AtoC	PE4*	PEMax (prep 1)	normal pegRNA	mMLH1 (prep 1)	2023-01-23	7490	7251	7195	1965	4964	266	27.3	69	3.7	0.0919947		TRUE	FALSE
PEmbryo_TAATGCGC_AGTTCCGT_GGCC_22223_R1.fastq.gz	col12a1_2 cell_+2AtoC_PE4*	2 cell	col12a1	+2AtoC	PE4*	PEMax (prep 1)	normal pegRNA	mMLH1 (prep 1)	2023-01-23	3299	3210	3179	1281	1720	178	40.3	54.1	5.6	2.64019e-05		TRUE	TRUE
PEmbryo_CGGCTATG_AGTTCCGT_GGCC_22223_R1.fastq.gz	col12a1_2 cell_+2AtoC_PE4*	2 cell	col12a1	+2AtoC	PE4*	PEMax (prep 1)	normal pegRNA	mMLH1 (prep 1)	2023-01-23	4914	4741	4704	2344	2270	90	49.8	48.3	1.9	0.89304		TRUE	FALSE
PEmbryo_ATTACTCG_ATGTCAGA_GGCC_22223_R1.fastq.gz	col12a1_2 cell_+2AtoC_PE4*	2 cell	col12a1	+2AtoC	PE4*	PEMax (prep 1)	normal pegRNA	mMLH1 (prep 1)	2023-01-23	4684	4525	4489	762	2922	805	17	65.1	17.9	0		TRUE	TRUE
PEmbryo_TCCGGAGA_ATGTCAGA_GGCC_22223_R1.fastq.gz	col12a1_2 cell_+2AtoC_PE4*	2 cell	col12a1	+2AtoC	PE4*	PEMax (prep 1)	normal pegRNA	mMLH1 (prep 1)	2023-01-23	5254	4960	4921	1515	2011	1395	30.8	40.9	28.3	0		TRUE	TRUE
PEmbryo_CGCTCATT_ATGTCAGA_GGCC_22223_R1.fastq.gz	col12a1_2 cell_+2AtoC_PE4*	2 cell	col12a1	+2AtoC	PE4*	PEMax (prep 1)	normal pegRNA	mMLH1 (prep 1)	2023-01-23	3592	3468	3435	868	2347	220	25.3	68.3	6.4	1.07594e-07		TRUE	TRUE
PEmbryo_GAGATTCC_ATGTCAGA_GGCC_22223_R1.fastq.gz	col12a1_2 cell_+2AtoC_PE4*	2 cell	col12a1	+2AtoC	PE4*	PEMax (prep 1)	normal pegRNA	mMLH1 (prep 1)	2023-01-23	2337	2247	2228	1408	601	219	63.2	27	9.8	0		TRUE	TRUE
PEmbryo_ATTCAGAA_ATGTCAGA_GGCC_22223_R1.fastq.gz	col12a1_2 cell_+2AtoC_PE4*	2 cell	col12a1	+2AtoC	PE4*	PEMax (prep 1)	normal pegRNA	mMLH1 (prep 1)	2023-01-23	4122	3965	3934	780	3068	86	19.8	78	2.2	0.792259		TRUE	FALSE
PEmbryo_GAATTCGT_ATGTCAGA_GGCC_22223_R1.fastq.gz	col12a1_2 cell_+2AtoC_PE4*	2 cell	col12a1	+2AtoC	PE4*	PEMax (prep 1)	normal pegRNA	mMLH1 (prep 1)	2023-01-23	4350	4158	4121	1742	1978	401	42.3	48	9.7	0		TRUE	TRUE
PEmbryo_TAATGCGC_ATGTCAGA_GGCC_22223_R1.fastq.gz	col12a1_2 cell_+2AtoC_PE4*	2 cell	col12a1	+2AtoC	PE4*	PEMax (prep 1)	normal pegRNA	mMLH1 (prep 1)	2023-01-23	8199	7909	7837	3488	4139	210	44.5	52.8	2.7	0.539828		TRUE	FALSE
PEmbryo_CGGCTATG_ATGTCAGA_GGCC_22223_R1.fastq.gz	col12a1_2 cell_+2AtoC_PE4*	2 cell	col12a1	+2AtoC	PE4*	PEMax (prep 1)	normal pegRNA	mMLH1 (prep 1)	2023-01-23	7282	7017	6951	2042	4455	454	29.4	64.1	6.5	4.94941e-08		TRUE	TRUE
PEmbryo_ATTACTCG_CCGTCCCG_GGCC_22223_R1.fastq.gz	col12a1_2 cell_+2AtoC_PE4*	2 cell	col12a1	+2AtoC	PE4*	PEMax (prep 1)	normal pegRNA	mMLH1 (prep 1)	2023-01-23	6056	5828	5775	1259	3595	921	21.8	62.3	15.9	0		TRUE	TRUE
PEmbryo_TCCGGAGA_CCGTCCCG_GGCC_22223_R1.fastq.gz	col12a1_2 cell_+2AtoC_PE4*	2 cell	col12a1	+2AtoC	PE4*	PEMax (prep 1)	normal pegRNA	mMLH1 (prep 1)	2023-01-23	6533	6318	6262	1867	4251	144	29.8	67.9	2.3	0.749026		TRUE	FALSE
PEmbryo_CGCTCATT_CCGTCCCG_GGCC_22223_R1.fastq.gz	col12a1_2 cell_+2AtoC_PE4*	2 cell	col12a1	+2AtoC	PE4*	PEMax (prep 1)	normal pegRNA	mMLH1 (prep 1)	2023-01-23	4383	4155	3650	1036	2126	488	28.4	58.2	13.4	0		TRUE	TRUE
PEmbryo_GAGATTCC_CCGTCCCG_GGCC_22223_R1.fastq.gz	col12a1_2 cell_+2AtoC_PE4*	2 cell	col12a1	+2AtoC	PE4*	PEMax (prep 1)	normal pegRNA	mMLH1 (prep 1)	2023-01-23	2328	2158	2150	832	689	629	38.7	32	29.3	0		TRUE	TRUE
PEmbryo_ATTCAGAA_CCGTCCCG_GGCC_22223_R1.fastq.gz	col12a1_2 cell_+2AtoC_PE4*	2 cell	col12a1	+2AtoC	PE4*	PEMax (prep 1)	normal pegRNA	mMLH1 (prep 1)	2023-01-23	3074	2967	2946	1004	1794	148	34.1	60.9	5	0.000721986		TRUE	TRUE
PEmbryo_ATTACTCG_TAGCTTAT_TGAT_22223_R1.fastq.gz	ctnnb1_2 cell_+6GtoA_PE2*	2 cell	ctnnb1	+6GtoA	PE2*	PEMax (prep 1)	normal pegRNA	none	2023-01-23	6860	6315	6265	4728	1141	396	75.5	18.2	6.3	0.086341		TRUE	FALSE
PEmbryo_TCCGGAGA_TAGCTTAT_TGAT_22223_R1.fastq.gz	ctnnb1_2 cell_+6GtoA_PE2*	2 cell	ctnnb1	+6GtoA	PE2*	PEMax (prep 1)	normal pegRNA	none	2023-01-23	6488	5777	5728	3882	1595	251	67.8	27.8	4.4	0.641935		TRUE	FALSE
PEmbryo_GAGATTCC_TAGCTTAT_TGAT_22223_R1.fastq.gz	ctnnb1_2 cell_+6GtoA_PE2*	2 cell	ctnnb1	+6GtoA	PE2*	PEMax (prep 1)	normal pegRNA	none	2023-01-23	5897	5195	5143	2799	2083	261	54.4	40.5	5.1	0.392531		TRUE	FALSE
PEmbryo_ATTCAGAA_TAGCTTAT_TGAT_22223_R1.fastq.gz	ctnnb1_2 cell_+6GtoA_PE2*	2 cell	ctnnb1	+6GtoA	PE2*	PEMax (prep 1)	normal pegRNA	none	2023-01-23	4988	4092	4040	2111	1132	797	52.3	28	19.7	0		TRUE	TRUE
PEmbryo_GAATTCGT_TAGCTTAT_TGAT_22223_R1.fastq.gz	ctnnb1_2 cell_+6GtoA_PE2*	2 cell	ctnnb1	+6GtoA	PE2*	PEMax (prep 1)	normal pegRNA	none	2023-01-23	6094	5483	5422	2771	2314	337	51.1	42.7	6.2	0.101557		TRUE	FALSE
PEmbryo_TAATGCGC_TAGCTTAT_TGAT_22223_R1.fastq.gz	ctnnb1_2 cell_+6GtoA_PE2*	2 cell	ctnnb1	+6GtoA	PE2*	PEMax (prep 1)	normal pegRNA	none	2023-01-23	5537	4523	4461	3347	739	375	75	16.6	8.4	0.000532576		TRUE	TRUE
PEmbryo_CGGCTATG_TAGCTTAT_TGAT_22223_R1.fastq.gz	ctnnb1_2 cell_+6GtoA_PE2*	2 cell	ctnnb1	+6GtoA	PE2*	PEMax (prep 1)	normal pegRNA	none	2023-01-23	6669	6391	6347	4291	1780	276	67.6	28	4.3	0.675282		TRUE	FALSE
PEmbryo_ATTACTCG_GGCTACAT_TGAT_22223_R1.fastq.gz	ctnnb1_2 cell_+6GtoA_PE2*	2 cell	ctnnb1	+6GtoA	PE2*	PEMax (prep 1)	normal pegRNA	none	2023-01-23	6494	5942	5887	4289	1228	370	72.9	20.9	6.3	0.086341		TRUE	FALSE
PEmbryo_TCCGGAGA_GGCTACAT_TGAT_22223_R1.fastq.gz	ctnnb1_2 cell_+6GtoA_PE2*	2 cell	ctnnb1	+6GtoA	PE2*	PEMax (prep 1)	normal pegRNA	none	2023-01-23	5861	5040	4976	2475	2258	243	49.7	45.4	4.9	0.463782		TRUE	FALSE
PEmbryo_CGCTCATT_GGCTACAT_TGAT_22223_R1.fastq.gz	ctnnb1_2 cell_+6GtoA_PE2*	2 cell	ctnnb1	+6GtoA	PE2*	PEMax (prep 1)	normal pegRNA	none	2023-01-23	5387	4830	4789	2845	1649	295	59.4	34.4	6.2	0.101557		TRUE	FALSE
PEmbryo_GAGATTCC_GGCTACAT_TGAT_22223_R1.fastq.gz	ctnnb1_2 cell_+6GtoA_PE2*	2 cell	ctnnb1	+6GtoA	PE2*	PEMax (prep 1)	normal pegRNA	none	2023-01-23	5504	4650	4601	3085	1290	226	67.1	28	4.9	0.463782		TRUE	FALSE
PEmbryo_ATTCAGAA_GGCTACAT_TGAT_22223_R1.fastq.gz	ctnnb1_2 cell_+6GtoA_PE2*	2 cell	ctnnb1	+6GtoA	PE2*	PEMax (prep 1)	normal pegRNA	none	2023-01-23	4626	3796	3740	1897	1688	155	50.7	45.1	4.1	0.73773		TRUE	FALSE
PEmbryo_GAATTCGT_GGCTACAT_TGAT_22223_R1.fastq.gz	ctnnb1_2 cell_+6GtoA_PE2*	2 cell	ctnnb1	+6GtoA	PE2*	PEMax (prep 1)	normal pegRNA	none	2023-01-23	7436	7120	7072	4443	2210	419	62.8	31.2	5.9	0.158655		TRUE	FALSE
PEmbryo_TAATGCGC_GGCTACAT_TGAT_22223_R1.fastq.gz	ctnnb1_2 cell_+6GtoA_PE2*	2 cell	ctnnb1	+6GtoA	PE2*	PEMax (prep 1)	normal pegRNA	none	2023-01-23	8307	7930	7876	4011	3484	381	50.9	44.2	4.8	0.5		TRUE	FALSE
PEmbryo_CGGCTATG_GGCTACAT_TGAT_22223_R1.fastq.gz	ctnnb1_2 cell_+6GtoA_PE2*	2 cell	ctnnb1	+6GtoA	PE2*	PEMax (prep 1)	normal pegRNA	none	2023-01-23	6885	6577	6547	3286	2938	323	50.2	44.9	4.9	0.463782		TRUE	FALSE
PEmbryo_ATTACTCG_CTTGTAAT_TGAT_22223_R1.fastq.gz	ctnnb1_2 cell_+6GtoA_PE2*	2 cell	ctnnb1	+6GtoA	PE2*	PEMax (prep 1)	normal pegRNA	none	2023-01-23	6575	5907	5858	3080	2512	266	52.6	42.9	4.5	0.607469		TRUE	FALSE
PEmbryo_TCCGGAGA_CTTGTAAT_TGAT_22223_R1.fastq.gz	ctnnb1_2 cell_+6GtoA_PE2*	2 cell	ctnnb1	+6GtoA	PE2*	PEMax (prep 1)	normal pegRNA	none	2023-01-23	5774	5235	5188	3649	1306	233	70.3	25.2	4.5	0.607469		TRUE	FALSE
PEmbryo_CGCTCATT_CTTGTAAT_TGAT_22223_R1.fastq.gz	ctnnb1_2 cell_+6GtoA_PE2*	2 cell	ctnnb1	+6GtoA	PE2*	PEMax (prep 1)	normal pegRNA	none	2023-01-23	6490	6170	6141	4031	1640	470	65.6	26.7	7.7	0.00418999		TRUE	FALSE
PEmbryo_GAGATTCC_CTTGTAAT_TGAT_22223_R1.fastq.gz	ctnnb1_2 cell_+6GtoA_PE2*	2 cell	ctnnb1	+6GtoA	PE2*	PEMax (prep 1)	normal pegRNA	none	2023-01-23	7169	6893	6859	4603	1854	402	67.1	27	5.9	0.158655		TRUE	FALSE
PEmbryo_ATTCAGAA_CTTGTAAT_TGAT_22223_R1.fastq.gz	ctnnb1_2 cell_+6GtoA_PE2*	2 cell	ctnnb1	+6GtoA	PE2*	PEMax (prep 1)	normal pegRNA	none	2023-01-23	5335	4665	4595	2834	1482	279	61.7	32.3	6.1	0.118639		TRUE	FALSE
PEmbryo_GAATTCGT_CTTGTAAT_TGAT_22223_R1.fastq.gz	ctnnb1_2 cell_+6GtoA_PE2*	2 cell	ctnnb1	+6GtoA	PE2*	PEMax (prep 1)	normal pegRNA	none	2023-01-23	5069	4246	4195	2501	1459	235	59.6	34.8	5.6	0.233529		TRUE	FALSE
PEmbryo_TAATGCGC_CTTGTAAT_TGAT_22223_R1.fastq.gz	ctnnb1_2 cell_+6GtoA_PE2*	2 cell	ctnnb1	+6GtoA	PE2*	PEMax (prep 1)	normal pegRNA	none	2023-01-23	6717	6030	5962	4223	1409	330	70.8	23.6	5.5	0.26227		TRUE	FALSE
PEmbryo_CGGCTATG_CTTGTAAT_TGAT_22223_R1.fastq.gz	ctnnb1_2 cell_+6GtoA_PE2*	2 cell	ctnnb1	+6GtoA	PE2*	PEMax (prep 1)	normal pegRNA	none	2023-01-23	6687	6056	6008	3442	2256	310	57.3	37.5	5.2	0.358065		TRUE	FALSE
PEmbryo_ATTACTCG_AGTCAACA_TGAT_22223_R1.fastq.gz	ctnnb1_2 cell_+6GtoA_PE2*	2 cell	ctnnb1	+6GtoA	PE2*	PEMax (prep 1)	normal pegRNA	none	2023-01-23	7030	6613	6532	2951	3275	306	45.2	50.1	4.7	0.536218		TRUE	FALSE
PEmbryo_ATTACTCG_CTTGTAAT_AGAG_11223_R1.fastq.gz	ctnnb1_2 cell_+6GtoA_PE4*	2 cell	ctnnb1	+6GtoA	PE4*	PEMax (prep 1)	normal pegRNA	mMLH1 (prep 1)	2023-01-12	16123	15567	15428	689	13884	855	4.5	90	5.5	0.26227		TRUE	FALSE
PEmbryo_TCCGGAGA_CTTGTAAT_AGAG_11223_R1.fastq.gz	ctnnb1_2 cell_+6GtoA_PE4*	2 cell	ctnnb1	+6GtoA	PE4*	PEMax (prep 1)	normal pegRNA	mMLH1 (prep 1)	2023-01-12	14759	14224	14104	1314	12006	784	9.3	85.1	5.6	0.233529		TRUE	FALSE
PEmbryo_CGCTCATT_CTTGTAAT_AGAG_11223_R1.fastq.gz	ctnnb1_2 cell_+6GtoA_PE4*	2 cell	ctnnb1	+6GtoA	PE4*	PEMax (prep 1)	normal pegRNA	mMLH1 (prep 1)	2023-01-12	12240	11858	11771	4424	6626	721	37.6	56.3	6.1	0.118639		TRUE	FALSE
PEmbryo_GAGATTCC_CTTGTAAT_AGAG_11223_R1.fastq.gz	ctnnb1_2 cell_+6GtoA_PE4*	2 cell	ctnnb1	+6GtoA	PE4*	PEMax (prep 1)	normal pegRNA	mMLH1 (prep 1)	2023-01-12	11874	10715	10570	33	9747	790	0.3	92.2	7.5	0.00705314		TRUE	FALSE
PEmbryo_ATTACTCG_AGTCAACA_AGAG_11223_R1.fastq.gz	ctnnb1_2 cell_+6GtoA_PE4*	2 cell	ctnnb1	+6GtoA	PE4*	PEMax (prep 1)	normal pegRNA	mMLH1 (prep 1)	2023-01-12	15397	14656	14507	8189	5517	801	56.4	38	5.5	0.26227		TRUE	FALSE
PEmbryo_TCCGGAGA_AGTCAACA_AGAG_11223_R1.fastq.gz	ctnnb1_2 cell_+6GtoA_PE4*	2 cell	ctnnb1	+6GtoA	PE4*	PEMax (prep 1)	normal pegRNA	mMLH1 (prep 1)	2023-01-12	11647	11331	11259	3422	7244	593	30.4	64.3	5.3	0.324718		TRUE	FALSE
PEmbryo_CGCTCATT_AGTCAACA_AGAG_11223_R1.fastq.gz	ctnnb1_2 cell_+6GtoA_PE4*	2 cell	ctnnb1	+6GtoA	PE4*	PEMax (prep 1)	normal pegRNA	mMLH1 (prep 1)	2023-01-12	11669	10895	10756	3401	6709	646	31.6	62.4	6	0.137656		TRUE	FALSE
PEmbryo_GAGATTCC_AGTCAACA_AGAG_11223_R1.fastq.gz	ctnnb1_2 cell_+6GtoA_PE4*	2 cell	ctnnb1	+6GtoA	PE4*	PEMax (prep 1)	normal pegRNA	mMLH1 (prep 1)	2023-01-12	10561	9110	2601	151	2276	174	5.8	87.5	6.7	0.0420593		TRUE	FALSE
PEmbryo_ATTCAGAA_AGTCAACA_AGAG_11223_R1.fastq.gz	ctnnb1_2 cell_+6GtoA_PE4*	2 cell	ctnnb1	+6GtoA	PE4*	PEMax (prep 1)	normal pegRNA	mMLH1 (prep 1)	2023-01-12	15519	15066	14947	2908	11137	902	19.5	74.5	6	0.137656		TRUE	FALSE
PEmbryo_GAATTCGT_AGTCAACA_AGAG_11223_R1.fastq.gz	ctnnb1_2 cell_+6GtoA_PE4*	2 cell	ctnnb1	+6GtoA	PE4*	PEMax (prep 1)	normal pegRNA	mMLH1 (prep 1)	2023-01-12	15916	15430	15300	573	13890	837	3.7	90.8	5.5	0.26227		TRUE	FALSE
PEmbryo_TAATGCGC_AGTCAACA_AGAG_11223_R1.fastq.gz	ctnnb1_2 cell_+6GtoA_PE4*	2 cell	ctnnb1	+6GtoA	PE4*	PEMax (prep 1)	normal pegRNA	mMLH1 (prep 1)	2023-01-12	16724	16210	16026	1565	13595	866	9.8	84.8	5.4	0.29272		TRUE	FALSE
PEmbryo_CGGCTATG_AGTCAACA_AGAG_11223_R1.fastq.gz	ctnnb1_2 cell_+6GtoA_PE4*	2 cell	ctnnb1	+6GtoA	PE4*	PEMax (prep 1)	normal pegRNA	mMLH1 (prep 1)	2023-01-12	17260	16657	16541	704	14782	1055	4.3	89.4	6.4	0.0728976		TRUE	FALSE
PEmbryo_ATTACTCG_AGTTCCGT_AGAG_11223_R1.fastq.gz	ctnnb1_2 cell_+6GtoA_PE4*	2 cell	ctnnb1	+6GtoA	PE4*	PEMax (prep 1)	normal pegRNA	mMLH1 (prep 1)	2023-01-12	14106	13665	13554	3583	9254	717	26.4	68.3	5.3	0.324718		TRUE	FALSE
PEmbryo_TCCGGAGA_AGTTCCGT_AGAG_11223_R1.fastq.gz	ctnnb1_2 cell_+6GtoA_PE4*	2 cell	ctnnb1	+6GtoA	PE4*	PEMax (prep 1)	normal pegRNA	mMLH1 (prep 1)	2023-01-12	16708	16180	16056	2343	12750	963	14.6	79.4	6	0.137656		TRUE	FALSE
PEmbryo_CGCTCATT_AGTTCCGT_AGAG_11223_R1.fastq.gz	ctnnb1_2 cell_+6GtoA_PE4*	2 cell	ctnnb1	+6GtoA	PE4*	PEMax (prep 1)	normal pegRNA	mMLH1 (prep 1)	2023-01-12	11887	11485	11382	244	10445	693	2.1	91.8	6.1	0.118639		TRUE	FALSE
PEmbryo_GAGATTCC_AGTTCCGT_AGAG_11223_R1.fastq.gz	ctnnb1_2 cell_+6GtoA_PE4*	2 cell	ctnnb1	+6GtoA	PE4*	PEMax (prep 1)	normal pegRNA	mMLH1 (prep 1)	2023-01-12	16232	15694	15572	1331	13354	887	8.5	85.8	5.7	0.206627		TRUE	FALSE
PEmbryo_ATTCAGAA_AGTTCCGT_AGAG_11223_R1.fastq.gz	ctnnb1_2 cell_+6GtoA_PE4*	2 cell	ctnnb1	+6GtoA	PE4*	PEMax (prep 1)	normal pegRNA	mMLH1 (prep 1)	2023-01-12	12983	11634	11460	645	10178	637	5.6	88.8	5.6	0.233529		TRUE	FALSE
PEmbryo_GAATTCGT_AGTTCCGT_AGAG_11223_R1.fastq.gz	ctnnb1_2 cell_+6GtoA_PE4*	2 cell	ctnnb1	+6GtoA	PE4*	PEMax (prep 1)	normal pegRNA	mMLH1 (prep 1)	2023-01-12	14835	14371	14253	2617	10840	796	18.4	76.1	5.6	0.233529		TRUE	FALSE
PEmbryo_TAATGCGC_AGTTCCGT_AGAG_11223_R1.fastq.gz	ctnnb1_2 cell_+6GtoA_PE4*	2 cell	ctnnb1	+6GtoA	PE4*	PEMax (prep 1)	normal pegRNA	mMLH1 (prep 1)	2023-01-12	11688	11315	11245	46	10614	585	0.4	94.4	5.2	0.358065		TRUE	FALSE
PEmbryo_CGGCTATG_AGTTCCGT_AGAG_11223_R1.fastq.gz	ctnnb1_2 cell_+6GtoA_PE4*	2 cell	ctnnb1	+6GtoA	PE4*	PEMax (prep 1)	normal pegRNA	mMLH1 (prep 1)	2023-01-12	16445	15508	15346	674	13569	1103	4.4	88.4	7.2	0.0145615		TRUE	FALSE
PEmbryo_GAATTCGT_ATGTCAGA_AGAG_11223_R1.fastq.gz	ctnnb1_2 cell_+6GtoA_PE4*	2 cell	ctnnb1	+6GtoA	PE4*	PEMax (prep 1)	normal pegRNA	mMLH1 (prep 1)	2023-01-12	10247	9026	1470	29	1330	111	2	90.5	7.6	0.00545678		TRUE	FALSE
PEmbryo_TAATGCGC_ATGTCAGA_AGAG_11223_R1.fastq.gz	ctnnb1_2 cell_+6GtoA_PE4*	2 cell	ctnnb1	+6GtoA	PE4*	PEMax (prep 1)	normal pegRNA	mMLH1 (prep 1)	2023-01-12	18048	17494	17360	2691	13705	964	15.5	78.9	5.6	0.233529		TRUE	FALSE
PEmbryo_CGGCTATG_ATGTCAGA_AGAG_11223_R1.fastq.gz	ctnnb1_2 cell_+6GtoA_PE4*	2 cell	ctnnb1	+6GtoA	PE4*	PEMax (prep 1)	normal pegRNA	mMLH1 (prep 1)	2023-01-12	13384	12042	9345	908	7838	599	9.7	83.9	6.4	0.0728976		TRUE	FALSE
PEmbryo_ATTACTCG_AGTTCCGT_TGAT_22223_R1.fastq.gz	ctnnb1_2 cell_+6GtoA_PE4*	2 cell	ctnnb1	+6GtoA	PE4*	PEMax (prep 1)	normal pegRNA	mMLH1 (prep 1)	2023-01-23	7886	7549	7517	151	6967	399	2	92.7	5.3	0.324718		TRUE	FALSE
PEmbryo_TCCGGAGA_AGTTCCGT_TGAT_22223_R1.fastq.gz	ctnnb1_2 cell_+6GtoA_PE4*	2 cell	ctnnb1	+6GtoA	PE4*	PEMax (prep 1)	normal pegRNA	mMLH1 (prep 1)	2023-01-23	7843	7392	7347	348	6641	358	4.7	90.4	4.9	0.463782		TRUE	FALSE
PEmbryo_CGCTCATT_AGTTCCGT_TGAT_22223_R1.fastq.gz	ctnnb1_2 cell_+6GtoA_PE4*	2 cell	ctnnb1	+6GtoA	PE4*	PEMax (prep 1)	normal pegRNA	mMLH1 (prep 1)	2023-01-23	5193	4492	4439	569	3689	181	12.8	83.1	4.1	0.73773		TRUE	FALSE
PEmbryo_GAGATTCC_AGTTCCGT_TGAT_22223_R1.fastq.gz	ctnnb1_2 cell_+6GtoA_PE4*	2 cell	ctnnb1	+6GtoA	PE4*	PEMax (prep 1)	normal pegRNA	mMLH1 (prep 1)	2023-01-23	6043	5218	4845	295	4346	204	6.1	89.7	4.2	0.70728		TRUE	FALSE
PEmbryo_ATTCAGAA_AGTTCCGT_TGAT_22223_R1.fastq.gz	ctnnb1_2 cell_+6GtoA_PE4*	2 cell	ctnnb1	+6GtoA	PE4*	PEMax (prep 1)	normal pegRNA	mMLH1 (prep 1)	2023-01-23	6131	5907	5860	42	5429	389	0.7	92.6	6.6	0.0508818		TRUE	FALSE
PEmbryo_GAATTCGT_AGTTCCGT_TGAT_22223_R1.fastq.gz	ctnnb1_2 cell_+6GtoA_PE4*	2 cell	ctnnb1	+6GtoA	PE4*	PEMax (prep 1)	normal pegRNA	mMLH1 (prep 1)	2023-01-23	5956	5145	5081	232	4633	216	4.6	91.2	4.3	0.675282		TRUE	FALSE
PEmbryo_TAATGCGC_AGTTCCGT_TGAT_22223_R1.fastq.gz	ctnnb1_2 cell_+6GtoA_PE4*	2 cell	ctnnb1	+6GtoA	PE4*	PEMax (prep 1)	normal pegRNA	mMLH1 (prep 1)	2023-01-23	5104	3842	3770	131	3490	149	3.5	92.6	4	0.766471		TRUE	FALSE
PEmbryo_CGGCTATG_AGTTCCGT_TGAT_22223_R1.fastq.gz	ctnnb1_2 cell_+6GtoA_PE4*	2 cell	ctnnb1	+6GtoA	PE4*	PEMax (prep 1)	normal pegRNA	mMLH1 (prep 1)	2023-01-23	4878	3771	3705	846	2716	143	22.8	73.3	3.9	0.793373		TRUE	FALSE
PEmbryo_ATTACTCG_ATGTCAGA_TGAT_22223_R1.fastq.gz	ctnnb1_2 cell_+6GtoA_PE4*	2 cell	ctnnb1	+6GtoA	PE4*	PEMax (prep 1)	normal pegRNA	mMLH1 (prep 1)	2023-01-23	7546	7189	7153	342	6416	395	4.8	89.7	5.5	0.26227		TRUE	FALSE
PEmbryo_TCCGGAGA_ATGTCAGA_TGAT_22223_R1.fastq.gz	ctnnb1_2 cell_+6GtoA_PE4*	2 cell	ctnnb1	+6GtoA	PE4*	PEMax (prep 1)	normal pegRNA	mMLH1 (prep 1)	2023-01-23	7590	7232	7188	973	5849	366	13.5	81.4	5.1	0.392531		TRUE	FALSE
PEmbryo_CGCTCATT_ATGTCAGA_TGAT_22223_R1.fastq.gz	ctnnb1_2 cell_+6GtoA_PE4*	2 cell	ctnnb1	+6GtoA	PE4*	PEMax (prep 1)	normal pegRNA	mMLH1 (prep 1)	2023-01-23	5010	4092	4034	204	3625	205	5.1	89.9	5.1	0.392531		TRUE	FALSE
PEmbryo_GAGATTCC_ATGTCAGA_TGAT_22223_R1.fastq.gz	ctnnb1_2 cell_+6GtoA_PE4*	2 cell	ctnnb1	+6GtoA	PE4*	PEMax (prep 1)	normal pegRNA	mMLH1 (prep 1)	2023-01-23	5640	4545	4482	544	3734	204	12.1	83.3	4.6	0.572137		TRUE	FALSE
PEmbryo_ATTCAGAA_ATGTCAGA_TGAT_22223_R1.fastq.gz	ctnnb1_2 cell_+6GtoA_PE4*	2 cell	ctnnb1	+6GtoA	PE4*	PEMax (prep 1)	normal pegRNA	mMLH1 (prep 1)	2023-01-23	5781	5088	5035	549	4210	276	10.9	83.6	5.5	0.26227		TRUE	FALSE
PEmbryo_GAATTCGT_ATGTCAGA_TGAT_22223_R1.fastq.gz	ctnnb1_2 cell_+6GtoA_PE4*	2 cell	ctnnb1	+6GtoA	PE4*	PEMax (prep 1)	normal pegRNA	mMLH1 (prep 1)	2023-01-23	6053	5102	5033	339	4430	264	6.7	88	5.2	0.358065		TRUE	FALSE
PEmbryo_TAATGCGC_ATGTCAGA_TGAT_22223_R1.fastq.gz	ctnnb1_2 cell_+6GtoA_PE4*	2 cell	ctnnb1	+6GtoA	PE4*	PEMax (prep 1)	normal pegRNA	mMLH1 (prep 1)	2023-01-23	5875	4598	4527	201	4118	208	4.4	91	4.6	0.572137		TRUE	FALSE
PEmbryo_CGGCTATG_ATGTCAGA_TGAT_22223_R1.fastq.gz	ctnnb1_2 cell_+6GtoA_PE4*	2 cell	ctnnb1	+6GtoA	PE4*	PEMax (prep 1)	normal pegRNA	mMLH1 (prep 1)	2023-01-23	6674	5906	5786	394	5153	239	6.8	89.1	4.1	0.73773		TRUE	FALSE
PEmbryo_ATTACTCG_CCGTCCCG_TGAT_22223_R1.fastq.gz	ctnnb1_2 cell_+6GtoA_PE4*	2 cell	ctnnb1	+6GtoA	PE4*	PEMax (prep 1)	normal pegRNA	mMLH1 (prep 1)	2023-01-23	6289	5340	5309	394	4662	253	7.4	87.8	4.8	0.5		TRUE	FALSE
PEmbryo_TCCGGAGA_CCGTCCCG_TGAT_22223_R1.fastq.gz	ctnnb1_2 cell_+6GtoA_PE4*	2 cell	ctnnb1	+6GtoA	PE4*	PEMax (prep 1)	normal pegRNA	mMLH1 (prep 1)	2023-01-23	3794	2432	2402	17	2227	158	0.7	92.7	6.6	0.0508818		TRUE	FALSE
PEmbryo_CGCTCATT_CCGTCCCG_TGAT_22223_R1.fastq.gz	ctnnb1_2 cell_+6GtoA_PE4*	2 cell	ctnnb1	+6GtoA	PE4*	PEMax (prep 1)	normal pegRNA	mMLH1 (prep 1)	2023-01-23	5677	4952	4915	281	4440	194	5.7	90.3	3.9	0.793373		TRUE	FALSE
PEmbryo_GAGATTCC_CCGTCCCG_TGAT_22223_R1.fastq.gz	ctnnb1_2 cell_+6GtoA_PE4*	2 cell	ctnnb1	+6GtoA	PE4*	PEMax (prep 1)	normal pegRNA	mMLH1 (prep 1)	2023-01-23	4371	3079	3047	1757	1192	98	57.7	39.1	3.2	0.927102		TRUE	FALSE
PEmbryo_ATTCAGAA_CCGTCCCG_TGAT_22223_R1.fastq.gz	ctnnb1_2 cell_+6GtoA_PE4*	2 cell	ctnnb1	+6GtoA	PE4*	PEMax (prep 1)	normal pegRNA	mMLH1 (prep 1)	2023-01-23	6025	5425	5395	284	4895	216	5.3	90.7	4	0.766471		TRUE	FALSE
PEmbryo_GAATTCGT_CCGTCCCG_TGAT_22223_R1.fastq.gz	ctnnb1_2 cell_+6GtoA_PE4*	2 cell	ctnnb1	+6GtoA	PE4*	PEMax (prep 1)	normal pegRNA	mMLH1 (prep 1)	2023-01-23	4836	3401	3359	36	3185	138	1.1	94.8	4.1	0.73773		TRUE	FALSE
PEmbryo_TAATGCGC_CCGTCCCG_TGAT_22223_R1.fastq.gz	ctnnb1_2 cell_+6GtoA_PE4*	2 cell	ctnnb1	+6GtoA	PE4*	PEMax (prep 1)	normal pegRNA	mMLH1 (prep 1)	2023-01-23	7724	7095	7059	390	6306	363	5.5	89.3	5.1	0.392531		TRUE	FALSE
PEmbryo_CGGCTATG_CCGTCCCG_TGAT_22223_R1.fastq.gz	ctnnb1_2 cell_+6GtoA_PE4*	2 cell	ctnnb1	+6GtoA	PE4*	PEMax (prep 1)	normal pegRNA	mMLH1 (prep 1)	2023-01-23	6157	5439	5395	765	4369	261	14.2	81	4.8	0.5		TRUE	FALSE
PEmbryo_ATTACTCG_GTCCGCAC_TGAT_22223_R1.fastq.gz	ctnnb1_2 cell_+6GtoA_PE4*	2 cell	ctnnb1	+6GtoA	PE4*	PEMax (prep 1)	normal pegRNA	mMLH1 (prep 1)	2023-01-23	5162	4122	4073	88	3774	211	2.2	92.7	5.2	0.358065		TRUE	FALSE
PEmbryo_ATTACTCG_TAGCTTAT_GCCC_22223_R1.fastq.gz	tubb5_2 cell_G>A_PE2*	2 cell	tubb5	G>A	PE2*	PEMax (prep 1)	normal pegRNA	none	2023-01-23	3648	3448	3425	441	2753	231	12.9	80.4	6.7	0.330874		TRUE	FALSE
PEmbryo_TCCGGAGA_TAGCTTAT_GCCC_22223_R1.fastq.gz	tubb5_2 cell_G>A_PE2*	2 cell	tubb5	G>A	PE2*	PEMax (prep 1)	normal pegRNA	none	2023-01-23	4264	4057	4027	1429	2478	120	35.5	61.5	3	0.969604		TRUE	FALSE
PEmbryo_CGCTCATT_TAGCTTAT_GCCC_22223_R1.fastq.gz	tubb5_2 cell_G>A_PE2*	2 cell	tubb5	G>A	PE2*	PEMax (prep 1)	normal pegRNA	none	2023-01-23	2993	2814	2799	1346	1229	224	48.1	43.9	8	0.10565		TRUE	FALSE
PEmbryo_GAGATTCC_TAGCTTAT_GCCC_22223_R1.fastq.gz	tubb5_2 cell_G>A_PE2*	2 cell	tubb5	G>A	PE2*	PEMax (prep 1)	normal pegRNA	none	2023-01-23	4004	3767	3745	2476	1156	113	66.1	30.9	3	0.969604		TRUE	FALSE
PEmbryo_ATTCAGAA_TAGCTTAT_GCCC_22223_R1.fastq.gz	tubb5_2 cell_G>A_PE2*	2 cell	tubb5	G>A	PE2*	PEMax (prep 1)	normal pegRNA	none	2023-01-23	2770	2605	2598	1782	693	123	68.6	26.7	4.7	0.791748		TRUE	FALSE
PEmbryo_GAATTCGT_TAGCTTAT_GCCC_22223_R1.fastq.gz	tubb5_2 cell_G>A_PE2*	2 cell	tubb5	G>A	PE2*	PEMax (prep 1)	normal pegRNA	none	2023-01-23	2634	2467	2445	1099	869	477	44.9	35.5	19.5	0		TRUE	TRUE
PEmbryo_TAATGCGC_TAGCTTAT_GCCC_22223_R1.fastq.gz	tubb5_2 cell_G>A_PE2*	2 cell	tubb5	G>A	PE2*	PEMax (prep 1)	normal pegRNA	none	2023-01-23	2392	2241	2224	926	1007	291	41.6	45.3	13.1	4.55049e-06		TRUE	TRUE
PEmbryo_CGGCTATG_TAGCTTAT_GCCC_22223_R1.fastq.gz	tubb5_2 cell_G>A_PE2*	2 cell	tubb5	G>A	PE2*	PEMax (prep 1)	normal pegRNA	none	2023-01-23	2187	2056	1985	858	1032	95	43.2	52	4.8	0.773373		TRUE	FALSE
PEmbryo_ATTACTCG_GGCTACAT_GCCC_22223_R1.fastq.gz	tubb5_2 cell_G>A_PE2*	2 cell	tubb5	G>A	PE2*	PEMax (prep 1)	normal pegRNA	none	2023-01-23	2379	2214	2184	1039	997	148	47.6	45.7	6.8	0.308538		TRUE	FALSE
PEmbryo_TCCGGAGA_GGCTACAT_GCCC_22223_R1.fastq.gz	tubb5_2 cell_G>A_PE2*	2 cell	tubb5	G>A	PE2*	PEMax (prep 1)	normal pegRNA	none	2023-01-23	2802	2623	2613	1568	886	159	60	33.9	6.1	0.475082		TRUE	FALSE
PEmbryo_CGCTCATT_GGCTACAT_GCCC_22223_R1.fastq.gz	tubb5_2 cell_G>A_PE2*	2 cell	tubb5	G>A	PE2*	PEMax (prep 1)	normal pegRNA	none	2023-01-23	2304	2106	2087	655	716	716	31.4	34.3	34.3	0		TRUE	TRUE
PEmbryo_GAGATTCC_GGCTACAT_GCCC_22223_R1.fastq.gz	tubb5_2 cell_G>A_PE2*	2 cell	tubb5	G>A	PE2*	PEMax (prep 1)	normal pegRNA	none	2023-01-23	1489	1385	1300	787	432	81	60.5	33.2	6.2	0.450262		TRUE	FALSE
PEmbryo_ATTCAGAA_GGCTACAT_GCCC_22223_R1.fastq.gz	tubb5_2 cell_G>A_PE2*	2 cell	tubb5	G>A	PE2*	PEMax (prep 1)	normal pegRNA	none	2023-01-23	2178	2057	2044	601	1264	179	29.4	61.8	8.8	0.0400592		TRUE	FALSE
PEmbryo_GAATTCGT_GGCTACAT_GCCC_22223_R1.fastq.gz	tubb5_2 cell_G>A_PE2*	2 cell	tubb5	G>A	PE2*	PEMax (prep 1)	normal pegRNA	none	2023-01-23	1902	1781	1772	767	894	111	43.3	50.5	6.3	0.425634		TRUE	FALSE
PEmbryo_TAATGCGC_GGCTACAT_GCCC_22223_R1.fastq.gz	tubb5_2 cell_G>A_PE2*	2 cell	tubb5	G>A	PE2*	PEMax (prep 1)	normal pegRNA	none	2023-01-23	2324	2134	2114	364	970	780	17.2	45.9	36.9	0		TRUE	TRUE
PEmbryo_CGGCTATG_GGCTACAT_GCCC_22223_R1.fastq.gz	tubb5_2 cell_G>A_PE2*	2 cell	tubb5	G>A	PE2*	PEMax (prep 1)	normal pegRNA	none	2023-01-23	2319	2164	2151	977	1005	169	45.4	46.7	7.9	0.117515		TRUE	FALSE
PEmbryo_ATTCAGAA_CTTGTAAT_GCCC_22223_R1.fastq.gz	tubb5_2 cell_G>A_PE2*	2 cell	tubb5	G>A	PE2*	PEMax (prep 1)	normal pegRNA	none	2023-01-23	1472	1376	1288	677	533	78	52.6	41.4	6.1	0.475082		TRUE	FALSE
PEmbryo_GAATTCGT_CTTGTAAT_GCCC_22223_R1.fastq.gz	tubb5_2 cell_G>A_PE2*	2 cell	tubb5	G>A	PE2*	PEMax (prep 1)	normal pegRNA	none	2023-01-23	2671	2487	2466	812	1373	281	32.9	55.7	11.4	0.000369078		TRUE	TRUE
PEmbryo_TAATGCGC_CTTGTAAT_GCCC_22223_R1.fastq.gz	tubb5_2 cell_G>A_PE2*	2 cell	tubb5	G>A	PE2*	PEMax (prep 1)	normal pegRNA	none	2023-01-23	2879	2691	2662	1726	526	410	64.8	19.8	15.4	2.11422e-09		TRUE	TRUE
PEmbryo_CGGCTATG_CTTGTAAT_GCCC_22223_R1.fastq.gz	tubb5_2 cell_G>A_PE2*	2 cell	tubb5	G>A	PE2*	PEMax (prep 1)	normal pegRNA	none	2023-01-23	2205	2060	2049	1043	881	125	50.9	43	6.1	0.475082		TRUE	FALSE
PEmbryo_ATTACTCG_AGTCAACA_GCCC_22223_R1.fastq.gz	tubb5_2 cell_G>A_PE2*	2 cell	tubb5	G>A	PE2*	PEMax (prep 1)	normal pegRNA	none	2023-01-23	2793	2617	2526	1076	1331	119	42.6	52.7	4.7	0.791748		TRUE	FALSE
PEmbryo_TCCGGAGA_AGTCAACA_GCCC_22223_R1.fastq.gz	tubb5_2 cell_G>A_PE2*	2 cell	tubb5	G>A	PE2*	PEMax (prep 1)	normal pegRNA	none	2023-01-23	3262	3069	3049	826	2082	141	27.1	68.3	4.6	0.809213		TRUE	FALSE
PEmbryo_CGCTCATT_AGTCAACA_GCCC_22223_R1.fastq.gz	tubb5_2 cell_G>A_PE2*	2 cell	tubb5	G>A	PE2*	PEMax (prep 1)	normal pegRNA	none	2023-01-23	2456	2308	2275	1685	499	91	74.1	21.9	4	0.89435		TRUE	FALSE
PEmbryo_ATTCAGAA_AGTCAACA_GCCC_22223_R1.fastq.gz	tubb5_2 cell_G>A_PE2*	2 cell	tubb5	G>A	PE2*	PEMax (prep 1)	normal pegRNA	none	2023-01-23	2265	2125	2112	1591	385	136	75.3	18.2	6.4	0.401294		TRUE	FALSE
PEmbryo_GAATTCGT_AGTCAACA_GCCC_22223_R1.fastq.gz	tubb5_2 cell_G>A_PE2*	2 cell	tubb5	G>A	PE2*	PEMax (prep 1)	normal pegRNA	none	2023-01-23	1718	1630	1618	1478	4	136	91.3	0.2	8.4	0.0668072		FALSE	FALSE
PEmbryo_ATTACTCG_AGTTCCGT_GCCC_22223_R1.fastq.gz	tubb5_2 cell_G>A_PE4*	2 cell	tubb5	G>A	PE4*	PEMax (prep 1)	normal pegRNA	mMLH1 (prep 1)	2023-01-23	2986	2831	2802	286	2369	147	10.2	84.5	5.2	0.691462		TRUE	FALSE
PEmbryo_TCCGGAGA_AGTTCCGT_GCCC_22223_R1.fastq.gz	tubb5_2 cell_G>A_PE4*	2 cell	tubb5	G>A	PE4*	PEMax (prep 1)	normal pegRNA	mMLH1 (prep 1)	2023-01-23	2886	2699	2675	331	1965	379	12.4	73.5	14.2	1.48769e-07		TRUE	TRUE
PEmbryo_CGCTCATT_AGTTCCGT_GCCC_22223_R1.fastq.gz	tubb5_2 cell_G>A_PE4*	2 cell	tubb5	G>A	PE4*	PEMax (prep 1)	normal pegRNA	mMLH1 (prep 1)	2023-01-23	1671	1568	1543	271	1011	261	17.6	65.5	16.9	4.79583e-12		TRUE	TRUE
PEmbryo_GAGATTCC_AGTTCCGT_GCCC_22223_R1.fastq.gz	tubb5_2 cell_G>A_PE4*	2 cell	tubb5	G>A	PE4*	PEMax (prep 1)	normal pegRNA	mMLH1 (prep 1)	2023-01-23	1589	1485	1367	217	1071	79	15.9	78.3	5.8	0.549738		TRUE	FALSE
PEmbryo_ATTCAGAA_AGTTCCGT_GCCC_22223_R1.fastq.gz	tubb5_2 cell_G>A_PE4*	2 cell	tubb5	G>A	PE4*	PEMax (prep 1)	normal pegRNA	mMLH1 (prep 1)	2023-01-23	2467	2306	2286	14	1882	390	0.6	82.3	17.1	1.99551e-12		TRUE	TRUE
PEmbryo_GAATTCGT_AGTTCCGT_GCCC_22223_R1.fastq.gz	tubb5_2 cell_G>A_PE4*	2 cell	tubb5	G>A	PE4*	PEMax (prep 1)	normal pegRNA	mMLH1 (prep 1)	2023-01-23	2594	2452	2435	82	2167	186	3.4	89	7.6	0.158655		TRUE	FALSE
PEmbryo_TAATGCGC_AGTTCCGT_GCCC_22223_R1.fastq.gz	tubb5_2 cell_G>A_PE4*	2 cell	tubb5	G>A	PE4*	PEMax (prep 1)	normal pegRNA	mMLH1 (prep 1)	2023-01-23	2671	2552	2526	22	2396	108	0.9	94.9	4.3	0.855996		TRUE	FALSE
PEmbryo_CGGCTATG_AGTTCCGT_GCCC_22223_R1.fastq.gz	tubb5_2 cell_G>A_PE4*	2 cell	tubb5	G>A	PE4*	PEMax (prep 1)	normal pegRNA	mMLH1 (prep 1)	2023-01-23	2527	2367	2355	158	2009	188	6.7	85.3	8	0.10565		TRUE	FALSE
PEmbryo_ATTACTCG_ATGTCAGA_GCCC_22223_R1.fastq.gz	tubb5_2 cell_G>A_PE4*	2 cell	tubb5	G>A	PE4*	PEMax (prep 1)	normal pegRNA	mMLH1 (prep 1)	2023-01-23	2181	2029	2012	286	1582	144	14.2	78.6	7.2	0.226627		TRUE	FALSE
PEmbryo_CGCTCATT_ATGTCAGA_GCCC_22223_R1.fastq.gz	tubb5_2 cell_G>A_PE4*	2 cell	tubb5	G>A	PE4*	PEMax (prep 1)	normal pegRNA	mMLH1 (prep 1)	2023-01-23	3000	2811	2789	161	2211	417	5.8	79.3	15	9.2754e-09		TRUE	TRUE
PEmbryo_GAGATTCC_ATGTCAGA_GCCC_22223_R1.fastq.gz	tubb5_2 cell_G>A_PE4*	2 cell	tubb5	G>A	PE4*	PEMax (prep 1)	normal pegRNA	mMLH1 (prep 1)	2023-01-23	3178	3011	3000	85	2591	324	2.8	86.4	10.8	0.0013499		TRUE	FALSE
PEmbryo_ATTCAGAA_ATGTCAGA_GCCC_22223_R1.fastq.gz	tubb5_2 cell_G>A_PE4*	2 cell	tubb5	G>A	PE4*	PEMax (prep 1)	normal pegRNA	mMLH1 (prep 1)	2023-01-23	2171	2051	2033	140	1731	162	6.9	85.1	8	0.10565		TRUE	FALSE
PEmbryo_GAATTCGT_ATGTCAGA_GCCC_22223_R1.fastq.gz	tubb5_2 cell_G>A_PE4*	2 cell	tubb5	G>A	PE4*	PEMax (prep 1)	normal pegRNA	mMLH1 (prep 1)	2023-01-23	2772	2616	2538	149	2195	194	5.9	86.5	7.6	0.158655		TRUE	FALSE
PEmbryo_TAATGCGC_ATGTCAGA_GCCC_22223_R1.fastq.gz	tubb5_2 cell_G>A_PE4*	2 cell	tubb5	G>A	PE4*	PEMax (prep 1)	normal pegRNA	mMLH1 (prep 1)	2023-01-23	2244	2115	2002	21	1865	116	1	93.2	5.8	0.549738		TRUE	FALSE
PEmbryo_CGGCTATG_ATGTCAGA_GCCC_22223_R1.fastq.gz	tubb5_2 cell_G>A_PE4*	2 cell	tubb5	G>A	PE4*	PEMax (prep 1)	normal pegRNA	mMLH1 (prep 1)	2023-01-23	2381	2209	2197	1520	519	158	69.2	23.6	7.2	0.226627		TRUE	FALSE
PEmbryo_ATTACTCG_CCGTCCCG_GCCC_22223_R1.fastq.gz	tubb5_2 cell_G>A_PE4*	2 cell	tubb5	G>A	PE4*	PEMax (prep 1)	normal pegRNA	mMLH1 (prep 1)	2023-01-23	2425	2282	2272	150	1995	127	6.6	87.8	5.6	0.598706		TRUE	FALSE
PEmbryo_ATTCAGAA_GATCAGAT_GTGC_20522_R1.fastq.gz	hoxd13_1_2 cell_G>T_PE2	2 cell	hoxd13_1	G>T	PE2	PE2 (prep 1)	normal pegRNA	none	2022-01-03	19886	16822	14999	14306	30	663	95.4	0.2	4.4	0.0719339		FALSE	FALSE
PEmbryo_GAATTCGT_GATCAGAT_GTGC_20522_R1.fastq.gz	hoxd13_1_2 cell_G>T_PE2	2 cell	hoxd13_1	G>T	PE2	PE2 (prep 1)	normal pegRNA	none	2022-01-03	17926	16208	16114	15814	9	291	98.1	0.1	1.8	0.704871		FALSE	FALSE
PEmbryo_CTGAAGCT_GATCAGAT_GTGC_20522_R1.fastq.gz	hoxd13_1_2 cell_G>T_PE2	2 cell	hoxd13_1	G>T	PE2	PE2 (prep 1)	normal pegRNA	none	2022-01-03	20496	18493	18388	17466	667	255	95	3.6	1.4	0.801267		TRUE	FALSE
PEmbryo_CGGCTATG_GATCAGAT_GTGC_20522_R1.fastq.gz	hoxd13_1_2 cell_G>T_PE2	2 cell	hoxd13_1	G>T	PE2	PE2 (prep 1)	normal pegRNA	none	2022-01-03	20427	18351	18256	16284	1460	512	89.2	8	2.8	0.408747		TRUE	FALSE
PEmbryo_TCCGCGAA_GATCAGAT_GTGC_20522_R1.fastq.gz	hoxd13_1_2 cell_G>T_PE2	2 cell	hoxd13_1	G>T	PE2	PE2 (prep 1)	normal pegRNA	none	2022-01-03	20298	18295	18192	17539	388	265	96.4	2.1	1.5	0.779122		TRUE	FALSE
PEmbryo_TCTCGCGC_GATCAGAT_GTGC_20522_R1.fastq.gz	hoxd13_1_2 cell_G>T_PE2	2 cell	hoxd13_1	G>T	PE2	PE2 (prep 1)	normal pegRNA	none	2022-01-03	17304	15539	15444	15253	14	177	98.8	0.1	1.1	0.859243		FALSE	FALSE
PEmbryo_AGCGATAG_GATCAGAT_GTGC_20522_R1.fastq.gz	hoxd13_1_2 cell_G>T_PE2	2 cell	hoxd13_1	G>T	PE2	PE2 (prep 1)	normal pegRNA	none	2022-01-03	23937	21511	21386	17206	2868	1312	80.5	13.4	6.1	0.00280944		TRUE	FALSE
PEmbryo_ATTCAGAA_TAGCTTAT_GTGC_20522_R1.fastq.gz	hoxd13_1_2 cell_G>T_PE2	2 cell	hoxd13_1	G>T	PE2	PE2 (prep 1)	normal pegRNA	none	2022-01-03	20489	18270	18145	15423	2024	698	85	11.2	3.8	0.158655		TRUE	FALSE
PEmbryo_GAATTCGT_TAGCTTAT_GTGC_20522_R1.fastq.gz	hoxd13_1_2 cell_G>T_PE2	2 cell	hoxd13_1	G>T	PE2	PE2 (prep 1)	normal pegRNA	none	2022-01-03	17852	15826	15726	12834	995	1897	81.6	6.3	12.1	7.64944e-14		TRUE	TRUE
PEmbryo_CTGAAGCT_TAGCTTAT_GTGC_20522_R1.fastq.gz	hoxd13_1_2 cell_G>T_PE2	2 cell	hoxd13_1	G>T	PE2	PE2 (prep 1)	normal pegRNA	none	2022-01-03	18734	16871	16750	15288	1282	180	91.3	7.7	1.1	0.859243		TRUE	FALSE
PEmbryo_TAATGCGC_TAGCTTAT_GTGC_20522_R1.fastq.gz	hoxd13_1_2 cell_G>T_PE2	2 cell	hoxd13_1	G>T	PE2	PE2 (prep 1)	normal pegRNA	none	2022-01-03	14446	12999	12930	11252	1552	126	87	12	1	0.875718		TRUE	FALSE
PEmbryo_CGGCTATG_TAGCTTAT_GTGC_20522_R1.fastq.gz	hoxd13_1_2 cell_G>T_PE2	2 cell	hoxd13_1	G>T	PE2	PE2 (prep 1)	normal pegRNA	none	2022-01-03	16558	14692	14609	13956	85	568	95.5	0.6	3.9	0.140757		FALSE	FALSE
PEmbryo_TCTCGCGC_TAGCTTAT_GTGC_20522_R1.fastq.gz	hoxd13_1_2 cell_G>T_PE2	2 cell	hoxd13_1	G>T	PE2	PE2 (prep 1)	normal pegRNA	none	2022-01-03	20865	17984	17873	13374	354	4145	74.8	2	23.2	0		TRUE	TRUE
PEmbryo_AGCGATAG_TAGCTTAT_GTGC_20522_R1.fastq.gz	hoxd13_1_2 cell_G>T_PE2	2 cell	hoxd13_1	G>T	PE2	PE2 (prep 1)	normal pegRNA	none	2022-01-03	19384	17463	17365	16268	908	189	93.7	5.2	1.1	0.859243		TRUE	FALSE
PEmbryo_ATTCAGAA_GGCTACAT_GTGC_20522_R1.fastq.gz	hoxd13_1_2 cell_G>T_PE2	2 cell	hoxd13_1	G>T	PE2	PE2 (prep 1)	normal pegRNA	none	2022-01-03	21456	19264	19158	18343	279	536	95.7	1.5	2.8	0.408747		TRUE	FALSE
PEmbryo_GAATTCGT_GGCTACAT_GTGC_20522_R1.fastq.gz	hoxd13_1_2 cell_G>T_PE2	2 cell	hoxd13_1	G>T	PE2	PE2 (prep 1)	normal pegRNA	none	2022-01-03	21157	18970	18851	16661	878	1312	88.4	4.7	7	0.000268549		TRUE	TRUE
PEmbryo_CTGAAGCT_GGCTACAT_GTGC_20522_R1.fastq.gz	hoxd13_1_2 cell_G>T_PE2	2 cell	hoxd13_1	G>T	PE2	PE2 (prep 1)	normal pegRNA	none	2022-01-03	23129	20895	20775	16563	3949	263	79.7	19	1.3	0.822016		TRUE	FALSE
PEmbryo_TAATGCGC_GGCTACAT_GTGC_20522_R1.fastq.gz	hoxd13_1_2 cell_G>T_PE2	2 cell	hoxd13_1	G>T	PE2	PE2 (prep 1)	normal pegRNA	none	2022-01-03	22177	19561	19453	13221	4807	1425	68	24.7	7.3	0.000111114		TRUE	TRUE
PEmbryo_CGGCTATG_GGCTACAT_GTGC_20522_R1.fastq.gz	hoxd13_1_2 cell_G>T_PE2	2 cell	hoxd13_1	G>T	PE2	PE2 (prep 1)	normal pegRNA	none	2022-01-03	16119	14317	14245	13157	281	807	92.4	2	5.7	0.00691713		TRUE	FALSE
PEmbryo_TCCGCGAA_GGCTACAT_GTGC_20522_R1.fastq.gz	hoxd13_1_2 cell_G>T_PE2	2 cell	hoxd13_1	G>T	PE2	PE2 (prep 1)	normal pegRNA	none	2022-01-03	20750	18561	18458	16380	1900	178	88.7	10.3	1	0.875718		TRUE	FALSE
PEmbryo_TCTCGCGC_GGCTACAT_GTGC_20522_R1.fastq.gz	hoxd13_1_2 cell_G>T_PE2	2 cell	hoxd13_1	G>T	PE2	PE2 (prep 1)	normal pegRNA	none	2022-01-03	19163	17061	16961	14155	2625	181	83.5	15.5	1.1	0.859243		TRUE	FALSE
PEmbryo_AGCGATAG_GGCTACAT_GTGC_20522_R1.fastq.gz	hoxd13_1_2 cell_G>T_PE2	2 cell	hoxd13_1	G>T	PE2	PE2 (prep 1)	normal pegRNA	none	2022-01-03	23497	21098	20968	20644	41	283	98.5	0.2	1.3	0.822016		FALSE	FALSE
PEmbryo_ATTCAGAA_CTTGTAAT_GTGC_20522_R1.fastq.gz	hoxd13_1_2 cell_G>T_PE4	2 cell	hoxd13_1	G>T	PE4	PE2 (prep 1)	normal pegRNA	mMLH1 (prep 1)	2022-01-03	17814	15935	15843	2096	12710	1037	13.2	80.2	6.5	0.00104575		TRUE	FALSE
PEmbryo_GAATTCGT_CTTGTAAT_GTGC_20522_R1.fastq.gz	hoxd13_1_2 cell_G>T_PE4	2 cell	hoxd13_1	G>T	PE4	PE2 (prep 1)	normal pegRNA	mMLH1 (prep 1)	2022-01-03	17461	15918	15819	6662	8965	192	42.1	56.7	1.2	0.841345		TRUE	FALSE
PEmbryo_CTGAAGCT_CTTGTAAT_GTGC_20522_R1.fastq.gz	hoxd13_1_2 cell_G>T_PE4	2 cell	hoxd13_1	G>T	PE4	PE2 (prep 1)	normal pegRNA	mMLH1 (prep 1)	2022-01-03	16621	14895	14810	6861	6827	1122	46.3	46.1	7.6	4.37126e-05		TRUE	TRUE
PEmbryo_TAATGCGC_CTTGTAAT_GTGC_20522_R1.fastq.gz	hoxd13_1_2 cell_G>T_PE4	2 cell	hoxd13_1	G>T	PE4	PE2 (prep 1)	normal pegRNA	mMLH1 (prep 1)	2022-01-03	16209	14672	14585	12265	2135	185	84.1	14.6	1.3	0.822016		TRUE	FALSE
PEmbryo_CGGCTATG_CTTGTAAT_GTGC_20522_R1.fastq.gz	hoxd13_1_2 cell_G>T_PE4	2 cell	hoxd13_1	G>T	PE4	PE2 (prep 1)	normal pegRNA	mMLH1 (prep 1)	2022-01-03	13814	12473	12404	6395	5879	130	51.6	47.4	1	0.875718		TRUE	FALSE
PEmbryo_TCCGCGAA_CTTGTAAT_GTGC_20522_R1.fastq.gz	hoxd13_1_2 cell_G>T_PE4	2 cell	hoxd13_1	G>T	PE4	PE2 (prep 1)	normal pegRNA	mMLH1 (prep 1)	2022-01-03	16798	15140	15066	7526	7318	222	50	48.6	1.5	0.779122		TRUE	FALSE
PEmbryo_TCTCGCGC_CTTGTAAT_GTGC_20522_R1.fastq.gz	hoxd13_1_2 cell_G>T_PE4	2 cell	hoxd13_1	G>T	PE4	PE2 (prep 1)	normal pegRNA	mMLH1 (prep 1)	2022-01-03	17438	15715	15623	5933	9531	159	38	61	1	0.875718		TRUE	FALSE
PEmbryo_AGCGATAG_CTTGTAAT_GTGC_20522_R1.fastq.gz	hoxd13_1_2 cell_G>T_PE4	2 cell	hoxd13_1	G>T	PE4	PE2 (prep 1)	normal pegRNA	mMLH1 (prep 1)	2022-01-03	17444	15601	15515	6293	8143	1079	40.6	52.5	7	0.000268549		TRUE	TRUE
PEmbryo_ATTCAGAA_AGTCAACA_GTGC_20522_R1.fastq.gz	hoxd13_1_2 cell_G>T_PE4	2 cell	hoxd13_1	G>T	PE4	PE2 (prep 1)	normal pegRNA	mMLH1 (prep 1)	2022-01-03	21336	19469	19351	1538	17553	260	7.9	90.7	1.3	0.822016		TRUE	FALSE
PEmbryo_GAATTCGT_AGTCAACA_GTGC_20522_R1.fastq.gz	hoxd13_1_2 cell_G>T_PE4	2 cell	hoxd13_1	G>T	PE4	PE2 (prep 1)	normal pegRNA	mMLH1 (prep 1)	2022-01-03	16461	14944	14843	6433	8119	291	43.3	54.7	2	0.649739		TRUE	FALSE
PEmbryo_CTGAAGCT_AGTCAACA_GTGC_20522_R1.fastq.gz	hoxd13_1_2 cell_G>T_PE4	2 cell	hoxd13_1	G>T	PE4	PE2 (prep 1)	normal pegRNA	mMLH1 (prep 1)	2022-01-03	21381	19422	19326	4367	14614	345	22.6	75.6	1.8	0.704871		TRUE	FALSE
PEmbryo_TAATGCGC_AGTCAACA_GTGC_20522_R1.fastq.gz	hoxd13_1_2 cell_G>T_PE4	2 cell	hoxd13_1	G>T	PE4	PE2 (prep 1)	normal pegRNA	mMLH1 (prep 1)	2022-01-03	20515	18333	18216	7401	9057	1758	40.6	49.7	9.7	1.5257e-08		TRUE	TRUE
PEmbryo_CGGCTATG_AGTCAACA_GTGC_20522_R1.fastq.gz	hoxd13_1_2 cell_G>T_PE4	2 cell	hoxd13_1	G>T	PE4	PE2 (prep 1)	normal pegRNA	mMLH1 (prep 1)	2022-01-03	18582	16839	16735	2751	13776	208	16.4	82.3	1.2	0.841345		TRUE	FALSE
PEmbryo_TCCGCGAA_AGTCAACA_GTGC_20522_R1.fastq.gz	hoxd13_1_2 cell_G>T_PE4	2 cell	hoxd13_1	G>T	PE4	PE2 (prep 1)	normal pegRNA	mMLH1 (prep 1)	2022-01-03	17228	15238	15147	1801	10724	2622	11.9	70.8	17.3	0		TRUE	TRUE
PEmbryo_TCTCGCGC_AGTCAACA_GTGC_20522_R1.fastq.gz	hoxd13_1_2 cell_G>T_PE4	2 cell	hoxd13_1	G>T	PE4	PE2 (prep 1)	normal pegRNA	mMLH1 (prep 1)	2022-01-03	21186	19114	19007	4711	13927	369	24.8	73.3	1.9	0.677794		TRUE	FALSE
PEmbryo_AGCGATAG_AGTCAACA_GTGC_20522_R1.fastq.gz	hoxd13_1_2 cell_G>T_PE4	2 cell	hoxd13_1	G>T	PE4	PE2 (prep 1)	normal pegRNA	mMLH1 (prep 1)	2022-01-03	19011	16994	16908	6615	9522	771	39.1	56.3	4.6	0.0531137		TRUE	FALSE
PEmbryo_TCCGCGAA_AGTTCCGT_GTGC_20522_R1.fastq.gz	hoxd13_1_2 cell_G>T_PE4	2 cell	hoxd13_1	G>T	PE4	PE2 (prep 1)	normal pegRNA	mMLH1 (prep 1)	2022-01-03	18819	16714	16637	10543	5480	614	63.4	32.9	3.7	0.177984		TRUE	FALSE
PEmbryo_TCTCGCGC_AGTTCCGT_GTGC_20522_R1.fastq.gz	hoxd13_1_2 cell_G>T_PE4	2 cell	hoxd13_1	G>T	PE4	PE2 (prep 1)	normal pegRNA	mMLH1 (prep 1)	2022-01-03	18041	16201	16097	5883	10010	204	36.5	62.2	1.3	0.822016		TRUE	FALSE
PEmbryo_AGCGATAG_AGTTCCGT_GTGC_20522_R1.fastq.gz	hoxd13_1_2 cell_G>T_PE4	2 cell	hoxd13_1	G>T	PE4	PE2 (prep 1)	normal pegRNA	mMLH1 (prep 1)	2022-01-03	17607	15820	15737	9346	6226	165	59.4	39.6	1	0.875718		TRUE	FALSE
PEmbryo_TCCGGAGA_GATCAGAT_AGCT_110721_R1.fastq.gz	dnmt1_2 cell_G>T_PE2	2 cell	dnmt1	G>T	PE2	PE2 (prep 1)	normal pegRNA	none	2021-10-20	16368	10306	10275	9781	43	451	95.2	0.4	4.4	0.328361		FALSE	FALSE
PEmbryo_TCCGGAGA_TAGCTTAT_AGCT_110721_R1.fastq.gz	dnmt1_2 cell_G>T_PE2	2 cell	dnmt1	G>T	PE2	PE2 (prep 1)	normal pegRNA	none	2021-10-20	18783	11668	11547	11147	1	399	96.5	0	3.5	0.710743		FALSE	FALSE
PEmbryo_TCCGGAGA_GGCTACAT_AGCT_110721_R1.fastq.gz	dnmt1_2 cell_G>T_PE2	2 cell	dnmt1	G>T	PE2	PE2 (prep 1)	normal pegRNA	none	2021-10-20	18466	11916	11890	11332	170	388	95.3	1.4	3.3	0.78165		TRUE	FALSE
PEmbryo_TCCGGAGA_CTTGTAAT_AGCT_110721_R1.fastq.gz	dnmt1_2 cell_G>T_PE2	2 cell	dnmt1	G>T	PE2	PE2 (prep 1)	normal pegRNA	none	2021-10-20	14329	9096	9081	8507	218	356	93.7	2.4	3.9	0.544236		TRUE	FALSE
PEmbryo_TCCGGAGA_GATCAGAT_TACG_110721_R1.fastq.gz	dnmt1_2 cell_G>T_PE2	2 cell	dnmt1	G>T	PE2	PE2 (prep 1)	normal pegRNA	none	2021-10-20	19159	11482	11457	11090	1	366	96.8	0	3.2	0.812969		FALSE	FALSE
PEmbryo_TCCGGAGA_TAGCTTAT_TACG_110721_R1.fastq.gz	dnmt1_2 cell_G>T_PE2	2 cell	dnmt1	G>T	PE2	PE2 (prep 1)	normal pegRNA	none	2021-10-20	15176	9149	9125	6566	2248	311	72	24.6	3.4	0.747507		TRUE	FALSE
PEmbryo_TCCGGAGA_GGCTACAT_TACG_110721_R1.fastq.gz	dnmt1_2 cell_G>T_PE2	2 cell	dnmt1	G>T	PE2	PE2 (prep 1)	normal pegRNA	none	2021-10-20	18895	11921	11896	11376	0	520	95.6	0	4.4	0.328361		FALSE	FALSE
PEmbryo_TCCGGAGA_CTTGTAAT_TACG_110721_R1.fastq.gz	dnmt1_2 cell_G>T_PE2	2 cell	dnmt1	G>T	PE2	PE2 (prep 1)	normal pegRNA	none	2021-10-20	18758	11469	11451	11063	0	388	96.6	0	3.4	0.747507		FALSE	FALSE
PEmbryo_TCCGGAGA_AGTCAACA_TACG_110721_R1.fastq.gz	dnmt1_2 cell_G>T_PE2	2 cell	dnmt1	G>T	PE2	PE2 (prep 1)	normal pegRNA	none	2021-10-20	15055	9207	9184	8904	0	280	97	0	3	0.86674		FALSE	FALSE
PEmbryo_TCCGGAGA_AGTTCCGT_TACG_110721_R1.fastq.gz	dnmt1_2 cell_G>T_PE2	2 cell	dnmt1	G>T	PE2	PE2 (prep 1)	normal pegRNA	none	2021-10-20	17928	10731	10706	10029	271	406	93.7	2.5	3.8	0.58793		TRUE	FALSE
PEmbryo_TCCGGAGA_ATGTCAGA_TACG_110721_R1.fastq.gz	dnmt1_2 cell_G>T_PE2	2 cell	dnmt1	G>T	PE2	PE2 (prep 1)	normal pegRNA	none	2021-10-20	15493	9812	9793	9037	291	465	92.3	3	4.7	0.21835		TRUE	FALSE
PEmbryo_TCCGGAGA_CCGTCCCG_TACG_110721_R1.fastq.gz	dnmt1_2 cell_G>T_PE2	2 cell	dnmt1	G>T	PE2	PE2 (prep 1)	normal pegRNA	none	2021-10-20	14096	8069	8047	7523	0	524	93.5	0	6.5	0.0027366		FALSE	FALSE
PEmbryo_TCCGGAGA_GATCAGAT_TAGC_110721_R1.fastq.gz	dnmt1_2 cell_G>T_PE2	2 cell	dnmt1	G>T	PE2	PE2 (prep 1)	normal pegRNA	none	2021-10-20	20221	11809	11788	11431	1	356	97	0	3	0.86674		FALSE	FALSE
PEmbryo_TCCGGAGA_TAGCTTAT_TAGC_110721_R1.fastq.gz	dnmt1_2 cell_G>T_PE2	2 cell	dnmt1	G>T	PE2	PE2 (prep 1)	normal pegRNA	none	2021-10-20	17622	10208	10183	9528	0	655	93.6	0	6.4	0.00383038		FALSE	FALSE
PEmbryo_TCCGGAGA_GGCTACAT_TAGC_110721_R1.fastq.gz	dnmt1_2 cell_G>T_PE2	2 cell	dnmt1	G>T	PE2	PE2 (prep 1)	normal pegRNA	none	2021-10-20	20898	12670	12625	10973	1144	508	86.9	9.1	4	0.5		TRUE	FALSE
PEmbryo_TCCGGAGA_CTTGTAAT_TAGC_110721_R1.fastq.gz	dnmt1_2 cell_G>T_PE2	2 cell	dnmt1	G>T	PE2	PE2 (prep 1)	normal pegRNA	none	2021-10-20	16648	9639	9620	9147	0	473	95.1	0	4.9	0.158655		FALSE	FALSE
PEmbryo_TCCGGAGA_AGTCAACA_TAGC_110721_R1.fastq.gz	dnmt1_2 cell_G>T_PE2	2 cell	dnmt1	G>T	PE2	PE2 (prep 1)	normal pegRNA	none	2021-10-20	19263	11357	11325	10897	0	428	96.2	0	3.8	0.58793		FALSE	FALSE
PEmbryo_TCCGGAGA_AGTTCCGT_TAGC_110721_R1.fastq.gz	dnmt1_2 cell_G>T_PE2	2 cell	dnmt1	G>T	PE2	PE2 (prep 1)	normal pegRNA	none	2021-10-20	15744	9125	9099	8748	0	351	96.1	0	3.9	0.544236		FALSE	FALSE
PEmbryo_TCCGGAGA_ATGTCAGA_TAGC_110721_R1.fastq.gz	dnmt1_2 cell_G>T_PE2	2 cell	dnmt1	G>T	PE2	PE2 (prep 1)	normal pegRNA	none	2021-10-20	18114	10939	10906	10498	63	345	96.3	0.6	3.2	0.812969		FALSE	FALSE
PEmbryo_TCCGGAGA_AGTCAACA_TGAC_110721_R1.fastq.gz	dnmt1_2 cell_G>T_PE2	2 cell	dnmt1	G>T	PE2	PE2 (prep 1)	normal pegRNA	none	2021-10-20	21107	12991	12977	12560	0	417	96.8	0	3.2	0.812969		FALSE	FALSE
PEmbryo_TCCGGAGA_AGTTCCGT_TGAC_110721_R1.fastq.gz	dnmt1_2 cell_G>T_PE2	2 cell	dnmt1	G>T	PE2	PE2 (prep 1)	normal pegRNA	none	2021-10-20	17234	10266	10244	9917	1	326	96.8	0	3.2	0.812969		FALSE	FALSE
PEmbryo_TCCGGAGA_ATGTCAGA_TGAC_110721_R1.fastq.gz	dnmt1_2 cell_G>T_PE2	2 cell	dnmt1	G>T	PE2	PE2 (prep 1)	normal pegRNA	none	2021-10-20	18674	11633	11595	11234	2	359	96.9	0	3.1	0.841345		FALSE	FALSE
PEmbryo_TCCGGAGA_CCGTCCCG_TGAC_110721_R1.fastq.gz	dnmt1_2 cell_G>T_PE2	2 cell	dnmt1	G>T	PE2	PE2 (prep 1)	normal pegRNA	none	2021-10-20	17059	9684	9669	9300	1	368	96.2	0	3.8	0.58793		FALSE	FALSE
PEmbryo_TCCGGAGA_GATCAGAT_TGAC_110721_R1.fastq.gz	dnmt1_2 cell_G>T_PE4	2 cell	dnmt1	G>T	PE4	PE2 (prep 1)	normal pegRNA	mMLH1 (prep 1)	2021-10-20	19654	12128	12104	5928	5831	345	49	48.2	2.9	0.889188		TRUE	FALSE
PEmbryo_TCCGGAGA_TAGCTTAT_TGAC_110721_R1.fastq.gz	dnmt1_2 cell_G>T_PE4	2 cell	dnmt1	G>T	PE4	PE2 (prep 1)	normal pegRNA	mMLH1 (prep 1)	2021-10-20	19201	11818	11801	9258	1990	553	78.5	16.9	4.7	0.21835		TRUE	FALSE
PEmbryo_TCCGGAGA_CTTGTAAT_TGAC_110721_R1.fastq.gz	dnmt1_2 cell_G>T_PE4	2 cell	dnmt1	G>T	PE4	PE2 (prep 1)	normal pegRNA	mMLH1 (prep 1)	2021-10-20	20762	12945	12914	5974	6436	504	46.3	49.8	3.9	0.544236		TRUE	FALSE
PEmbryo_TCCGGAGA_GATCAGAT_TGCA_110721_R1.fastq.gz	dnmt1_2 cell_G>T_PE4	2 cell	dnmt1	G>T	PE4	PE2 (prep 1)	normal pegRNA	mMLH1 (prep 1)	2021-10-20	22793	13913	13880	9871	3577	432	71.1	25.8	3.1	0.841345		TRUE	FALSE
PEmbryo_TCCGGAGA_TAGCTTAT_TGCA_110721_R1.fastq.gz	dnmt1_2 cell_G>T_PE4	2 cell	dnmt1	G>T	PE4	PE2 (prep 1)	normal pegRNA	mMLH1 (prep 1)	2021-10-20	19015	11559	11539	8482	2696	361	73.5	23.4	3.1	0.841345		TRUE	FALSE
PEmbryo_TCCGGAGA_GGCTACAT_TGCA_110721_R1.fastq.gz	dnmt1_2 cell_G>T_PE4	2 cell	dnmt1	G>T	PE4	PE2 (prep 1)	normal pegRNA	mMLH1 (prep 1)	2021-10-20	16055	10339	10318	3948	5913	457	38.3	57.3	4.4	0.328361		TRUE	FALSE
PEmbryo_TCCGGAGA_CTTGTAAT_TGCA_110721_R1.fastq.gz	dnmt1_2 cell_G>T_PE4	2 cell	dnmt1	G>T	PE4	PE2 (prep 1)	normal pegRNA	mMLH1 (prep 1)	2021-10-20	15627	9764	9746	4926	4505	315	50.5	46.2	3.2	0.812969		TRUE	FALSE
PEmbryo_TCCGGAGA_AGTCAACA_TGCA_110721_R1.fastq.gz	dnmt1_2 cell_G>T_PE4	2 cell	dnmt1	G>T	PE4	PE2 (prep 1)	normal pegRNA	mMLH1 (prep 1)	2021-10-20	15353	8808	8778	8410	85	283	95.8	1	3.2	0.812969		TRUE	FALSE
PEmbryo_TCCGGAGA_AGTTCCGT_TGCA_110721_R1.fastq.gz	dnmt1_2 cell_G>T_PE4	2 cell	dnmt1	G>T	PE4	PE2 (prep 1)	normal pegRNA	mMLH1 (prep 1)	2021-10-20	15929	9452	9429	8170	959	300	86.6	10.2	3.2	0.812969		TRUE	FALSE
PEmbryo_TCCGGAGA_ATGTCAGA_TGCA_110721_R1.fastq.gz	dnmt1_2 cell_G>T_PE4	2 cell	dnmt1	G>T	PE4	PE2 (prep 1)	normal pegRNA	mMLH1 (prep 1)	2021-10-20	15383	9746	9719	7803	1607	309	80.3	16.5	3.2	0.812969		TRUE	FALSE
PEmbryo_TCCGGAGA_CCGTCCCG_TGCA_110721_R1.fastq.gz	dnmt1_2 cell_G>T_PE4	2 cell	dnmt1	G>T	PE4	PE2 (prep 1)	normal pegRNA	mMLH1 (prep 1)	2021-10-20	16965	9670	9650	7644	1738	268	79.2	18	2.8	0.908789		TRUE	FALSE
PEmbryo_TCCGGAGA_GATCAGAT_TCAG_110721_R1.fastq.gz	dnmt1_2 cell_G>T_PE4	2 cell	dnmt1	G>T	PE4	PE2 (prep 1)	normal pegRNA	mMLH1 (prep 1)	2021-10-20	20674	13073	13053	7881	4237	935	60.4	32.5	7.2	0.000188591		TRUE	TRUE
PEmbryo_TCCGGAGA_TAGCTTAT_TCAG_110721_R1.fastq.gz	dnmt1_2 cell_G>T_PE4	2 cell	dnmt1	G>T	PE4	PE2 (prep 1)	normal pegRNA	mMLH1 (prep 1)	2021-10-20	18970	11746	11725	10201	1110	414	87	9.5	3.5	0.710743		TRUE	FALSE
PEmbryo_TCCGGAGA_GGCTACAT_TCAG_110721_R1.fastq.gz	dnmt1_2 cell_G>T_PE4	2 cell	dnmt1	G>T	PE4	PE2 (prep 1)	normal pegRNA	mMLH1 (prep 1)	2021-10-20	22277	14439	14412	9740	4108	564	67.6	28.5	3.9	0.544236		TRUE	FALSE
PEmbryo_TCCGGAGA_CTTGTAAT_TCAG_110721_R1.fastq.gz	dnmt1_2 cell_G>T_PE4	2 cell	dnmt1	G>T	PE4	PE2 (prep 1)	normal pegRNA	mMLH1 (prep 1)	2021-10-20	12095	7445	7428	7090	16	322	95.4	0.2	4.3	0.369441		FALSE	FALSE
PEmbryo_TCCGGAGA_AGTCAACA_TCAG_110721_R1.fastq.gz	dnmt1_2 cell_G>T_PE4	2 cell	dnmt1	G>T	PE4	PE2 (prep 1)	normal pegRNA	mMLH1 (prep 1)	2021-10-20	19313	12295	12269	7834	4010	425	63.9	32.7	3.5	0.710743		TRUE	FALSE
PEmbryo_TCCGGAGA_AGTTCCGT_TCAG_110721_R1.fastq.gz	dnmt1_2 cell_G>T_PE4	2 cell	dnmt1	G>T	PE4	PE2 (prep 1)	normal pegRNA	mMLH1 (prep 1)	2021-10-20	10651	6528	6517	4602	1739	176	70.6	26.7	2.7	0.925693		TRUE	FALSE
PEmbryo_TCCGGAGA_ATGTCAGA_TCAG_110721_R1.fastq.gz	dnmt1_2 cell_G>T_PE4	2 cell	dnmt1	G>T	PE4	PE2 (prep 1)	normal pegRNA	mMLH1 (prep 1)	2021-10-20	16713	10776	10747	9404	984	359	87.5	9.2	3.3	0.78165		TRUE	FALSE
PEmbryo_TCCGGAGA_CCGTCCCG_TCAG_110721_R1.fastq.gz	dnmt1_2 cell_G>T_PE4	2 cell	dnmt1	G>T	PE4	PE2 (prep 1)	normal pegRNA	mMLH1 (prep 1)	2021-10-20	8865	5199	5191	2768	2281	142	53.3	43.9	2.7	0.925693		TRUE	FALSE
PEmbryo_TCCGGAGA_GGCTACAT_TCGA_110721_R1.fastq.gz	dnmt1_2 cell_G>T_PE4	2 cell	dnmt1	G>T	PE4	PE2 (prep 1)	normal pegRNA	mMLH1 (prep 1)	2021-10-20	12919	8193	8170	6567	1285	318	80.4	15.7	3.9	0.544236		TRUE	FALSE
PEmbryo_TCCGGAGA_CTTGTAAT_TCGA_110721_R1.fastq.gz	dnmt1_2 cell_G>T_PE4	2 cell	dnmt1	G>T	PE4	PE2 (prep 1)	normal pegRNA	mMLH1 (prep 1)	2021-10-20	19220	11721	11695	10328	968	399	88.3	8.3	3.4	0.747507		TRUE	FALSE
PEmbryo_TCCGGAGA_AGTCAACA_TCGA_110721_R1.fastq.gz	dnmt1_2 cell_G>T_PE4	2 cell	dnmt1	G>T	PE4	PE2 (prep 1)	normal pegRNA	mMLH1 (prep 1)	2021-10-20	6899	4282	4280	4144	0	136	96.8	0	3.2	0.812969		FALSE	FALSE
PEmbryo_TCCGGAGA_AGTTCCGT_TCGA_110721_R1.fastq.gz	dnmt1_2 cell_G>T_PE4	2 cell	dnmt1	G>T	PE4	PE2 (prep 1)	normal pegRNA	mMLH1 (prep 1)	2021-10-20	19752	11733	11707	11320	2	385	96.7	0	3.3	0.78165		FALSE	FALSE
PEmbryo_TCCGGAGA_ATGTCAGA_TCGA_110721_R1.fastq.gz	dnmt1_2 cell_G>T_PE4	2 cell	dnmt1	G>T	PE4	PE2 (prep 1)	normal pegRNA	mMLH1 (prep 1)	2021-10-20	20992	13050	13019	11261	1162	596	86.5	8.9	4.6	0.252493		TRUE	FALSE
PEmbryo_TCCGGAGA_CCGTCCCG_TCGA_110721_R1.fastq.gz	dnmt1_2 cell_G>T_PE4	2 cell	dnmt1	G>T	PE4	PE2 (prep 1)	normal pegRNA	mMLH1 (prep 1)	2021-10-20	15502	8450	8436	5903	2001	532	70	23.7	6.3	0.00530092		TRUE	FALSE
PEmbryo_ATTACTCG_CTTGTAAT_AGTC_120322_R1.fastq.gz	dnmt1_2 cell_G>T_PE4	2 cell	dnmt1	G>T	PE4	PE2 (prep 1)	normal pegRNA	mMLH1 (prep 1)	2021-10-20	17840	14917	14898	6344	7935	619	42.6	53.3	4.2	0.41207		TRUE	FALSE
PEmbryo_ATTACTCG_AGTCAACA_AGTC_120322_R1.fastq.gz	dnmt1_2 cell_G>T_PE4	2 cell	dnmt1	G>T	PE4	PE2 (prep 1)	normal pegRNA	mMLH1 (prep 1)	2021-10-20	18972	15948	15924	9970	5321	633	62.6	33.4	4	0.5		TRUE	FALSE
PEmbryo_ATTACTCG_AGTTCCGT_AGTC_120322_R1.fastq.gz	dnmt1_2 cell_G>T_PE4	2 cell	dnmt1	G>T	PE4	PE2 (prep 1)	normal pegRNA	mMLH1 (prep 1)	2021-10-20	17507	14725	14703	8899	5247	557	60.5	35.7	3.8	0.58793		TRUE	FALSE
PEmbryo_TCCGGAGA_CTTGTAAT_AGTC_120322_R1.fastq.gz	dnmt1_2 cell_G>T_PE4	2 cell	dnmt1	G>T	PE4	PE2 (prep 1)	normal pegRNA	mMLH1 (prep 1)	2021-10-20	16075	13388	13371	11505	1372	494	86	10.3	3.7	0.630559		TRUE	FALSE
PEmbryo_TCCGGAGA_AGTCAACA_AGTC_120322_R1.fastq.gz	dnmt1_2 cell_G>T_PE4	2 cell	dnmt1	G>T	PE4	PE2 (prep 1)	normal pegRNA	mMLH1 (prep 1)	2021-10-20	17549	14680	14663	7759	6258	646	52.9	42.7	4.4	0.328361		TRUE	FALSE
PEmbryo_TCCGGAGA_AGTTCCGT_AGTC_120322_R1.fastq.gz	dnmt1_2 cell_G>T_PE4	2 cell	dnmt1	G>T	PE4	PE2 (prep 1)	normal pegRNA	mMLH1 (prep 1)	2021-10-20	15103	12617	12593	10798	1325	470	85.7	10.5	3.7	0.630559		TRUE	FALSE
PEmbryo_CGCTCATT_CTTGTAAT_AGTC_120322_R1.fastq.gz	dnmt1_2 cell_G>T_PE4	2 cell	dnmt1	G>T	PE4	PE2 (prep 1)	normal pegRNA	mMLH1 (prep 1)	2021-10-20	14817	12095	12086	8497	2635	954	70.3	21.8	7.9	7.34342e-06		TRUE	TRUE
PEmbryo_CGCTCATT_AGTCAACA_AGTC_120322_R1.fastq.gz	dnmt1_2 cell_G>T_PE4	2 cell	dnmt1	G>T	PE4	PE2 (prep 1)	normal pegRNA	mMLH1 (prep 1)	2021-10-20	15362	12818	12802	11983	252	567	93.6	2	4.4	0.328361		TRUE	FALSE
PEmbryo_GAGATTCC_CTTGTAAT_AGTC_120322_R1.fastq.gz	dnmt1_2 cell_G>T_PE4	2 cell	dnmt1	G>T	PE4	PE2 (prep 1)	normal pegRNA	mMLH1 (prep 1)	2021-10-20	17918	14800	14776	9237	4342	1197	62.5	29.4	8.1	2.61237e-06		TRUE	TRUE
PEmbryo_GAGATTCC_AGTCAACA_AGTC_120322_R1.fastq.gz	dnmt1_2 cell_G>T_PE4	2 cell	dnmt1	G>T	PE4	PE2 (prep 1)	normal pegRNA	mMLH1 (prep 1)	2021-10-20	16443	13872	13850	13186	121	543	95.2	0.9	3.9	0.544236		FALSE	FALSE
PEmbryo_ATTCAGAA_CTTGTAAT_AGTC_120322_R1.fastq.gz	dnmt1_2 cell_G>T_PE4	2 cell	dnmt1	G>T	PE4	PE2 (prep 1)	normal pegRNA	mMLH1 (prep 1)	2021-10-20	18239	15327	15306	12694	2009	603	82.9	13.1	3.9	0.544236		TRUE	FALSE
PEmbryo_ATTCAGAA_AGTCAACA_AGTC_120322_R1.fastq.gz	dnmt1_2 cell_G>T_PE4	2 cell	dnmt1	G>T	PE4	PE2 (prep 1)	normal pegRNA	mMLH1 (prep 1)	2021-10-20	16976	14298	14276	9795	3839	642	68.6	26.9	4.5	0.289257		TRUE	FALSE
PEmbryo_GAATTCGT_CTTGTAAT_AGTC_120322_R1.fastq.gz	dnmt1_2 cell_G>T_PE4	2 cell	dnmt1	G>T	PE4	PE2 (prep 1)	normal pegRNA	mMLH1 (prep 1)	2021-10-20	16422	13887	13865	11751	1679	435	84.8	12.1	3.1	0.841345		TRUE	FALSE
PEmbryo_GAATTCGT_AGTCAACA_AGTC_120322_R1.fastq.gz	dnmt1_2 cell_G>T_PE4	2 cell	dnmt1	G>T	PE4	PE2 (prep 1)	normal pegRNA	mMLH1 (prep 1)	2021-10-20	15890	13463	13451	8550	4422	479	63.6	32.9	3.6	0.671639		TRUE	FALSE
PEmbryo_CTGAAGCT_CTTGTAAT_AGTC_120322_R1.fastq.gz	dnmt1_2 cell_G>T_PE4	2 cell	dnmt1	G>T	PE4	PE2 (prep 1)	normal pegRNA	mMLH1 (prep 1)	2021-10-20	15022	12649	12630	9792	2456	382	77.5	19.4	3	0.86674		TRUE	FALSE
PEmbryo_CTGAAGCT_AGTCAACA_AGTC_120322_R1.fastq.gz	dnmt1_2 cell_G>T_PE4	2 cell	dnmt1	G>T	PE4	PE2 (prep 1)	normal pegRNA	mMLH1 (prep 1)	2021-10-20	19393	15991	15964	6968	7955	1041	43.6	49.8	6.5	0.0027366		TRUE	FALSE
PEmbryo_TAATGCGC_CTTGTAAT_AGTC_120322_R1.fastq.gz	dnmt1_2 cell_G>T_PE4	2 cell	dnmt1	G>T	PE4	PE2 (prep 1)	normal pegRNA	mMLH1 (prep 1)	2021-10-20	18350	15488	15463	10730	4190	543	69.4	27.1	3.5	0.710743		TRUE	FALSE
PEmbryo_TAATGCGC_AGTCAACA_AGTC_120322_R1.fastq.gz	dnmt1_2 cell_G>T_PE4	2 cell	dnmt1	G>T	PE4	PE2 (prep 1)	normal pegRNA	mMLH1 (prep 1)	2021-10-20	16033	13582	13557	13116	1	440	96.7	0	3.2	0.812969		FALSE	FALSE
PEmbryo_TCCGGAGA_GATCAGAT_CATG_110721_R1.fastq.gz	dnmt1_2 cell_G>C_PE2	2 cell	dnmt1	G>C	PE2	PE2 (prep 1)	normal pegRNA	none	2021-10-22	22430	14521	14499	3700	10433	366	25.5	72	2.5	0.95221		TRUE	FALSE
PEmbryo_TCCGGAGA_TAGCTTAT_CATG_110721_R1.fastq.gz	dnmt1_2 cell_G>C_PE2	2 cell	dnmt1	G>C	PE2	PE2 (prep 1)	normal pegRNA	none	2021-10-22	19253	12230	12214	1415	10481	318	11.6	85.8	2.6	0.940093		TRUE	FALSE
PEmbryo_TCCGGAGA_GGCTACAT_CATG_110721_R1.fastq.gz	dnmt1_2 cell_G>C_PE2	2 cell	dnmt1	G>C	PE2	PE2 (prep 1)	normal pegRNA	none	2021-10-22	20976	13866	13845	4192	9314	339	30.3	67.3	2.4	0.96228		TRUE	FALSE
PEmbryo_TCCGGAGA_CTTGTAAT_CATG_110721_R1.fastq.gz	dnmt1_2 cell_G>C_PE2	2 cell	dnmt1	G>C	PE2	PE2 (prep 1)	normal pegRNA	none	2021-10-22	19044	12465	12439	3926	8165	348	31.6	65.6	2.8	0.908789		TRUE	FALSE
PEmbryo_TCCGGAGA_AGTCAACA_CATG_110721_R1.fastq.gz	dnmt1_2 cell_G>C_PE2	2 cell	dnmt1	G>C	PE2	PE2 (prep 1)	normal pegRNA	none	2021-10-22	23106	14907	14890	2294	12241	355	15.4	82.2	2.4	0.96228		TRUE	FALSE
PEmbryo_TCCGGAGA_AGTTCCGT_CATG_110721_R1.fastq.gz	dnmt1_2 cell_G>C_PE2	2 cell	dnmt1	G>C	PE2	PE2 (prep 1)	normal pegRNA	none	2021-10-22	18529	11919	11905	2157	9442	306	18.1	79.3	2.6	0.940093		TRUE	FALSE
PEmbryo_TCCGGAGA_ATGTCAGA_CATG_110721_R1.fastq.gz	dnmt1_2 cell_G>C_PE2	2 cell	dnmt1	G>C	PE2	PE2 (prep 1)	normal pegRNA	none	2021-10-22	18790	12748	12726	3914	8491	321	30.8	66.7	2.5	0.95221		TRUE	FALSE
PEmbryo_TCCGGAGA_CCGTCCCG_CATG_110721_R1.fastq.gz	dnmt1_2 cell_G>C_PE2	2 cell	dnmt1	G>C	PE2	PE2 (prep 1)	normal pegRNA	none	2021-10-22	16556	10102	10090	2511	7218	361	24.9	71.5	3.6	0.671639		TRUE	FALSE
PEmbryo_TCCGGAGA_GGCTACAT_CAGT_110721_R1.fastq.gz	dnmt1_2 cell_G>C_PE2	2 cell	dnmt1	G>C	PE2	PE2 (prep 1)	normal pegRNA	none	2021-10-22	24032	15919	15896	4880	10570	446	30.7	66.5	2.8	0.908789		TRUE	FALSE
PEmbryo_TCCGGAGA_CTTGTAAT_CAGT_110721_R1.fastq.gz	dnmt1_2 cell_G>C_PE2	2 cell	dnmt1	G>C	PE2	PE2 (prep 1)	normal pegRNA	none	2021-10-22	19589	12768	12747	1815	10609	323	14.2	83.2	2.5	0.95221		TRUE	FALSE
PEmbryo_TCCGGAGA_AGTCAACA_CAGT_110721_R1.fastq.gz	dnmt1_2 cell_G>C_PE2	2 cell	dnmt1	G>C	PE2	PE2 (prep 1)	normal pegRNA	none	2021-10-22	20401	13612	13586	5049	8175	362	37.2	60.2	2.7	0.925693		TRUE	FALSE
PEmbryo_TCCGGAGA_AGTTCCGT_CAGT_110721_R1.fastq.gz	dnmt1_2 cell_G>C_PE2	2 cell	dnmt1	G>C	PE2	PE2 (prep 1)	normal pegRNA	none	2021-10-22	18044	11630	11617	1758	9572	287	15.1	82.4	2.5	0.95221		TRUE	FALSE
PEmbryo_TCCGGAGA_ATGTCAGA_CAGT_110721_R1.fastq.gz	dnmt1_2 cell_G>C_PE2	2 cell	dnmt1	G>C	PE2	PE2 (prep 1)	normal pegRNA	none	2021-10-22	19597	13344	13326	4514	8283	529	33.9	62.2	4	0.5		TRUE	FALSE
PEmbryo_TCCGGAGA_CCGTCCCG_CAGT_110721_R1.fastq.gz	dnmt1_2 cell_G>C_PE2	2 cell	dnmt1	G>C	PE2	PE2 (prep 1)	normal pegRNA	none	2021-10-22	17189	10289	10270	2036	8023	211	19.8	78.1	2.1	0.982619		TRUE	FALSE
PEmbryo_ATTACTCG_ATCACGAT_ATCG_110721_R1.fastq.gz	dnmt1_2 cell_G>C_PE4	2 cell	dnmt1	G>C	PE4	PE2 (prep 1)	normal pegRNA	mMLH1 (prep 1)	2021-10-22	20936	12955	12893	9276	3276	341	71.9	25.4	2.6	0.940093		TRUE	FALSE
PEmbryo_ATTACTCG_CGATGTAT_ATCG_110721_R1.fastq.gz	dnmt1_2 cell_G>C_PE4	2 cell	dnmt1	G>C	PE4	PE2 (prep 1)	normal pegRNA	mMLH1 (prep 1)	2021-10-22	18477	11027	10993	1210	9447	336	11	85.9	3.1	0.841345		TRUE	FALSE
PEmbryo_ATTACTCG_TTAGGCAT_ATCG_110721_R1.fastq.gz	dnmt1_2 cell_G>C_PE4	2 cell	dnmt1	G>C	PE4	PE2 (prep 1)	normal pegRNA	mMLH1 (prep 1)	2021-10-22	23411	12853	12811	936	11564	311	7.3	90.3	2.4	0.96228		TRUE	FALSE
PEmbryo_ATTACTCG_TGACCAAT_ATCG_110721_R1.fastq.gz	dnmt1_2 cell_G>C_PE4	2 cell	dnmt1	G>C	PE4	PE2 (prep 1)	normal pegRNA	mMLH1 (prep 1)	2021-10-22	24722	15214	15161	10073	4725	363	66.4	31.2	2.4	0.96228		TRUE	FALSE
PEmbryo_ATTACTCG_ACAGTGAT_ATCG_110721_R1.fastq.gz	dnmt1_2 cell_G>C_PE4	2 cell	dnmt1	G>C	PE4	PE2 (prep 1)	normal pegRNA	mMLH1 (prep 1)	2021-10-22	13406	8261	8230	3023	5040	167	36.7	61.2	2	0.986866		TRUE	FALSE
PEmbryo_ATTACTCG_GCCAATAT_ATCG_110721_R1.fastq.gz	dnmt1_2 cell_G>C_PE4	2 cell	dnmt1	G>C	PE4	PE2 (prep 1)	normal pegRNA	mMLH1 (prep 1)	2021-10-22	22713	13019	12908	2631	9982	295	20.4	77.3	2.3	0.970547		TRUE	FALSE
PEmbryo_ATTACTCG_CAGATCAT_ATCG_110721_R1.fastq.gz	dnmt1_2 cell_G>C_PE4	2 cell	dnmt1	G>C	PE4	PE2 (prep 1)	normal pegRNA	mMLH1 (prep 1)	2021-10-22	25564	15051	15010	2046	12612	352	13.6	84	2.3	0.970547		TRUE	FALSE
PEmbryo_ATTACTCG_ACTTGAAT_ATCG_110721_R1.fastq.gz	dnmt1_2 cell_G>C_PE4	2 cell	dnmt1	G>C	PE4	PE2 (prep 1)	normal pegRNA	mMLH1 (prep 1)	2021-10-22	27808	17077	17009	2538	14026	445	14.9	82.5	2.6	0.940093		TRUE	FALSE
PEmbryo_ATTACTCG_ATCACGAT_ATGC_110721_R1.fastq.gz	dnmt1_2 cell_G>C_PE4	2 cell	dnmt1	G>C	PE4	PE2 (prep 1)	normal pegRNA	mMLH1 (prep 1)	2021-10-22	21054	9022	9000	1185	6990	825	13.2	77.7	9.2	3.78468e-09		TRUE	TRUE
PEmbryo_ATTACTCG_CGATGTAT_ATGC_110721_R1.fastq.gz	dnmt1_2 cell_G>C_PE4	2 cell	dnmt1	G>C	PE4	PE2 (prep 1)	normal pegRNA	mMLH1 (prep 1)	2021-10-22	13551	6286	6275	427	5704	144	6.8	90.9	2.3	0.970547		TRUE	FALSE
PEmbryo_ATTACTCG_TTAGGCAT_ATGC_110721_R1.fastq.gz	dnmt1_2 cell_G>C_PE4	2 cell	dnmt1	G>C	PE4	PE2 (prep 1)	normal pegRNA	mMLH1 (prep 1)	2021-10-22	29218	7908	7885	1012	6662	211	12.8	84.5	2.7	0.925693		TRUE	FALSE
PEmbryo_ATTACTCG_TGACCAAT_ATGC_110721_R1.fastq.gz	dnmt1_2 cell_G>C_PE4	2 cell	dnmt1	G>C	PE4	PE2 (prep 1)	normal pegRNA	mMLH1 (prep 1)	2021-10-22	23543	11056	11041	1843	8927	271	16.7	80.9	2.5	0.95221		TRUE	FALSE
PEmbryo_ATTACTCG_ACAGTGAT_ATGC_110721_R1.fastq.gz	dnmt1_2 cell_G>C_PE4	2 cell	dnmt1	G>C	PE4	PE2 (prep 1)	normal pegRNA	mMLH1 (prep 1)	2021-10-22	19718	9447	9428	1145	7918	365	12.1	84	3.9	0.544236		TRUE	FALSE
PEmbryo_ATTACTCG_GCCAATAT_ATGC_110721_R1.fastq.gz	dnmt1_2 cell_G>C_PE4	2 cell	dnmt1	G>C	PE4	PE2 (prep 1)	normal pegRNA	mMLH1 (prep 1)	2021-10-22	25116	11142	11128	800	9976	352	7.2	89.6	3.2	0.812969		TRUE	FALSE
PEmbryo_ATTACTCG_CAGATCAT_ATGC_110721_R1.fastq.gz	dnmt1_2 cell_G>C_PE4	2 cell	dnmt1	G>C	PE4	PE2 (prep 1)	normal pegRNA	mMLH1 (prep 1)	2021-10-22	24545	10906	10885	414	10151	320	3.8	93.3	2.9	0.889188		TRUE	FALSE
PEmbryo_ATTACTCG_ACTTGAAT_ATGC_110721_R1.fastq.gz	dnmt1_2 cell_G>C_PE4	2 cell	dnmt1	G>C	PE4	PE2 (prep 1)	normal pegRNA	mMLH1 (prep 1)	2021-10-22	24453	12091	12058	2409	9227	422	20	76.5	3.5	0.710743		TRUE	FALSE
PEmbryo_TCCGGAGA_GATCAGAT_CAGT_110721_R1.fastq.gz	dnmt1_2 cell_G>C_PE4	2 cell	dnmt1	G>C	PE4	PE2 (prep 1)	normal pegRNA	mMLH1 (prep 1)	2021-10-22	22972	14651	14635	2935	11314	386	20.1	77.3	2.6	0.940093		TRUE	FALSE
PEmbryo_TCCGGAGA_TAGCTTAT_CAGT_110721_R1.fastq.gz	dnmt1_2 cell_G>C_PE4	2 cell	dnmt1	G>C	PE4	PE2 (prep 1)	normal pegRNA	mMLH1 (prep 1)	2021-10-22	16629	10729	10719	743	9742	234	6.9	90.9	2.2	0.97725		TRUE	FALSE
PEmbryo_ATTCAGAA_GATCAGAT_GTGC_20522_R1.fastq.gz	hoxd13_1_2 cell_G>T_PE2	2 cell	hoxd13_1	G>T	PE2	PE2 (prep 1)	normal pegRNA	none	2022-01-03	19886	16822	14999	14306	30	663	95.4	0.2	4.4	0.0719339		FALSE	FALSE
PEmbryo_GAATTCGT_GATCAGAT_GTGC_20522_R1.fastq.gz	hoxd13_1_2 cell_G>T_PE2	2 cell	hoxd13_1	G>T	PE2	PE2 (prep 1)	normal pegRNA	none	2022-01-03	17926	16208	16114	15814	9	291	98.1	0.1	1.8	0.704871		FALSE	FALSE
PEmbryo_CTGAAGCT_GATCAGAT_GTGC_20522_R1.fastq.gz	hoxd13_1_2 cell_G>T_PE2	2 cell	hoxd13_1	G>T	PE2	PE2 (prep 1)	normal pegRNA	none	2022-01-03	20496	18493	18388	17466	667	255	95	3.6	1.4	0.801267		TRUE	FALSE
PEmbryo_CGGCTATG_GATCAGAT_GTGC_20522_R1.fastq.gz	hoxd13_1_2 cell_G>T_PE2	2 cell	hoxd13_1	G>T	PE2	PE2 (prep 1)	normal pegRNA	none	2022-01-03	20427	18351	18256	16284	1460	512	89.2	8	2.8	0.408747		TRUE	FALSE
PEmbryo_TCCGCGAA_GATCAGAT_GTGC_20522_R1.fastq.gz	hoxd13_1_2 cell_G>T_PE2	2 cell	hoxd13_1	G>T	PE2	PE2 (prep 1)	normal pegRNA	none	2022-01-03	20298	18295	18192	17539	388	265	96.4	2.1	1.5	0.779122		TRUE	FALSE
PEmbryo_TCTCGCGC_GATCAGAT_GTGC_20522_R1.fastq.gz	hoxd13_1_2 cell_G>T_PE2	2 cell	hoxd13_1	G>T	PE2	PE2 (prep 1)	normal pegRNA	none	2022-01-03	17304	15539	15444	15253	14	177	98.8	0.1	1.1	0.859243		FALSE	FALSE
PEmbryo_AGCGATAG_GATCAGAT_GTGC_20522_R1.fastq.gz	hoxd13_1_2 cell_G>T_PE2	2 cell	hoxd13_1	G>T	PE2	PE2 (prep 1)	normal pegRNA	none	2022-01-03	23937	21511	21386	17206	2868	1312	80.5	13.4	6.1	0.00280944		TRUE	FALSE
PEmbryo_ATTCAGAA_TAGCTTAT_GTGC_20522_R1.fastq.gz	hoxd13_1_2 cell_G>T_PE2	2 cell	hoxd13_1	G>T	PE2	PE2 (prep 1)	normal pegRNA	none	2022-01-03	20489	18270	18145	15423	2024	698	85	11.2	3.8	0.158655		TRUE	FALSE
PEmbryo_GAATTCGT_TAGCTTAT_GTGC_20522_R1.fastq.gz	hoxd13_1_2 cell_G>T_PE2	2 cell	hoxd13_1	G>T	PE2	PE2 (prep 1)	normal pegRNA	none	2022-01-03	17852	15826	15726	12834	995	1897	81.6	6.3	12.1	7.64944e-14		TRUE	TRUE
PEmbryo_CTGAAGCT_TAGCTTAT_GTGC_20522_R1.fastq.gz	hoxd13_1_2 cell_G>T_PE2	2 cell	hoxd13_1	G>T	PE2	PE2 (prep 1)	normal pegRNA	none	2022-01-03	18734	16871	16750	15288	1282	180	91.3	7.7	1.1	0.859243		TRUE	FALSE
PEmbryo_TAATGCGC_TAGCTTAT_GTGC_20522_R1.fastq.gz	hoxd13_1_2 cell_G>T_PE2	2 cell	hoxd13_1	G>T	PE2	PE2 (prep 1)	normal pegRNA	none	2022-01-03	14446	12999	12930	11252	1552	126	87	12	1	0.875718		TRUE	FALSE
PEmbryo_CGGCTATG_TAGCTTAT_GTGC_20522_R1.fastq.gz	hoxd13_1_2 cell_G>T_PE2	2 cell	hoxd13_1	G>T	PE2	PE2 (prep 1)	normal pegRNA	none	2022-01-03	16558	14692	14609	13956	85	568	95.5	0.6	3.9	0.140757		FALSE	FALSE
PEmbryo_TCTCGCGC_TAGCTTAT_GTGC_20522_R1.fastq.gz	hoxd13_1_2 cell_G>T_PE2	2 cell	hoxd13_1	G>T	PE2	PE2 (prep 1)	normal pegRNA	none	2022-01-03	20865	17984	17873	13374	354	4145	74.8	2	23.2	0		TRUE	TRUE
PEmbryo_AGCGATAG_TAGCTTAT_GTGC_20522_R1.fastq.gz	hoxd13_1_2 cell_G>T_PE2	2 cell	hoxd13_1	G>T	PE2	PE2 (prep 1)	normal pegRNA	none	2022-01-03	19384	17463	17365	16268	908	189	93.7	5.2	1.1	0.859243		TRUE	FALSE
PEmbryo_ATTCAGAA_GGCTACAT_GTGC_20522_R1.fastq.gz	hoxd13_1_2 cell_G>T_PE2	2 cell	hoxd13_1	G>T	PE2	PE2 (prep 1)	normal pegRNA	none	2022-01-03	21456	19264	19158	18343	279	536	95.7	1.5	2.8	0.408747		TRUE	FALSE
PEmbryo_GAATTCGT_GGCTACAT_GTGC_20522_R1.fastq.gz	hoxd13_1_2 cell_G>T_PE2	2 cell	hoxd13_1	G>T	PE2	PE2 (prep 1)	normal pegRNA	none	2022-01-03	21157	18970	18851	16661	878	1312	88.4	4.7	7	0.000268549		TRUE	TRUE
PEmbryo_CTGAAGCT_GGCTACAT_GTGC_20522_R1.fastq.gz	hoxd13_1_2 cell_G>T_PE2	2 cell	hoxd13_1	G>T	PE2	PE2 (prep 1)	normal pegRNA	none	2022-01-03	23129	20895	20775	16563	3949	263	79.7	19	1.3	0.822016		TRUE	FALSE
PEmbryo_TAATGCGC_GGCTACAT_GTGC_20522_R1.fastq.gz	hoxd13_1_2 cell_G>T_PE2	2 cell	hoxd13_1	G>T	PE2	PE2 (prep 1)	normal pegRNA	none	2022-01-03	22177	19561	19453	13221	4807	1425	68	24.7	7.3	0.000111114		TRUE	TRUE
PEmbryo_CGGCTATG_GGCTACAT_GTGC_20522_R1.fastq.gz	hoxd13_1_2 cell_G>T_PE2	2 cell	hoxd13_1	G>T	PE2	PE2 (prep 1)	normal pegRNA	none	2022-01-03	16119	14317	14245	13157	281	807	92.4	2	5.7	0.00691713		TRUE	FALSE
PEmbryo_TCCGCGAA_GGCTACAT_GTGC_20522_R1.fastq.gz	hoxd13_1_2 cell_G>T_PE2	2 cell	hoxd13_1	G>T	PE2	PE2 (prep 1)	normal pegRNA	none	2022-01-03	20750	18561	18458	16380	1900	178	88.7	10.3	1	0.875718		TRUE	FALSE
PEmbryo_TCTCGCGC_GGCTACAT_GTGC_20522_R1.fastq.gz	hoxd13_1_2 cell_G>T_PE2	2 cell	hoxd13_1	G>T	PE2	PE2 (prep 1)	normal pegRNA	none	2022-01-03	19163	17061	16961	14155	2625	181	83.5	15.5	1.1	0.859243		TRUE	FALSE
PEmbryo_AGCGATAG_GGCTACAT_GTGC_20522_R1.fastq.gz	hoxd13_1_2 cell_G>T_PE2	2 cell	hoxd13_1	G>T	PE2	PE2 (prep 1)	normal pegRNA	none	2022-01-03	23497	21098	20968	20644	41	283	98.5	0.2	1.3	0.822016		FALSE	FALSE
PEmbryo_ATTCAGAA_CTTGTAAT_GTGC_20522_R1.fastq.gz	hoxd13_1_2 cell_G>T_PE4	2 cell	hoxd13_1	G>T	PE4	PE2 (prep 1)	normal pegRNA	mMLH1 (prep 1)	2022-01-03	17814	15935	15843	2096	12710	1037	13.2	80.2	6.5	0.00104575		TRUE	FALSE
PEmbryo_GAATTCGT_CTTGTAAT_GTGC_20522_R1.fastq.gz	hoxd13_1_2 cell_G>T_PE4	2 cell	hoxd13_1	G>T	PE4	PE2 (prep 1)	normal pegRNA	mMLH1 (prep 1)	2022-01-03	17461	15918	15819	6662	8965	192	42.1	56.7	1.2	0.841345		TRUE	FALSE
PEmbryo_CTGAAGCT_CTTGTAAT_GTGC_20522_R1.fastq.gz	hoxd13_1_2 cell_G>T_PE4	2 cell	hoxd13_1	G>T	PE4	PE2 (prep 1)	normal pegRNA	mMLH1 (prep 1)	2022-01-03	16621	14895	14810	6861	6827	1122	46.3	46.1	7.6	4.37126e-05		TRUE	TRUE
PEmbryo_TAATGCGC_CTTGTAAT_GTGC_20522_R1.fastq.gz	hoxd13_1_2 cell_G>T_PE4	2 cell	hoxd13_1	G>T	PE4	PE2 (prep 1)	normal pegRNA	mMLH1 (prep 1)	2022-01-03	16209	14672	14585	12265	2135	185	84.1	14.6	1.3	0.822016		TRUE	FALSE
PEmbryo_CGGCTATG_CTTGTAAT_GTGC_20522_R1.fastq.gz	hoxd13_1_2 cell_G>T_PE4	2 cell	hoxd13_1	G>T	PE4	PE2 (prep 1)	normal pegRNA	mMLH1 (prep 1)	2022-01-03	13814	12473	12404	6395	5879	130	51.6	47.4	1	0.875718		TRUE	FALSE
PEmbryo_TCCGCGAA_CTTGTAAT_GTGC_20522_R1.fastq.gz	hoxd13_1_2 cell_G>T_PE4	2 cell	hoxd13_1	G>T	PE4	PE2 (prep 1)	normal pegRNA	mMLH1 (prep 1)	2022-01-03	16798	15140	15066	7526	7318	222	50	48.6	1.5	0.779122		TRUE	FALSE
PEmbryo_TCTCGCGC_CTTGTAAT_GTGC_20522_R1.fastq.gz	hoxd13_1_2 cell_G>T_PE4	2 cell	hoxd13_1	G>T	PE4	PE2 (prep 1)	normal pegRNA	mMLH1 (prep 1)	2022-01-03	17438	15715	15623	5933	9531	159	38	61	1	0.875718		TRUE	FALSE
PEmbryo_AGCGATAG_CTTGTAAT_GTGC_20522_R1.fastq.gz	hoxd13_1_2 cell_G>T_PE4	2 cell	hoxd13_1	G>T	PE4	PE2 (prep 1)	normal pegRNA	mMLH1 (prep 1)	2022-01-03	17444	15601	15515	6293	8143	1079	40.6	52.5	7	0.000268549		TRUE	TRUE
PEmbryo_ATTCAGAA_AGTCAACA_GTGC_20522_R1.fastq.gz	hoxd13_1_2 cell_G>T_PE4	2 cell	hoxd13_1	G>T	PE4	PE2 (prep 1)	normal pegRNA	mMLH1 (prep 1)	2022-01-03	21336	19469	19351	1538	17553	260	7.9	90.7	1.3	0.822016		TRUE	FALSE
PEmbryo_GAATTCGT_AGTCAACA_GTGC_20522_R1.fastq.gz	hoxd13_1_2 cell_G>T_PE4	2 cell	hoxd13_1	G>T	PE4	PE2 (prep 1)	normal pegRNA	mMLH1 (prep 1)	2022-01-03	16461	14944	14843	6433	8119	291	43.3	54.7	2	0.649739		TRUE	FALSE
PEmbryo_CTGAAGCT_AGTCAACA_GTGC_20522_R1.fastq.gz	hoxd13_1_2 cell_G>T_PE4	2 cell	hoxd13_1	G>T	PE4	PE2 (prep 1)	normal pegRNA	mMLH1 (prep 1)	2022-01-03	21381	19422	19326	4367	14614	345	22.6	75.6	1.8	0.704871		TRUE	FALSE
PEmbryo_TAATGCGC_AGTCAACA_GTGC_20522_R1.fastq.gz	hoxd13_1_2 cell_G>T_PE4	2 cell	hoxd13_1	G>T	PE4	PE2 (prep 1)	normal pegRNA	mMLH1 (prep 1)	2022-01-03	20515	18333	18216	7401	9057	1758	40.6	49.7	9.7	1.5257e-08		TRUE	TRUE
PEmbryo_CGGCTATG_AGTCAACA_GTGC_20522_R1.fastq.gz	hoxd13_1_2 cell_G>T_PE4	2 cell	hoxd13_1	G>T	PE4	PE2 (prep 1)	normal pegRNA	mMLH1 (prep 1)	2022-01-03	18582	16839	16735	2751	13776	208	16.4	82.3	1.2	0.841345		TRUE	FALSE
PEmbryo_TCCGCGAA_AGTCAACA_GTGC_20522_R1.fastq.gz	hoxd13_1_2 cell_G>T_PE4	2 cell	hoxd13_1	G>T	PE4	PE2 (prep 1)	normal pegRNA	mMLH1 (prep 1)	2022-01-03	17228	15238	15147	1801	10724	2622	11.9	70.8	17.3	0		TRUE	TRUE
PEmbryo_TCTCGCGC_AGTCAACA_GTGC_20522_R1.fastq.gz	hoxd13_1_2 cell_G>T_PE4	2 cell	hoxd13_1	G>T	PE4	PE2 (prep 1)	normal pegRNA	mMLH1 (prep 1)	2022-01-03	21186	19114	19007	4711	13927	369	24.8	73.3	1.9	0.677794		TRUE	FALSE
PEmbryo_AGCGATAG_AGTCAACA_GTGC_20522_R1.fastq.gz	hoxd13_1_2 cell_G>T_PE4	2 cell	hoxd13_1	G>T	PE4	PE2 (prep 1)	normal pegRNA	mMLH1 (prep 1)	2022-01-03	19011	16994	16908	6615	9522	771	39.1	56.3	4.6	0.0531137		TRUE	FALSE
PEmbryo_TCCGCGAA_AGTTCCGT_GTGC_20522_R1.fastq.gz	hoxd13_1_2 cell_G>T_PE4	2 cell	hoxd13_1	G>T	PE4	PE2 (prep 1)	normal pegRNA	mMLH1 (prep 1)	2022-01-03	18819	16714	16637	10543	5480	614	63.4	32.9	3.7	0.177984		TRUE	FALSE
PEmbryo_TCTCGCGC_AGTTCCGT_GTGC_20522_R1.fastq.gz	hoxd13_1_2 cell_G>T_PE4	2 cell	hoxd13_1	G>T	PE4	PE2 (prep 1)	normal pegRNA	mMLH1 (prep 1)	2022-01-03	18041	16201	16097	5883	10010	204	36.5	62.2	1.3	0.822016		TRUE	FALSE
PEmbryo_AGCGATAG_AGTTCCGT_GTGC_20522_R1.fastq.gz	hoxd13_1_2 cell_G>T_PE4	2 cell	hoxd13_1	G>T	PE4	PE2 (prep 1)	normal pegRNA	mMLH1 (prep 1)	2022-01-03	17607	15820	15737	9346	6226	165	59.4	39.6	1	0.875718		TRUE	FALSE
PEmbryo_ATTCAGAA_AGTTCCGT_GTGC_20522_R1.fastq.gz	hoxd13_1_2 cell_G>C_PE2	2 cell	hoxd13_1	G>C	PE2	PE2 (prep 1)	normal pegRNA	none	2022-01-18	15693	13972	13889	8490	3847	1552	61.1	27.7	11.2	1.09839e-11		TRUE	TRUE
PEmbryo_TAATGCGC_AGTTCCGT_GTGC_20522_R1.fastq.gz	hoxd13_1_2 cell_G>C_PE2	2 cell	hoxd13_1	G>C	PE2	PE2 (prep 1)	normal pegRNA	none	2022-01-18	12247	11054	11001	4095	6649	257	37.2	60.4	2.3	0.561134		TRUE	FALSE
PEmbryo_AGCGATAG_ATGTCAGA_GTGC_20522_R1.fastq.gz	hoxd13_1_2 cell_G>C_PE2	2 cell	hoxd13_1	G>C	PE2	PE2 (prep 1)	normal pegRNA	none	2022-01-18	18553	15379	15277	4629	4241	6407	30.3	27.8	41.9	0		TRUE	TRUE
PEmbryo_ATTCAGAA_GATCAGAT_ATGA_20522_R1.fastq.gz	hoxd13_1_2 cell_G>C_PE2	2 cell	hoxd13_1	G>C	PE2	PE2 (prep 1)	normal pegRNA	none	2022-01-18	14827	13304	13202	12822	7	373	97.1	0.1	2.8	0.408747		FALSE	FALSE
PEmbryo_GAATTCGT_GATCAGAT_ATGA_20522_R1.fastq.gz	hoxd13_1_2 cell_G>C_PE2	2 cell	hoxd13_1	G>C	PE2	PE2 (prep 1)	normal pegRNA	none	2022-01-18	11101	9935	9861	9611	7	243	97.5	0.1	2.5	0.5		FALSE	FALSE
PEmbryo_CTGAAGCT_GATCAGAT_ATGA_20522_R1.fastq.gz	hoxd13_1_2 cell_G>C_PE2	2 cell	hoxd13_1	G>C	PE2	PE2 (prep 1)	normal pegRNA	none	2022-01-18	16372	14639	14534	8615	4406	1513	59.3	30.3	10.4	6.12552e-10		TRUE	TRUE
PEmbryo_TAATGCGC_GATCAGAT_ATGA_20522_R1.fastq.gz	hoxd13_1_2 cell_G>C_PE2	2 cell	hoxd13_1	G>C	PE2	PE2 (prep 1)	normal pegRNA	none	2022-01-18	17752	16026	15910	10934	4416	560	68.7	27.8	3.5	0.220878		TRUE	FALSE
PEmbryo_CGGCTATG_GATCAGAT_ATGA_20522_R1.fastq.gz	hoxd13_1_2 cell_G>C_PE2	2 cell	hoxd13_1	G>C	PE2	PE2 (prep 1)	normal pegRNA	none	2022-01-18	20913	18791	18660	11917	4864	1879	63.9	26.1	10.1	2.51534e-09		TRUE	TRUE
PEmbryo_TCCGCGAA_GATCAGAT_ATGA_20522_R1.fastq.gz	hoxd13_1_2 cell_G>C_PE2	2 cell	hoxd13_1	G>C	PE2	PE2 (prep 1)	normal pegRNA	none	2022-01-18	17280	15507	15388	9853	5100	435	64	33.1	2.8	0.408747		TRUE	FALSE
PEmbryo_ATTCAGAA_TAGCTTAT_ATGA_20522_R1.fastq.gz	hoxd13_1_2 cell_G>C_PE2	2 cell	hoxd13_1	G>C	PE2	PE2 (prep 1)	normal pegRNA	none	2022-01-18	19549	17502	17385	8383	8506	496	48.2	48.9	2.9	0.379158		TRUE	FALSE
PEmbryo_GAATTCGT_TAGCTTAT_ATGA_20522_R1.fastq.gz	hoxd13_1_2 cell_G>C_PE2	2 cell	hoxd13_1	G>C	PE2	PE2 (prep 1)	normal pegRNA	none	2022-01-18	14529	13102	13021	6864	5749	408	52.7	44.2	3.1	0.322206		TRUE	FALSE
PEmbryo_CTGAAGCT_TAGCTTAT_ATGA_20522_R1.fastq.gz	hoxd13_1_2 cell_G>C_PE2	2 cell	hoxd13_1	G>C	PE2	PE2 (prep 1)	normal pegRNA	none	2022-01-18	17256	15521	15412	8390	6539	483	54.4	42.4	3.1	0.322206		TRUE	FALSE
PEmbryo_TAATGCGC_TAGCTTAT_ATGA_20522_R1.fastq.gz	hoxd13_1_2 cell_G>C_PE2	2 cell	hoxd13_1	G>C	PE2	PE2 (prep 1)	normal pegRNA	none	2022-01-18	15451	13805	13714	12374	850	490	90.2	6.2	3.6	0.198733		TRUE	FALSE
PEmbryo_CGGCTATG_TAGCTTAT_ATGA_20522_R1.fastq.gz	hoxd13_1_2 cell_G>C_PE2	2 cell	hoxd13_1	G>C	PE2	PE2 (prep 1)	normal pegRNA	none	2022-01-18	13399	12025	11953	8436	3111	406	70.6	26	3.4	0.244372		TRUE	FALSE
PEmbryo_TCCGCGAA_TAGCTTAT_ATGA_20522_R1.fastq.gz	hoxd13_1_2 cell_G>C_PE2	2 cell	hoxd13_1	G>C	PE2	PE2 (prep 1)	normal pegRNA	none	2022-01-18	15882	14201	14098	11345	2375	378	80.5	16.8	2.7	0.438866		TRUE	FALSE
PEmbryo_TCTCGCGC_TAGCTTAT_ATGA_20522_R1.fastq.gz	hoxd13_1_2 cell_G>C_PE2	2 cell	hoxd13_1	G>C	PE2	PE2 (prep 1)	normal pegRNA	none	2022-01-18	17854	15971	15864	12978	2428	458	81.8	15.3	2.9	0.379158		TRUE	FALSE
PEmbryo_AGCGATAG_TAGCTTAT_ATGA_20522_R1.fastq.gz	hoxd13_1_2 cell_G>C_PE2	2 cell	hoxd13_1	G>C	PE2	PE2 (prep 1)	normal pegRNA	none	2022-01-18	15084	13458	13375	9049	3966	360	67.7	29.7	2.7	0.438866		TRUE	FALSE
PEmbryo_CGGCTATG_GGCTACAT_ATGA_20522_R1.fastq.gz	hoxd13_1_2 cell_G>C_PE2	2 cell	hoxd13_1	G>C	PE2	PE2 (prep 1)	normal pegRNA	none	2022-01-18	19274	17265	17163	8757	7763	643	51	45.2	3.7	0.177984		TRUE	FALSE
PEmbryo_TCCGCGAA_GGCTACAT_ATGA_20522_R1.fastq.gz	hoxd13_1_2 cell_G>C_PE2	2 cell	hoxd13_1	G>C	PE2	PE2 (prep 1)	normal pegRNA	none	2022-01-18	19724	17656	17537	13121	3853	563	74.8	22	3.2	0.295129		TRUE	FALSE
PEmbryo_TCTCGCGC_GGCTACAT_ATGA_20522_R1.fastq.gz	hoxd13_1_2 cell_G>C_PE2	2 cell	hoxd13_1	G>C	PE2	PE2 (prep 1)	normal pegRNA	none	2022-01-18	19741	17391	17267	13651	920	2696	79.1	5.3	15.6	0		TRUE	TRUE
PEmbryo_AGCGATAG_GGCTACAT_ATGA_20522_R1.fastq.gz	hoxd13_1_2 cell_G>C_PE2	2 cell	hoxd13_1	G>C	PE2	PE2 (prep 1)	normal pegRNA	none	2022-01-18	21356	19022	18910	14997	3283	630	79.3	17.4	3.3	0.26915		TRUE	FALSE
PEmbryo_ATTCAGAA_ATGTCAGA_GTGC_20522_R1.fastq.gz	hoxd13_1_2 cell_G>C_PE4	2 cell	hoxd13_1	G>C	PE4	PE2 (prep 1)	normal pegRNA	mMLH1 (prep 1)	2022-01-03	17247	15602	15511	4665	10483	363	30.1	67.6	2.3	0.561134		TRUE	FALSE
PEmbryo_CTGAAGCT_ATGTCAGA_GTGC_20522_R1.fastq.gz	hoxd13_1_2 cell_G>C_PE4	2 cell	hoxd13_1	G>C	PE4	PE2 (prep 1)	normal pegRNA	mMLH1 (prep 1)	2022-01-03	18204	16327	16230	11213	4608	409	69.1	28.4	2.5	0.5		TRUE	FALSE
PEmbryo_TAATGCGC_ATGTCAGA_GTGC_20522_R1.fastq.gz	hoxd13_1_2 cell_G>C_PE4	2 cell	hoxd13_1	G>C	PE4	PE2 (prep 1)	normal pegRNA	mMLH1 (prep 1)	2022-01-03	12959	11852	11786	690	10842	254	5.9	92	2.2	0.591253		TRUE	FALSE
PEmbryo_CGGCTATG_ATGTCAGA_GTGC_20522_R1.fastq.gz	hoxd13_1_2 cell_G>C_PE4	2 cell	hoxd13_1	G>C	PE4	PE2 (prep 1)	normal pegRNA	mMLH1 (prep 1)	2022-01-03	13270	11992	11927	6921	4643	363	58	38.9	3	0.350261		TRUE	FALSE
PEmbryo_TCCGCGAA_ATGTCAGA_GTGC_20522_R1.fastq.gz	hoxd13_1_2 cell_G>C_PE4	2 cell	hoxd13_1	G>C	PE4	PE2 (prep 1)	normal pegRNA	mMLH1 (prep 1)	2022-01-03	21171	18953	18836	7649	9844	1343	40.6	52.3	7.1	0.000201233		TRUE	TRUE
PEmbryo_TCTCGCGC_ATGTCAGA_GTGC_20522_R1.fastq.gz	hoxd13_1_2 cell_G>C_PE4	2 cell	hoxd13_1	G>C	PE4	PE2 (prep 1)	normal pegRNA	mMLH1 (prep 1)	2022-01-03	20852	17739	16011	3668	11236	1107	22.9	70.2	6.9	0.00035639		TRUE	TRUE
PEmbryo_ATTCAGAA_CCGTCCCG_GTGC_20522_R1.fastq.gz	hoxd13_1_2 cell_G>C_PE4	2 cell	hoxd13_1	G>C	PE4	PE2 (prep 1)	normal pegRNA	mMLH1 (prep 1)	2022-01-03	19512	17561	17461	6623	10358	480	37.9	59.3	2.7	0.438866		TRUE	FALSE
PEmbryo_GAATTCGT_CCGTCCCG_GTGC_20522_R1.fastq.gz	hoxd13_1_2 cell_G>C_PE4	2 cell	hoxd13_1	G>C	PE4	PE2 (prep 1)	normal pegRNA	mMLH1 (prep 1)	2022-01-03	13453	12096	12035	3547	8078	410	29.5	67.1	3.4	0.244372		TRUE	FALSE
PEmbryo_CTGAAGCT_CCGTCCCG_GTGC_20522_R1.fastq.gz	hoxd13_1_2 cell_G>C_PE4	2 cell	hoxd13_1	G>C	PE4	PE2 (prep 1)	normal pegRNA	mMLH1 (prep 1)	2022-01-03	17862	16029	15935	8205	6890	840	51.5	43.2	5.3	0.0156261		TRUE	FALSE
PEmbryo_CGGCTATG_CCGTCCCG_GTGC_20522_R1.fastq.gz	hoxd13_1_2 cell_G>C_PE4	2 cell	hoxd13_1	G>C	PE4	PE2 (prep 1)	normal pegRNA	mMLH1 (prep 1)	2022-01-03	20690	18614	18508	8353	9594	561	45.1	51.8	3	0.350261		TRUE	FALSE
PEmbryo_TCCGCGAA_CCGTCCCG_GTGC_20522_R1.fastq.gz	hoxd13_1_2 cell_G>C_PE4	2 cell	hoxd13_1	G>C	PE4	PE2 (prep 1)	normal pegRNA	mMLH1 (prep 1)	2022-01-03	20786	18337	18105	4286	11418	2401	23.7	63.1	13.3	0		TRUE	TRUE
PEmbryo_TCTCGCGC_CCGTCCCG_GTGC_20522_R1.fastq.gz	hoxd13_1_2 cell_G>C_PE4	2 cell	hoxd13_1	G>C	PE4	PE2 (prep 1)	normal pegRNA	mMLH1 (prep 1)	2022-01-03	18047	16156	16074	6025	9535	514	37.5	59.3	3.2	0.295129		TRUE	FALSE
PEmbryo_AGCGATAG_CCGTCCCG_GTGC_20522_R1.fastq.gz	hoxd13_1_2 cell_G>C_PE4	2 cell	hoxd13_1	G>C	PE4	PE2 (prep 1)	normal pegRNA	mMLH1 (prep 1)	2022-01-03	12810	11555	11489	3246	7861	382	28.3	68.4	3.3	0.26915		TRUE	FALSE
PEmbryo_CGGCTATG_GTCCGCAC_GTGC_20522_R1.fastq.gz	hoxd13_1_2 cell_G>C_PE4	2 cell	hoxd13_1	G>C	PE4	PE2 (prep 1)	normal pegRNA	mMLH1 (prep 1)	2022-01-03	16298	14618	14524	3573	10637	314	24.6	73.2	2.2	0.591253		TRUE	FALSE
PEmbryo_TCCGCGAA_GTCCGCAC_GTGC_20522_R1.fastq.gz	hoxd13_1_2 cell_G>C_PE4	2 cell	hoxd13_1	G>C	PE4	PE2 (prep 1)	normal pegRNA	mMLH1 (prep 1)	2022-01-03	17894	15887	15782	9562	4958	1262	60.6	31.4	8	1.16447e-05		TRUE	TRUE
PEmbryo_TCTCGCGC_GTCCGCAC_GTGC_20522_R1.fastq.gz	hoxd13_1_2 cell_G>C_PE4	2 cell	hoxd13_1	G>C	PE4	PE2 (prep 1)	normal pegRNA	mMLH1 (prep 1)	2022-01-03	18549	16520	16435	11126	4908	401	67.7	29.9	2.4	0.530658		TRUE	FALSE
PEmbryo_AGCGATAG_GTCCGCAC_GTGC_20522_R1.fastq.gz	hoxd13_1_2 cell_G>C_PE4	2 cell	hoxd13_1	G>C	PE4	PE2 (prep 1)	normal pegRNA	mMLH1 (prep 1)	2022-01-03	8527	7648	7607	7428	3	176	97.6	0	2.3	0.561134		FALSE	FALSE
PEmbryo_ATTACTCG_ATCACGAT_ATGT_122421_R1.fastq.gz	chd2_2 cell_G>A_PE2	2 cell	chd2	G>A	PE2	PE2 (prep 1)	normal pegRNA	none	2021-12-08	16228	14313	13872	7103	2972	3797	51.2	21.4	27.4	0		TRUE	TRUE
PEmbryo_ATTACTCG_CGATGTAT_ATGT_122421_R1.fastq.gz	chd2_2 cell_G>A_PE2	2 cell	chd2	G>A	PE2	PE2 (prep 1)	normal pegRNA	none	2021-12-08	13067	11203	10838	6117	2245	2476	56.4	20.7	22.8	0		TRUE	TRUE
PEmbryo_ATTACTCG_TTAGGCAT_ATGT_122421_R1.fastq.gz	chd2_2 cell_G>A_PE2	2 cell	chd2	G>A	PE2	PE2 (prep 1)	normal pegRNA	none	2021-12-08	10561	9436	9159	6973	2016	170	76.1	22	1.9	0.655422		TRUE	FALSE
PEmbryo_ATTACTCG_TGACCAAT_ATGT_122421_R1.fastq.gz	chd2_2 cell_G>A_PE2	2 cell	chd2	G>A	PE2	PE2 (prep 1)	normal pegRNA	none	2021-12-08	12048	10853	10548	9598	633	317	91	6	3	0.0359303		TRUE	FALSE
PEmbryo_ATTACTCG_ACAGTGAT_ATGT_122421_R1.fastq.gz	chd2_2 cell_G>A_PE2	2 cell	chd2	G>A	PE2	PE2 (prep 1)	normal pegRNA	none	2021-12-08	10791	9721	9451	9275	16	160	98.1	0.2	1.7	0.788145		FALSE	FALSE
PEmbryo_ATTACTCG_GCCAATAT_ATGT_122421_R1.fastq.gz	chd2_2 cell_G>A_PE2	2 cell	chd2	G>A	PE2	PE2 (prep 1)	normal pegRNA	none	2021-12-08	12203	11032	10740	10534	14	192	98.1	0.1	1.8	0.725747		FALSE	FALSE
PEmbryo_ATTACTCG_CAGATCAT_ATGT_122421_R1.fastq.gz	chd2_2 cell_G>A_PE2	2 cell	chd2	G>A	PE2	PE2 (prep 1)	normal pegRNA	none	2021-12-08	14544	13015	12605	11886	491	228	94.3	3.9	1.8	0.725747		TRUE	FALSE
PEmbryo_TCCGGAGA_ATCACGAT_ATGT_122421_R1.fastq.gz	chd2_2 cell_G>A_PE2	2 cell	chd2	G>A	PE2	PE2 (prep 1)	normal pegRNA	none	2021-12-08	13343	12224	11841	7149	2687	2005	60.4	22.7	16.9	0		TRUE	TRUE
PEmbryo_TCCGGAGA_CGATGTAT_ATGT_122421_R1.fastq.gz	chd2_2 cell_G>A_PE2	2 cell	chd2	G>A	PE2	PE2 (prep 1)	normal pegRNA	none	2021-12-08	10512	9598	9301	7254	1032	1015	78	11.1	10.9	0		TRUE	TRUE
PEmbryo_TCCGGAGA_TTAGGCAT_ATGT_122421_R1.fastq.gz	chd2_2 cell_G>A_PE2	2 cell	chd2	G>A	PE2	PE2 (prep 1)	normal pegRNA	none	2021-12-08	9049	7885	7656	5286	4	2366	69	0.1	30.9	0		FALSE	TRUE
PEmbryo_TCCGGAGA_TGACCAAT_ATGT_122421_R1.fastq.gz	chd2_2 cell_G>A_PE2	2 cell	chd2	G>A	PE2	PE2 (prep 1)	normal pegRNA	none	2021-12-08	10482	9445	9147	5458	2467	1222	59.7	27	13.4	0		TRUE	TRUE
PEmbryo_TCCGGAGA_ACAGTGAT_ATGT_122421_R1.fastq.gz	chd2_2 cell_G>A_PE2	2 cell	chd2	G>A	PE2	PE2 (prep 1)	normal pegRNA	none	2021-12-08	9636	8714	8459	6443	1095	921	76.2	12.9	10.9	0		TRUE	TRUE
PEmbryo_TCCGGAGA_GCCAATAT_ATGT_122421_R1.fastq.gz	chd2_2 cell_G>A_PE2	2 cell	chd2	G>A	PE2	PE2 (prep 1)	normal pegRNA	none	2021-12-08	10184	9377	9089	8817	113	159	97	1.2	1.7	0.788145		TRUE	FALSE
PEmbryo_TCCGGAGA_CAGATCAT_ATGT_122421_R1.fastq.gz	chd2_2 cell_G>A_PE2	2 cell	chd2	G>A	PE2	PE2 (prep 1)	normal pegRNA	none	2021-12-08	9820	8953	8702	2697	5850	155	31	67.2	1.8	0.725747		TRUE	FALSE
PEmbryo_TCCGGAGA_ACTTGAAT_ATGT_122421_R1.fastq.gz	chd2_2 cell_G>A_PE2	2 cell	chd2	G>A	PE2	PE2 (prep 1)	normal pegRNA	none	2021-12-08	19933	15344	5514	3914	1244	356	71	22.6	6.5	0		TRUE	TRUE
PEmbryo_CGCTCATT_TGACCAAT_ATGT_122421_R1.fastq.gz	chd2_2 cell_G>A_PE2	2 cell	chd2	G>A	PE2	PE2 (prep 1)	normal pegRNA	none	2021-12-08	6952	6390	6183	6084	4	95	98.4	0.1	1.5	0.88493		FALSE	FALSE
PEmbryo_CGCTCATT_ACAGTGAT_ATGT_122421_R1.fastq.gz	chd2_2 cell_G>A_PE2	2 cell	chd2	G>A	PE2	PE2 (prep 1)	normal pegRNA	none	2021-12-08	7102	6462	6277	5630	499	148	89.7	7.9	2.4	0.274253		TRUE	FALSE
PEmbryo_CGCTCATT_GCCAATAT_ATGT_122421_R1.fastq.gz	chd2_2 cell_G>A_PE2	2 cell	chd2	G>A	PE2	PE2 (prep 1)	normal pegRNA	none	2021-12-08	7870	7263	7047	6923	17	107	98.2	0.2	1.5	0.88493		FALSE	FALSE
PEmbryo_CGCTCATT_CAGATCAT_ATGT_122421_R1.fastq.gz	chd2_2 cell_G>A_PE2	2 cell	chd2	G>A	PE2	PE2 (prep 1)	normal pegRNA	none	2021-12-08	9233	8077	7825	4863	1096	1866	62.1	14	23.8	0		TRUE	TRUE
PEmbryo_CGCTCATT_ACTTGAAT_ATGT_122421_R1.fastq.gz	chd2_2 cell_G>A_PE2	2 cell	chd2	G>A	PE2	PE2 (prep 1)	normal pegRNA	none	2021-12-08	9860	9026	8765	7318	1278	169	83.5	14.6	1.9	0.655422		TRUE	FALSE
PEmbryo_CGCTCATT_ATCACGAT_ATGT_122421_R1.fastq.gz	chd2_2 cell_G>A_PE4	2 cell	chd2	G>A	PE4	PE2 (prep 1)	normal pegRNA	mMLH1 (prep 1)	2021-12-08	9146	8216	7949	3839	2800	1310	48.3	35.2	16.5	0		TRUE	TRUE
PEmbryo_CGCTCATT_CGATGTAT_ATGT_122421_R1.fastq.gz	chd2_2 cell_G>A_PE4	2 cell	chd2	G>A	PE4	PE2 (prep 1)	normal pegRNA	mMLH1 (prep 1)	2021-12-08	8316	7611	7399	1331	5920	148	18	80	2	0.57926		TRUE	FALSE
PEmbryo_CGCTCATT_TTAGGCAT_ATGT_122421_R1.fastq.gz	chd2_2 cell_G>A_PE4	2 cell	chd2	G>A	PE4	PE2 (prep 1)	normal pegRNA	mMLH1 (prep 1)	2021-12-08	6117	5580	5430	2788	2384	258	51.3	43.9	4.8	3.33204e-08		TRUE	TRUE
PEmbryo_GAGATTCC_ATCACGAT_ATGT_122421_R1.fastq.gz	chd2_2 cell_G>A_PE4	2 cell	chd2	G>A	PE4	PE2 (prep 1)	normal pegRNA	mMLH1 (prep 1)	2021-12-08	13129	11992	11622	2390	9013	219	20.6	77.6	1.9	0.655422		TRUE	FALSE
PEmbryo_GAGATTCC_CGATGTAT_ATGT_122421_R1.fastq.gz	chd2_2 cell_G>A_PE4	2 cell	chd2	G>A	PE4	PE2 (prep 1)	normal pegRNA	mMLH1 (prep 1)	2021-12-08	11347	10144	9840	1914	6923	1003	19.5	70.4	10.2	0		TRUE	TRUE
PEmbryo_GAGATTCC_TTAGGCAT_ATGT_122421_R1.fastq.gz	chd2_2 cell_G>A_PE4	2 cell	chd2	G>A	PE4	PE2 (prep 1)	normal pegRNA	mMLH1 (prep 1)	2021-12-08	10179	9220	8912	3450	5163	299	38.7	57.9	3.4	0.00466119		TRUE	FALSE
PEmbryo_GAGATTCC_TGACCAAT_ATGT_122421_R1.fastq.gz	chd2_2 cell_G>A_PE4	2 cell	chd2	G>A	PE4	PE2 (prep 1)	normal pegRNA	mMLH1 (prep 1)	2021-12-08	11409	10441	10120	4820	5133	167	47.6	50.7	1.7	0.788145		TRUE	FALSE
PEmbryo_GAGATTCC_ACAGTGAT_ATGT_122421_R1.fastq.gz	chd2_2 cell_G>A_PE4	2 cell	chd2	G>A	PE4	PE2 (prep 1)	normal pegRNA	mMLH1 (prep 1)	2021-12-08	10781	9813	9518	8969	400	149	94.2	4.2	1.6	0.841345		TRUE	FALSE
PEmbryo_GAGATTCC_GCCAATAT_ATGT_122421_R1.fastq.gz	chd2_2 cell_G>A_PE4	2 cell	chd2	G>A	PE4	PE2 (prep 1)	normal pegRNA	mMLH1 (prep 1)	2021-12-08	11967	10991	10669	1721	8810	138	16.1	82.6	1.3	0.945201		TRUE	FALSE
PEmbryo_GAGATTCC_CAGATCAT_ATGT_122421_R1.fastq.gz	chd2_2 cell_G>A_PE4	2 cell	chd2	G>A	PE4	PE2 (prep 1)	normal pegRNA	mMLH1 (prep 1)	2021-12-08	12265	11088	10740	4914	5414	412	45.8	50.4	3.8	0.000336929		TRUE	TRUE
PEmbryo_GAGATTCC_ACTTGAAT_ATGT_122421_R1.fastq.gz	chd2_2 cell_G>A_PE4	2 cell	chd2	G>A	PE4	PE2 (prep 1)	normal pegRNA	mMLH1 (prep 1)	2021-12-08	12034	10929	10580	5541	4885	154	52.4	46.2	1.5	0.88493		TRUE	FALSE
PEmbryo_ATTCAGAA_ATCACGAT_ATGT_122421_R1.fastq.gz	chd2_2 cell_G>A_PE4	2 cell	chd2	G>A	PE4	PE2 (prep 1)	normal pegRNA	mMLH1 (prep 1)	2021-12-08	13429	12253	11886	3246	8266	374	27.3	69.5	3.1	0.0227501		TRUE	FALSE
PEmbryo_ATTCAGAA_CGATGTAT_ATGT_122421_R1.fastq.gz	chd2_2 cell_G>A_PE4	2 cell	chd2	G>A	PE4	PE2 (prep 1)	normal pegRNA	mMLH1 (prep 1)	2021-12-08	10664	9714	9478	3681	5625	172	38.8	59.3	1.8	0.725747		TRUE	FALSE
PEmbryo_ATTCAGAA_TTAGGCAT_ATGT_122421_R1.fastq.gz	chd2_2 cell_G>A_PE4	2 cell	chd2	G>A	PE4	PE2 (prep 1)	normal pegRNA	mMLH1 (prep 1)	2021-12-08	9631	8680	8429	883	7445	101	10.5	88.3	1.2	0.96407		TRUE	FALSE
PEmbryo_ATTCAGAA_TGACCAAT_ATGT_122421_R1.fastq.gz	chd2_2 cell_G>A_PE4	2 cell	chd2	G>A	PE4	PE2 (prep 1)	normal pegRNA	mMLH1 (prep 1)	2021-12-08	10565	9618	9323	2057	7120	146	22.1	76.4	1.6	0.841345		TRUE	FALSE
PEmbryo_ATTCAGAA_ACAGTGAT_ATGT_122421_R1.fastq.gz	chd2_2 cell_G>A_PE4	2 cell	chd2	G>A	PE4	PE2 (prep 1)	normal pegRNA	mMLH1 (prep 1)	2021-12-08	10339	9397	9103	1658	7339	106	18.2	80.6	1.2	0.96407		TRUE	FALSE
PEmbryo_ATTCAGAA_GCCAATAT_ATGT_122421_R1.fastq.gz	chd2_2 cell_G>A_PE4	2 cell	chd2	G>A	PE4	PE2 (prep 1)	normal pegRNA	mMLH1 (prep 1)	2021-12-08	12861	11566	11246	1814	8144	1288	16.1	72.4	11.5	0		TRUE	TRUE
PEmbryo_ATTCAGAA_CAGATCAT_ATGT_122421_R1.fastq.gz	chd2_2 cell_G>A_PE4	2 cell	chd2	G>A	PE4	PE2 (prep 1)	normal pegRNA	mMLH1 (prep 1)	2021-12-08	12844	11455	11152	1498	8567	1087	13.4	76.8	9.7	0		TRUE	TRUE
PEmbryo_ATTCAGAA_ACTTGAAT_ATGT_122421_R1.fastq.gz	chd2_2 cell_G>A_PE4	2 cell	chd2	G>A	PE4	PE2 (prep 1)	normal pegRNA	mMLH1 (prep 1)	2021-12-08	13258	11887	11549	1353	9069	1127	11.7	78.5	9.8	0		TRUE	TRUE
PEmbryo_GAATTCGT_TTAGGCAT_ATGT_122421_R1.fastq.gz	chd2_2 cell_G>A_PE4	2 cell	chd2	G>A	PE4	PE2 (prep 1)	normal pegRNA	mMLH1 (prep 1)	2021-12-08	8894	8073	7846	1533	6182	131	19.5	78.8	1.7	0.788145		TRUE	FALSE
PEmbryo_GAATTCGT_TGACCAAT_ATGT_122421_R1.fastq.gz	chd2_2 cell_G>A_PE4	2 cell	chd2	G>A	PE4	PE2 (prep 1)	normal pegRNA	mMLH1 (prep 1)	2021-12-08	10270	9391	9086	2153	6837	96	23.7	75.2	1.1	0.97725		TRUE	FALSE
PEmbryo_GAATTCGT_ACAGTGAT_ATGT_122421_R1.fastq.gz	chd2_2 cell_G>A_PE4	2 cell	chd2	G>A	PE4	PE2 (prep 1)	normal pegRNA	mMLH1 (prep 1)	2021-12-08	10234	9386	9121	1029	7995	97	11.3	87.7	1.1	0.97725		TRUE	FALSE
PEmbryo_GAATTCGT_GCCAATAT_ATGT_122421_R1.fastq.gz	chd2_2 cell_G>A_PE4	2 cell	chd2	G>A	PE4	PE2 (prep 1)	normal pegRNA	mMLH1 (prep 1)	2021-12-08	11348	9999	9706	819	7162	1725	8.4	73.8	17.8	0		TRUE	TRUE
PEmbryo_GAATTCGT_CAGATCAT_ATGT_122421_R1.fastq.gz	chd2_2 cell_G>A_PE4	2 cell	chd2	G>A	PE4	PE2 (prep 1)	normal pegRNA	mMLH1 (prep 1)	2021-12-08	11409	10395	10114	3243	6753	118	32.1	66.8	1.2	0.96407		TRUE	FALSE
PEmbryo_GAATTCGT_ACTTGAAT_ATGT_122421_R1.fastq.gz	chd2_2 cell_G>A_PE4	2 cell	chd2	G>A	PE4	PE2 (prep 1)	normal pegRNA	mMLH1 (prep 1)	2021-12-08	11987	10985	10651	10474	16	161	98.3	0.2	1.5	0.88493		FALSE	FALSE
PEmbryo_GAGATTCC_ATCACGAT_GAGT_122421_R1.fastq.gz	chd2_2 cell_G>C_PE2	2 cell	chd2	G>C	PE2	PE2 (prep 1)	normal pegRNA	none	2021-12-19	14025	12421	10076	1213	7890	973	12	78.3	9.7	0		TRUE	TRUE
PEmbryo_GAGATTCC_CGATGTAT_GAGT_122421_R1.fastq.gz	chd2_2 cell_G>C_PE2	2 cell	chd2	G>C	PE2	PE2 (prep 1)	normal pegRNA	none	2021-12-19	11650	10747	10654	1362	7163	2129	12.8	67.2	20	0		TRUE	TRUE
PEmbryo_GAGATTCC_TTAGGCAT_GAGT_122421_R1.fastq.gz	chd2_2 cell_G>C_PE2	2 cell	chd2	G>C	PE2	PE2 (prep 1)	normal pegRNA	none	2021-12-19	11428	10337	10244	4655	3720	1869	45.4	36.3	18.2	0		TRUE	TRUE
PEmbryo_ATTCAGAA_ATCACGAT_GAGT_122421_R1.fastq.gz	chd2_2 cell_G>C_PE2	2 cell	chd2	G>C	PE2	PE2 (prep 1)	normal pegRNA	none	2021-12-19	13690	12763	12669	4580	7411	678	36.2	58.5	5.4	2.05579e-11		TRUE	TRUE
PEmbryo_ATTCAGAA_CGATGTAT_GAGT_122421_R1.fastq.gz	chd2_2 cell_G>C_PE2	2 cell	chd2	G>C	PE2	PE2 (prep 1)	normal pegRNA	none	2021-12-19	11348	10549	10457	5317	4967	173	50.8	47.5	1.7	0.788145		TRUE	FALSE
PEmbryo_ATTCAGAA_TTAGGCAT_GAGT_122421_R1.fastq.gz	chd2_2 cell_G>C_PE2	2 cell	chd2	G>C	PE2	PE2 (prep 1)	normal pegRNA	none	2021-12-19	10990	10062	9981	2493	6062	1426	25	60.7	14.3	0		TRUE	TRUE
PEmbryo_ATTCAGAA_TGACCAAT_GAGT_122421_R1.fastq.gz	chd2_2 cell_G>C_PE2	2 cell	chd2	G>C	PE2	PE2 (prep 1)	normal pegRNA	none	2021-12-19	11776	10947	10862	3336	7366	160	30.7	67.8	1.5	0.88493		TRUE	FALSE
PEmbryo_ATTCAGAA_ACAGTGAT_GAGT_122421_R1.fastq.gz	chd2_2 cell_G>C_PE2	2 cell	chd2	G>C	PE2	PE2 (prep 1)	normal pegRNA	none	2021-12-19	11491	10634	10559	5635	4709	215	53.4	44.6	2	0.57926		TRUE	FALSE
PEmbryo_ATTCAGAA_GCCAATAT_GAGT_122421_R1.fastq.gz	chd2_2 cell_G>C_PE2	2 cell	chd2	G>C	PE2	PE2 (prep 1)	normal pegRNA	none	2021-12-19	13129	12171	12064	4525	7372	167	37.5	61.1	1.4	0.919243		TRUE	FALSE
PEmbryo_ATTCAGAA_CAGATCAT_GAGT_122421_R1.fastq.gz	chd2_2 cell_G>C_PE2	2 cell	chd2	G>C	PE2	PE2 (prep 1)	normal pegRNA	none	2021-12-19	13141	12194	12099	4853	7058	188	40.1	58.3	1.6	0.841345		TRUE	FALSE
PEmbryo_ATTCAGAA_ACTTGAAT_GAGT_122421_R1.fastq.gz	chd2_2 cell_G>C_PE2	2 cell	chd2	G>C	PE2	PE2 (prep 1)	normal pegRNA	none	2021-12-19	12707	11770	11664	280	11202	182	2.4	96	1.6	0.841345		TRUE	FALSE
PEmbryo_GAATTCGT_ATCACGAT_GAGT_122421_R1.fastq.gz	chd2_2 cell_G>C_PE2	2 cell	chd2	G>C	PE2	PE2 (prep 1)	normal pegRNA	none	2021-12-19	13247	12307	12206	6211	5708	287	50.9	46.8	2.4	0.274253		TRUE	FALSE
PEmbryo_GAATTCGT_CGATGTAT_GAGT_122421_R1.fastq.gz	chd2_2 cell_G>C_PE2	2 cell	chd2	G>C	PE2	PE2 (prep 1)	normal pegRNA	none	2021-12-19	11208	10365	10287	2947	6977	363	28.6	67.8	3.5	0.00255513		TRUE	FALSE
PEmbryo_GAATTCGT_TTAGGCAT_GAGT_122421_R1.fastq.gz	chd2_2 cell_G>C_PE2	2 cell	chd2	G>C	PE2	PE2 (prep 1)	normal pegRNA	none	2021-12-19	12061	9530	9438	7184	2000	254	76.1	21.2	2.7	0.11507		TRUE	FALSE
PEmbryo_GAATTCGT_TGACCAAT_GAGT_122421_R1.fastq.gz	chd2_2 cell_G>C_PE2	2 cell	chd2	G>C	PE2	PE2 (prep 1)	normal pegRNA	none	2021-12-19	12271	11364	11278	2706	8229	343	24	73	3	0.0359303		TRUE	FALSE
PEmbryo_GAATTCGT_GCCAATAT_GAGT_122421_R1.fastq.gz	chd2_2 cell_G>C_PE2	2 cell	chd2	G>C	PE2	PE2 (prep 1)	normal pegRNA	none	2021-12-19	12632	11641	11540	4149	7061	330	36	61.2	2.9	0.0547993		TRUE	FALSE
PEmbryo_GAATTCGT_CAGATCAT_GAGT_122421_R1.fastq.gz	chd2_2 cell_G>C_PE2	2 cell	chd2	G>C	PE2	PE2 (prep 1)	normal pegRNA	none	2021-12-19	11755	10871	10785	2466	8038	281	22.9	74.5	2.6	0.158655		TRUE	FALSE
PEmbryo_GAATTCGT_ACTTGAAT_GAGT_122421_R1.fastq.gz	chd2_2 cell_G>C_PE2	2 cell	chd2	G>C	PE2	PE2 (prep 1)	normal pegRNA	none	2021-12-19	13735	12704	12599	4605	7658	336	36.6	60.8	2.7	0.11507		TRUE	FALSE
PEmbryo_CTGAAGCT_ATCACGAT_GAGT_122421_R1.fastq.gz	chd2_2 cell_G>C_PE2	2 cell	chd2	G>C	PE2	PE2 (prep 1)	normal pegRNA	none	2021-12-19	11447	10675	10582	130	10188	264	1.2	96.3	2.5	0.211855		TRUE	FALSE
PEmbryo_CTGAAGCT_CGATGTAT_GAGT_122421_R1.fastq.gz	chd2_2 cell_G>C_PE2	2 cell	chd2	G>C	PE2	PE2 (prep 1)	normal pegRNA	none	2021-12-19	11691	10749	10643	4988	5043	612	46.9	47.4	5.8	6.80567e-14		TRUE	TRUE
PEmbryo_CTGAAGCT_TTAGGCAT_GAGT_122421_R1.fastq.gz	chd2_2 cell_G>C_PE2	2 cell	chd2	G>C	PE2	PE2 (prep 1)	normal pegRNA	none	2021-12-19	16780	7122	6797	3108	3450	239	45.7	50.8	3.5	0.00255513		TRUE	FALSE
PEmbryo_CTGAAGCT_TGACCAAT_GAGT_122421_R1.fastq.gz	chd2_2 cell_G>C_PE2	2 cell	chd2	G>C	PE2	PE2 (prep 1)	normal pegRNA	none	2021-12-19	20201	9809	9629	3361	5989	279	34.9	62.2	2.9	0.0547993		TRUE	FALSE
PEmbryo_CTGAAGCT_GCCAATAT_GAGT_122421_R1.fastq.gz	chd2_2 cell_G>C_PE2	2 cell	chd2	G>C	PE2	PE2 (prep 1)	normal pegRNA	none	2021-12-19	13297	12348	12227	3360	8151	716	27.5	66.7	5.9	1.4766e-14		TRUE	TRUE
PEmbryo_CTGAAGCT_CAGATCAT_GAGT_122421_R1.fastq.gz	chd2_2 cell_G>C_PE2	2 cell	chd2	G>C	PE2	PE2 (prep 1)	normal pegRNA	none	2021-12-19	12258	11339	11251	5682	5292	277	50.5	47	2.5	0.211855		TRUE	FALSE
PEmbryo_CTGAAGCT_ACTTGAAT_GAGT_122421_R1.fastq.gz	chd2_2 cell_G>C_PE2	2 cell	chd2	G>C	PE2	PE2 (prep 1)	normal pegRNA	none	2021-12-19	16668	11561	11433	2953	8100	380	25.8	70.8	3.3	0.00819754		TRUE	FALSE
PEmbryo_TAATGCGC_CAGATCAT_GAGT_122421_R1.fastq.gz	chd2_2 cell_G>C_PE2	2 cell	chd2	G>C	PE2	PE2 (prep 1)	normal pegRNA	none	2021-12-19	15635	11201	10689	4529	5744	416	42.4	53.7	3.9	0.000159109		TRUE	TRUE
PEmbryo_TAATGCGC_ATCACGAT_ACTC_122421_R1.fastq.gz	chd2_2 cell_G>C_PE4	2 cell	chd2	G>C	PE4	PE2 (prep 1)	normal pegRNA	mMLH1 (prep 1)	2021-12-19	15683	14090	14001	1494	11656	851	10.7	83.3	6.1	0		TRUE	TRUE
PEmbryo_TAATGCGC_CGATGTAT_ACTC_122421_R1.fastq.gz	chd2_2 cell_G>C_PE4	2 cell	chd2	G>C	PE4	PE2 (prep 1)	normal pegRNA	mMLH1 (prep 1)	2021-12-19	13625	12313	12225	1944	10036	245	15.9	82.1	2	0.57926		TRUE	FALSE
PEmbryo_TAATGCGC_TTAGGCAT_ACTC_122421_R1.fastq.gz	chd2_2 cell_G>C_PE4	2 cell	chd2	G>C	PE4	PE2 (prep 1)	normal pegRNA	mMLH1 (prep 1)	2021-12-19	10735	9643	9582	417	9013	152	4.4	94.1	1.6	0.841345		TRUE	FALSE
PEmbryo_TAATGCGC_TGACCAAT_ACTC_122421_R1.fastq.gz	chd2_2 cell_G>C_PE4	2 cell	chd2	G>C	PE4	PE2 (prep 1)	normal pegRNA	mMLH1 (prep 1)	2021-12-19	14867	13440	13343	1653	11437	253	12.4	85.7	1.9	0.655422		TRUE	FALSE
PEmbryo_TAATGCGC_ACAGTGAT_ACTC_122421_R1.fastq.gz	chd2_2 cell_G>C_PE4	2 cell	chd2	G>C	PE4	PE2 (prep 1)	normal pegRNA	mMLH1 (prep 1)	2021-12-19	13013	11767	11688	2126	9410	152	18.2	80.5	1.3	0.945201		TRUE	FALSE
PEmbryo_TAATGCGC_GCCAATAT_ACTC_122421_R1.fastq.gz	chd2_2 cell_G>C_PE4	2 cell	chd2	G>C	PE4	PE2 (prep 1)	normal pegRNA	mMLH1 (prep 1)	2021-12-19	13352	12021	11944	5000	6760	184	41.9	56.6	1.5	0.88493		TRUE	FALSE
PEmbryo_TAATGCGC_CAGATCAT_ACTC_122421_R1.fastq.gz	chd2_2 cell_G>C_PE4	2 cell	chd2	G>C	PE4	PE2 (prep 1)	normal pegRNA	mMLH1 (prep 1)	2021-12-19	16212	14472	14369	3008	11083	278	20.9	77.1	1.9	0.655422		TRUE	FALSE
PEmbryo_TAATGCGC_ACTTGAAT_ACTC_122421_R1.fastq.gz	chd2_2 cell_G>C_PE4	2 cell	chd2	G>C	PE4	PE2 (prep 1)	normal pegRNA	mMLH1 (prep 1)	2021-12-19	15876	14026	13925	5121	7133	1671	36.8	51.2	12	0		TRUE	TRUE
PEmbryo_CGGCTATG_ATCACGAT_ACTC_122421_R1.fastq.gz	chd2_2 cell_G>C_PE4	2 cell	chd2	G>C	PE4	PE2 (prep 1)	normal pegRNA	mMLH1 (prep 1)	2021-12-19	13011	11953	11853	1170	10359	324	9.9	87.4	2.7	0.11507		TRUE	FALSE
PEmbryo_CGGCTATG_CGATGTAT_ACTC_122421_R1.fastq.gz	chd2_2 cell_G>C_PE4	2 cell	chd2	G>C	PE4	PE2 (prep 1)	normal pegRNA	mMLH1 (prep 1)	2021-12-19	12555	11476	11405	2212	9049	144	19.4	79.3	1.3	0.945201		TRUE	FALSE
PEmbryo_CGGCTATG_TTAGGCAT_ACTC_122421_R1.fastq.gz	chd2_2 cell_G>C_PE4	2 cell	chd2	G>C	PE4	PE2 (prep 1)	normal pegRNA	mMLH1 (prep 1)	2021-12-19	10849	9769	9711	4243	4745	723	43.7	48.9	7.4	0		TRUE	TRUE
PEmbryo_CGGCTATG_TGACCAAT_ACTC_122421_R1.fastq.gz	chd2_2 cell_G>C_PE4	2 cell	chd2	G>C	PE4	PE2 (prep 1)	normal pegRNA	mMLH1 (prep 1)	2021-12-19	13092	11978	11913	1599	9213	1101	13.4	77.3	9.2	0		TRUE	TRUE
PEmbryo_CGGCTATG_ACAGTGAT_ACTC_122421_R1.fastq.gz	chd2_2 cell_G>C_PE4	2 cell	chd2	G>C	PE4	PE2 (prep 1)	normal pegRNA	mMLH1 (prep 1)	2021-12-19	13379	12289	12212	2072	9995	145	17	81.8	1.2	0.96407		TRUE	FALSE
PEmbryo_CGGCTATG_GCCAATAT_ACTC_122421_R1.fastq.gz	chd2_2 cell_G>C_PE4	2 cell	chd2	G>C	PE4	PE2 (prep 1)	normal pegRNA	mMLH1 (prep 1)	2021-12-19	13008	11909	11828	2094	9577	157	17.7	81	1.3	0.945201		TRUE	FALSE
PEmbryo_CGGCTATG_CAGATCAT_ACTC_122421_R1.fastq.gz	chd2_2 cell_G>C_PE4	2 cell	chd2	G>C	PE4	PE2 (prep 1)	normal pegRNA	mMLH1 (prep 1)	2021-12-19	14281	13036	12945	3031	9799	115	23.4	75.7	0.9	0.991802		TRUE	FALSE
PEmbryo_CGGCTATG_ACTTGAAT_ACTC_122421_R1.fastq.gz	chd2_2 cell_G>C_PE4	2 cell	chd2	G>C	PE4	PE2 (prep 1)	normal pegRNA	mMLH1 (prep 1)	2021-12-19	14888	13597	13510	3896	9463	151	28.8	70	1.1	0.97725		TRUE	FALSE
PEmbryo_TCCGCGAA_ATCACGAT_ACTC_122421_R1.fastq.gz	chd2_2 cell_G>C_PE4	2 cell	chd2	G>C	PE4	PE2 (prep 1)	normal pegRNA	mMLH1 (prep 1)	2021-12-19	15088	13771	13697	658	12833	206	4.8	93.7	1.5	0.88493		TRUE	FALSE
PEmbryo_TCCGCGAA_CGATGTAT_ACTC_122421_R1.fastq.gz	chd2_2 cell_G>C_PE4	2 cell	chd2	G>C	PE4	PE2 (prep 1)	normal pegRNA	mMLH1 (prep 1)	2021-12-19	12508	11462	11378	793	10396	189	7	91.4	1.7	0.788145		TRUE	FALSE
PEmbryo_TCCGCGAA_TTAGGCAT_ACTC_122421_R1.fastq.gz	chd2_2 cell_G>C_PE4	2 cell	chd2	G>C	PE4	PE2 (prep 1)	normal pegRNA	mMLH1 (prep 1)	2021-12-19	10595	9512	9451	972	7795	684	10.3	82.5	7.2	0		TRUE	TRUE
PEmbryo_TCCGCGAA_TGACCAAT_ACTC_122421_R1.fastq.gz	chd2_2 cell_G>C_PE4	2 cell	chd2	G>C	PE4	PE2 (prep 1)	normal pegRNA	mMLH1 (prep 1)	2021-12-19	13462	12334	12251	1381	10713	157	11.3	87.4	1.3	0.945201		TRUE	FALSE
PEmbryo_TCCGCGAA_ACAGTGAT_ACTC_122421_R1.fastq.gz	chd2_2 cell_G>C_PE4	2 cell	chd2	G>C	PE4	PE2 (prep 1)	normal pegRNA	mMLH1 (prep 1)	2021-12-19	13383	12138	12057	1738	10159	160	14.4	84.3	1.3	0.945201		TRUE	FALSE
PEmbryo_TCCGCGAA_GCCAATAT_ACTC_122421_R1.fastq.gz	chd2_2 cell_G>C_PE4	2 cell	chd2	G>C	PE4	PE2 (prep 1)	normal pegRNA	mMLH1 (prep 1)	2021-12-19	12961	11784	11701	2823	8691	187	24.1	74.3	1.6	0.841345		TRUE	FALSE
PEmbryo_TCCGCGAA_CAGATCAT_ACTC_122421_R1.fastq.gz	chd2_2 cell_G>C_PE4	2 cell	chd2	G>C	PE4	PE2 (prep 1)	normal pegRNA	mMLH1 (prep 1)	2021-12-19	14869	13521	13422	1736	11160	526	12.9	83.1	3.9	0.000159109		TRUE	TRUE
PEmbryo_TCCGCGAA_ACTTGAAT_ACTC_122421_R1.fastq.gz	chd2_2 cell_G>C_PE4	2 cell	chd2	G>C	PE4	PE2 (prep 1)	normal pegRNA	mMLH1 (prep 1)	2021-12-19	15575	14108	14007	1944	11282	781	13.9	80.5	5.6	1.27987e-12		TRUE	TRUE
PEmbryo_TCTCGCGC_ACTTGAAT_ACTC_122421_R1.fastq.gz	chd2_2 cell_G>C_PE4	2 cell	chd2	G>C	PE4	PE2 (prep 1)	normal pegRNA	mMLH1 (prep 1)	2021-12-19	15727	14116	14029	4662	8770	597	33.2	62.5	4.3	5.41254e-06		TRUE	TRUE

## Sheet: Supplementary Table 10
Supplementary Table 10. Results of prime editing with optimized reagents in mouse embryos, analyzed by method #2, related to Supplementary Figure 10.
Amplicon sequencing results from embryos edited at the two-cell stage with combinations of optimized PE4 reagents including (1) the PEmax editor and (2) an engineered pegRNA with 3’ tevopreQ1 motif. Tested edits include Rnf2 +1 C>G, Dnmt1 +5 G>C, Dnmt1 +5 G>T, and Chd2 +5 G>A.
Filename	group	injection stage	target	edit	method	editor	pegRNA	dnMLH1	Date Injected	# reads	# filtered reads	# valid reads	# wt reads	# precise reads	# error reads	% WT	% Precise	% Errors	errors pval (one-sided z-test)		precisely edited?	signficiant errors?
PEmbryo_ATTACTCG_TAGCTTAT_AGTA_71722_R1.fastq.gz	rnf2_2 cell_C>G_PE4 (optimization)	2 cell	rnf2	C>G	PE4 (optimization)	PE2 (prep 1)	normal pegRNA	mMLH1 (prep 1)	2022-07-05	15505	14868	14753	9600	4805	348	65.1	32.6	2.4	0.29272		TRUE	FALSE
PEmbryo_TCCGGAGA_TAGCTTAT_AGTA_71722_R1.fastq.gz	rnf2_2 cell_C>G_PE4 (optimization)	2 cell	rnf2	C>G	PE4 (optimization)	PE2 (prep 1)	normal pegRNA	mMLH1 (prep 1)	2022-07-05	12278	11807	11700	6117	5285	298	52.3	45.2	2.5	0.233529		TRUE	FALSE
PEmbryo_CGCTCATT_TAGCTTAT_AGTA_71722_R1.fastq.gz	rnf2_2 cell_C>G_PE4 (optimization)	2 cell	rnf2	C>G	PE4 (optimization)	PE2 (prep 1)	normal pegRNA	mMLH1 (prep 1)	2022-07-05	9545	9175	9094	6440	2389	265	70.8	26.3	2.9	0.0728976		TRUE	FALSE
PEmbryo_GAGATTCC_TAGCTTAT_AGTA_71722_R1.fastq.gz	rnf2_2 cell_C>G_PE4 (optimization)	2 cell	rnf2	C>G	PE4 (optimization)	PE2 (prep 1)	normal pegRNA	mMLH1 (prep 1)	2022-07-05	13495	12938	12813	8883	3634	296	69.3	28.4	2.3	0.358065		TRUE	FALSE
PEmbryo_ATTCAGAA_TAGCTTAT_AGTA_71722_R1.fastq.gz	rnf2_2 cell_C>G_PE4 (optimization)	2 cell	rnf2	C>G	PE4 (optimization)	PE2 (prep 1)	normal pegRNA	mMLH1 (prep 1)	2022-07-05	14528	13923	13803	7626	5277	900	55.2	38.2	6.5	0		TRUE	TRUE
PEmbryo_GAATTCGT_TAGCTTAT_AGTA_71722_R1.fastq.gz	rnf2_2 cell_C>G_PE4 (optimization)	2 cell	rnf2	C>G	PE4 (optimization)	PE2 (prep 1)	normal pegRNA	mMLH1 (prep 1)	2022-07-05	13324	12780	12634	10243	2090	301	81.1	16.5	2.4	0.29272		TRUE	FALSE
PEmbryo_CTGAAGCT_TAGCTTAT_AGTA_71722_R1.fastq.gz	rnf2_2 cell_C>G_PE4 (optimization)	2 cell	rnf2	C>G	PE4 (optimization)	PE2 (prep 1)	normal pegRNA	mMLH1 (prep 1)	2022-07-05	13114	12596	12492	9031	3174	287	72.3	25.4	2.3	0.358065		TRUE	FALSE
PEmbryo_ATTACTCG_GGCTACAT_AGTA_71722_R1.fastq.gz	rnf2_2 cell_C>G_PE4 (optimization)	2 cell	rnf2	C>G	PE4 (optimization)	PE2 (prep 1)	normal pegRNA	mMLH1 (prep 1)	2022-07-05	13165	12582	12479	7710	4470	299	61.8	35.8	2.4	0.29272		TRUE	FALSE
PEmbryo_TCCGGAGA_GGCTACAT_AGTA_71722_R1.fastq.gz	rnf2_2 cell_C>G_PE4 (optimization)	2 cell	rnf2	C>G	PE4 (optimization)	PE2 (prep 1)	normal pegRNA	mMLH1 (prep 1)	2022-07-05	11640	11075	10975	7253	3337	385	66.1	30.4	3.5	0.00545678		TRUE	FALSE
PEmbryo_CGCTCATT_GGCTACAT_AGTA_71722_R1.fastq.gz	rnf2_2 cell_C>G_PE4 (optimization)	2 cell	rnf2	C>G	PE4 (optimization)	PE2 (prep 1)	normal pegRNA	mMLH1 (prep 1)	2022-07-05	8993	8393	8318	6758	137	1423	81.2	1.6	17.1	0		TRUE	TRUE
PEmbryo_GAGATTCC_GGCTACAT_AGTA_71722_R1.fastq.gz	rnf2_2 cell_C>G_PE4 (optimization)	2 cell	rnf2	C>G	PE4 (optimization)	PE2 (prep 1)	normal pegRNA	mMLH1 (prep 1)	2022-07-05	8991	8600	8525	7625	695	205	89.4	8.2	2.4	0.29272		TRUE	FALSE
PEmbryo_ATTCAGAA_GGCTACAT_AGTA_71722_R1.fastq.gz	rnf2_2 cell_C>G_PE4 (optimization)	2 cell	rnf2	C>G	PE4 (optimization)	PE2 (prep 1)	normal pegRNA	mMLH1 (prep 1)	2022-07-05	12624	12051	11955	7179	4528	248	60.1	37.9	2.1	0.5		TRUE	FALSE
PEmbryo_GAATTCGT_GGCTACAT_AGTA_71722_R1.fastq.gz	rnf2_2 cell_C>G_PE4 (optimization)	2 cell	rnf2	C>G	PE4 (optimization)	PE2 (prep 1)	normal pegRNA	mMLH1 (prep 1)	2022-07-05	13071	12345	12216	6229	4438	1549	51	36.3	12.7	0		TRUE	TRUE
PEmbryo_CTGAAGCT_GGCTACAT_AGTA_71722_R1.fastq.gz	rnf2_2 cell_C>G_PE4 (optimization)	2 cell	rnf2	C>G	PE4 (optimization)	PE2 (prep 1)	normal pegRNA	mMLH1 (prep 1)	2022-07-05	14215	13668	13549	5239	6616	1694	38.7	48.8	12.5	0		TRUE	TRUE
PEmbryo_ATTACTCG_ATGTCAGA_TCGT_71722_R1.fastq.gz	rnf2_2 cell_C>G_PE4 (optimization)	2 cell	rnf2	C>G	PE4 (optimization)	PE2 (prep 1)	normal pegRNA	mMLH1 (prep 2)	2022-07-05	9944	9219	9125	6635	688	1802	72.7	7.5	19.7	0		TRUE	TRUE
PEmbryo_TCCGGAGA_ATGTCAGA_TCGT_71722_R1.fastq.gz	rnf2_2 cell_C>G_PE4 (optimization)	2 cell	rnf2	C>G	PE4 (optimization)	PE2 (prep 1)	normal pegRNA	mMLH1 (prep 2)	2022-07-05	10331	9826	9731	6685	2758	288	68.7	28.3	3	0.0508818		TRUE	FALSE
PEmbryo_CGCTCATT_ATGTCAGA_TCGT_71722_R1.fastq.gz	rnf2_2 cell_C>G_PE4 (optimization)	2 cell	rnf2	C>G	PE4 (optimization)	PE2 (prep 1)	normal pegRNA	mMLH1 (prep 2)	2022-07-05	8100	7736	7671	4894	2622	155	63.8	34.2	2	0.572137		TRUE	FALSE
PEmbryo_GAGATTCC_ATGTCAGA_TCGT_71722_R1.fastq.gz	rnf2_2 cell_C>G_PE4 (optimization)	2 cell	rnf2	C>G	PE4 (optimization)	PE2 (prep 1)	normal pegRNA	mMLH1 (prep 2)	2022-07-05	12534	11928	11833	6496	5063	274	54.9	42.8	2.3	0.358065		TRUE	FALSE
PEmbryo_ATTCAGAA_ATGTCAGA_TCGT_71722_R1.fastq.gz	rnf2_2 cell_C>G_PE4 (optimization)	2 cell	rnf2	C>G	PE4 (optimization)	PE2 (prep 1)	normal pegRNA	mMLH1 (prep 2)	2022-07-05	8033	7662	7596	7425	35	136	97.7	0.5	1.8	0.70728		FALSE	FALSE
PEmbryo_GAATTCGT_ATGTCAGA_TCGT_71722_R1.fastq.gz	rnf2_2 cell_C>G_PE4 (optimization)	2 cell	rnf2	C>G	PE4 (optimization)	PE2 (prep 1)	normal pegRNA	mMLH1 (prep 2)	2022-07-05	9653	9240	9174	8203	821	150	89.4	8.9	1.6	0.818349		TRUE	FALSE
PEmbryo_CTGAAGCT_ATGTCAGA_TCGT_71722_R1.fastq.gz	rnf2_2 cell_C>G_PE4 (optimization)	2 cell	rnf2	C>G	PE4 (optimization)	PE2 (prep 1)	normal pegRNA	mMLH1 (prep 2)	2022-07-05	2519	2349	2333	959	1310	64	41.1	56.2	2.7	0.137656		TRUE	FALSE
PEmbryo_TAATGCGC_ATGTCAGA_TCGT_71722_R1.fastq.gz	rnf2_2 cell_C>G_PE4 (optimization)	2 cell	rnf2	C>G	PE4 (optimization)	PE2 (prep 1)	normal pegRNA	mMLH1 (prep 2)	2022-07-05	3346	3128	3097	2877	162	58	92.9	5.2	1.9	0.641935		TRUE	FALSE
PEmbryo_ATTACTCG_CCGTCCCG_TCGT_71722_R1.fastq.gz	rnf2_2 cell_C>G_PE4 (optimization)	2 cell	rnf2	C>G	PE4 (optimization)	PE2 (prep 1)	normal pegRNA	mMLH1 (prep 2)	2022-07-05	9703	9072	8990	5448	3135	407	60.6	34.9	4.5	6.39591e-06		TRUE	TRUE
PEmbryo_TCCGGAGA_CCGTCCCG_TCGT_71722_R1.fastq.gz	rnf2_2 cell_C>G_PE4 (optimization)	2 cell	rnf2	C>G	PE4 (optimization)	PE2 (prep 1)	normal pegRNA	mMLH1 (prep 2)	2022-07-05	7897	7441	7375	5659	1525	191	76.7	20.7	2.6	0.181651		TRUE	FALSE
PEmbryo_CGCTCATT_CCGTCCCG_TCGT_71722_R1.fastq.gz	rnf2_2 cell_C>G_PE4 (optimization)	2 cell	rnf2	C>G	PE4 (optimization)	PE2 (prep 1)	normal pegRNA	mMLH1 (prep 2)	2022-07-05	7618	7054	6995	4967	462	1566	71	6.6	22.4	0		TRUE	TRUE
PEmbryo_GAGATTCC_CCGTCCCG_TCGT_71722_R1.fastq.gz	rnf2_2 cell_C>G_PE4 (optimization)	2 cell	rnf2	C>G	PE4 (optimization)	PE2 (prep 1)	normal pegRNA	mMLH1 (prep 2)	2022-07-05	9245	8675	8616	5881	2149	586	68.3	24.9	6.8	0		TRUE	TRUE
PEmbryo_ATTCAGAA_CCGTCCCG_TCGT_71722_R1.fastq.gz	rnf2_2 cell_C>G_PE4 (optimization)	2 cell	rnf2	C>G	PE4 (optimization)	PE2 (prep 1)	normal pegRNA	mMLH1 (prep 2)	2022-07-05	8982	8493	8423	3537	4619	267	42	54.8	3.2	0.0227501		TRUE	FALSE
PEmbryo_GAATTCGT_CCGTCCCG_TCGT_71722_R1.fastq.gz	rnf2_2 cell_C>G_PE4 (optimization)	2 cell	rnf2	C>G	PE4 (optimization)	PE2 (prep 1)	normal pegRNA	mMLH1 (prep 2)	2022-07-05	9026	8420	8351	4449	2974	928	53.3	35.6	11.1	0		TRUE	TRUE
PEmbryo_CTGAAGCT_CCGTCCCG_TCGT_71722_R1.fastq.gz	rnf2_2 cell_C>G_PE4 (optimization)	2 cell	rnf2	C>G	PE4 (optimization)	PE2 (prep 1)	normal pegRNA	mMLH1 (prep 2)	2022-07-05	9683	9155	9081	6002	2846	233	66.1	31.3	2.6	0.181651		TRUE	FALSE
PEmbryo_TAATGCGC_CCGTCCCG_TCGT_71722_R1.fastq.gz	rnf2_2 cell_C>G_PE4 (optimization)	2 cell	rnf2	C>G	PE4 (optimization)	PE2 (prep 1)	normal pegRNA	mMLH1 (prep 2)	2022-07-05	8859	8354	8288	5850	1936	502	70.6	23.4	6.1	1.76192e-13		TRUE	TRUE
PEmbryo_ATTACTCG_CTTGTAAT_AGTA_71722_R1.fastq.gz	rnf2_2 cell_C>G_PE4 (optimization)	2 cell	rnf2	C>G	PE4 (optimization)	PEMax (prep 1)	normal pegRNA	mMLH1 (prep 1)	2022-07-05	14124	13500	13365	6507	6608	250	48.7	49.4	1.9	0.641935		TRUE	FALSE
PEmbryo_TCCGGAGA_CTTGTAAT_AGTA_71722_R1.fastq.gz	rnf2_2 cell_C>G_PE4 (optimization)	2 cell	rnf2	C>G	PE4 (optimization)	PEMax (prep 1)	normal pegRNA	mMLH1 (prep 1)	2022-07-05	12546	12000	11898	6422	5200	276	54	43.7	2.3	0.358065		TRUE	FALSE
PEmbryo_CGCTCATT_CTTGTAAT_AGTA_71722_R1.fastq.gz	rnf2_2 cell_C>G_PE4 (optimization)	2 cell	rnf2	C>G	PE4 (optimization)	PEMax (prep 1)	normal pegRNA	mMLH1 (prep 1)	2022-07-05	9685	9299	9206	4623	4379	204	50.2	47.6	2.2	0.427863		TRUE	FALSE
PEmbryo_GAGATTCC_CTTGTAAT_AGTA_71722_R1.fastq.gz	rnf2_2 cell_C>G_PE4 (optimization)	2 cell	rnf2	C>G	PE4 (optimization)	PEMax (prep 1)	normal pegRNA	mMLH1 (prep 1)	2022-07-05	12810	12264	12153	7381	4503	269	60.7	37.1	2.2	0.427863		TRUE	FALSE
PEmbryo_ATTCAGAA_CTTGTAAT_AGTA_71722_R1.fastq.gz	rnf2_2 cell_C>G_PE4 (optimization)	2 cell	rnf2	C>G	PE4 (optimization)	PEMax (prep 1)	normal pegRNA	mMLH1 (prep 1)	2022-07-05	12084	11517	11414	3295	7169	950	28.9	62.8	8.3	0		TRUE	TRUE
PEmbryo_GAATTCGT_CTTGTAAT_AGTA_71722_R1.fastq.gz	rnf2_2 cell_C>G_PE4 (optimization)	2 cell	rnf2	C>G	PE4 (optimization)	PEMax (prep 1)	normal pegRNA	mMLH1 (prep 1)	2022-07-05	11822	11295	11202	5593	5384	225	49.9	48.1	2	0.572137		TRUE	FALSE
PEmbryo_CTGAAGCT_CTTGTAAT_AGTA_71722_R1.fastq.gz	rnf2_2 cell_C>G_PE4 (optimization)	2 cell	rnf2	C>G	PE4 (optimization)	PEMax (prep 1)	normal pegRNA	mMLH1 (prep 1)	2022-07-05	13202	12432	12341	2535	7659	2147	20.5	62.1	17.4	0		TRUE	TRUE
PEmbryo_TAATGCGC_CTTGTAAT_AGTA_71722_R1.fastq.gz	rnf2_2 cell_C>G_PE4 (optimization)	2 cell	rnf2	C>G	PE4 (optimization)	PEMax (prep 1)	normal pegRNA	mMLH1 (prep 1)	2022-07-05	15400	14748	14622	9541	4676	405	65.3	32	2.8	0.101557		TRUE	FALSE
PEmbryo_ATTACTCG_AGTCAACA_AGTA_71722_R1.fastq.gz	rnf2_2 cell_C>G_PE4 (optimization)	2 cell	rnf2	C>G	PE4 (optimization)	PEMax (prep 1)	normal pegRNA	mMLH1 (prep 1)	2022-07-05	13982	13227	13108	7327	4202	1579	55.9	32.1	12	0		TRUE	TRUE
PEmbryo_TCCGGAGA_AGTCAACA_AGTA_71722_R1.fastq.gz	rnf2_2 cell_C>G_PE4 (optimization)	2 cell	rnf2	C>G	PE4 (optimization)	PEMax (prep 1)	normal pegRNA	mMLH1 (prep 1)	2022-07-05	12611	12089	11971	5800	4920	1251	48.5	41.1	10.5	0		TRUE	TRUE
PEmbryo_CGCTCATT_AGTCAACA_AGTA_71722_R1.fastq.gz	rnf2_2 cell_C>G_PE4 (optimization)	2 cell	rnf2	C>G	PE4 (optimization)	PEMax (prep 1)	normal pegRNA	mMLH1 (prep 1)	2022-07-05	9477	9095	9038	7018	1749	271	77.6	19.4	3	0.0508818		TRUE	FALSE
PEmbryo_GAGATTCC_AGTCAACA_AGTA_71722_R1.fastq.gz	rnf2_2 cell_C>G_PE4 (optimization)	2 cell	rnf2	C>G	PE4 (optimization)	PEMax (prep 1)	normal pegRNA	mMLH1 (prep 1)	2022-07-05	10449	9994	9885	5030	4627	228	50.9	46.8	2.3	0.358065		TRUE	FALSE
PEmbryo_ATTCAGAA_AGTCAACA_AGTA_71722_R1.fastq.gz	rnf2_2 cell_C>G_PE4 (optimization)	2 cell	rnf2	C>G	PE4 (optimization)	PEMax (prep 1)	normal pegRNA	mMLH1 (prep 1)	2022-07-05	13386	12366	12267	5560	4195	2512	45.3	34.2	20.5	0		TRUE	TRUE
PEmbryo_GAATTCGT_AGTCAACA_AGTA_71722_R1.fastq.gz	rnf2_2 cell_C>G_PE4 (optimization)	2 cell	rnf2	C>G	PE4 (optimization)	PEMax (prep 1)	normal pegRNA	mMLH1 (prep 1)	2022-07-05	10664	10054	9966	5016	4145	805	50.3	41.6	8.1	0		TRUE	TRUE
PEmbryo_CTGAAGCT_AGTCAACA_AGTA_71722_R1.fastq.gz	rnf2_2 cell_C>G_PE4 (optimization)	2 cell	rnf2	C>G	PE4 (optimization)	PEMax (prep 1)	normal pegRNA	mMLH1 (prep 1)	2022-07-05	14482	13924	13816	9430	4072	314	68.3	29.5	2.3	0.358065		TRUE	FALSE
PEmbryo_TAATGCGC_AGTCAACA_AGTA_71722_R1.fastq.gz	rnf2_2 cell_C>G_PE4 (optimization)	2 cell	rnf2	C>G	PE4 (optimization)	PEMax (prep 1)	normal pegRNA	mMLH1 (prep 1)	2022-07-05	16415	15672	15551	6623	8131	797	42.6	52.3	5.1	2.45491e-08		TRUE	TRUE
PEmbryo_ATTACTCG_AGTTCCGT_AGTA_71722_R1.fastq.gz	rnf2_2 cell_C>G_PE4 (optimization)	2 cell	rnf2	C>G	PE4 (optimization)	PEMax (prep 1)	normal pegRNA	mMLH1 (prep 1)	2022-07-05	15614	14953	14808	9841	4631	336	66.5	31.3	2.3	0.358065		TRUE	FALSE
PEmbryo_TCCGGAGA_AGTTCCGT_AGTA_71722_R1.fastq.gz	rnf2_2 cell_C>G_PE4 (optimization)	2 cell	rnf2	C>G	PE4 (optimization)	PEMax (prep 1)	normal pegRNA	mMLH1 (prep 1)	2022-07-05	11663	11106	11025	6505	4271	249	59	38.7	2.3	0.358065		TRUE	FALSE
PEmbryo_CGCTCATT_AGTTCCGT_AGTA_71722_R1.fastq.gz	rnf2_2 cell_C>G_PE4 (optimization)	2 cell	rnf2	C>G	PE4 (optimization)	PEMax (prep 1)	normal pegRNA	mMLH1 (prep 1)	2022-07-05	7206	6894	6824	3724	2942	158	54.6	43.1	2.3	0.358065		TRUE	FALSE
PEmbryo_GAGATTCC_AGTTCCGT_AGTA_71722_R1.fastq.gz	rnf2_2 cell_C>G_PE4 (optimization)	2 cell	rnf2	C>G	PE4 (optimization)	PEMax (prep 1)	normal pegRNA	mMLH1 (prep 1)	2022-07-05	12566	12052	11971	6482	5196	293	54.1	43.4	2.4	0.29272		TRUE	FALSE
PEmbryo_ATTCAGAA_AGTTCCGT_AGTA_71722_R1.fastq.gz	rnf2_2 cell_C>G_PE4 (optimization)	2 cell	rnf2	C>G	PE4 (optimization)	PEMax (prep 1)	normal pegRNA	mMLH1 (prep 1)	2022-07-05	12915	12319	12175	6729	5160	286	55.3	42.4	2.3	0.358065		TRUE	FALSE
PEmbryo_GAATTCGT_AGTTCCGT_AGTA_71722_R1.fastq.gz	rnf2_2 cell_C>G_PE4 (optimization)	2 cell	rnf2	C>G	PE4 (optimization)	PEMax (prep 1)	normal pegRNA	mMLH1 (prep 1)	2022-07-05	12119	11556	11465	6384	4785	296	55.7	41.7	2.6	0.181651		TRUE	FALSE
PEmbryo_CTGAAGCT_AGTTCCGT_AGTA_71722_R1.fastq.gz	rnf2_2 cell_C>G_PE4 (optimization)	2 cell	rnf2	C>G	PE4 (optimization)	PEMax (prep 1)	normal pegRNA	mMLH1 (prep 1)	2022-07-05	12929	12369	12243	9263	2011	969	75.7	16.4	7.9	0		TRUE	TRUE
PEmbryo_TAATGCGC_AGTTCCGT_AGTA_71722_R1.fastq.gz	rnf2_2 cell_C>G_PE4 (optimization)	2 cell	rnf2	C>G	PE4 (optimization)	PEMax (prep 1)	normal pegRNA	mMLH1 (prep 1)	2022-07-05	14944	14274	14155	5457	8327	371	38.6	58.8	2.6	0.181651		TRUE	FALSE
PEmbryo_ATTACTCG_ATGTCAGA_AGTA_71722_R1.fastq.gz	rnf2_2 cell_C>G_PE4 (optimization)	2 cell	rnf2	C>G	PE4 (optimization)	PE2 (prep 1)	epegRNA	mMLH1 (prep 1)	2022-07-05	13142	12472	12392	2708	8726	958	21.9	70.4	7.7	0		TRUE	TRUE
PEmbryo_TCCGGAGA_ATGTCAGA_AGTA_71722_R1.fastq.gz	rnf2_2 cell_C>G_PE4 (optimization)	2 cell	rnf2	C>G	PE4 (optimization)	PE2 (prep 1)	epegRNA	mMLH1 (prep 1)	2022-07-05	13152	12241	12107	1403	6397	4307	11.6	52.8	35.6	0		TRUE	TRUE
PEmbryo_CGCTCATT_ATGTCAGA_AGTA_71722_R1.fastq.gz	rnf2_2 cell_C>G_PE4 (optimization)	2 cell	rnf2	C>G	PE4 (optimization)	PE2 (prep 1)	epegRNA	mMLH1 (prep 1)	2022-07-05	11260	10772	10694	1590	8520	584	14.9	79.7	5.5	3.16837e-10		TRUE	TRUE
PEmbryo_GAGATTCC_ATGTCAGA_AGTA_71722_R1.fastq.gz	rnf2_2 cell_C>G_PE4 (optimization)	2 cell	rnf2	C>G	PE4 (optimization)	PE2 (prep 1)	epegRNA	mMLH1 (prep 1)	2022-07-05	12776	11899	11801	1327	7056	3418	11.2	59.8	29	0		TRUE	TRUE
PEmbryo_ATTCAGAA_ATGTCAGA_AGTA_71722_R1.fastq.gz	rnf2_2 cell_C>G_PE4 (optimization)	2 cell	rnf2	C>G	PE4 (optimization)	PE2 (prep 1)	epegRNA	mMLH1 (prep 1)	2022-07-05	13793	12993	12872	4483	6643	1746	34.8	51.6	13.6	0		TRUE	TRUE
PEmbryo_GAATTCGT_ATGTCAGA_AGTA_71722_R1.fastq.gz	rnf2_2 cell_C>G_PE4 (optimization)	2 cell	rnf2	C>G	PE4 (optimization)	PE2 (prep 1)	epegRNA	mMLH1 (prep 1)	2022-07-05	14420	13554	13447	6534	4895	2018	48.6	36.4	15	0		TRUE	TRUE
PEmbryo_CTGAAGCT_ATGTCAGA_AGTA_71722_R1.fastq.gz	rnf2_2 cell_C>G_PE4 (optimization)	2 cell	rnf2	C>G	PE4 (optimization)	PE2 (prep 1)	epegRNA	mMLH1 (prep 1)	2022-07-05	14297	13538	13426	3440	8158	1828	25.6	60.8	13.6	0		TRUE	TRUE
PEmbryo_TAATGCGC_ATGTCAGA_AGTA_71722_R1.fastq.gz	rnf2_2 cell_C>G_PE4 (optimization)	2 cell	rnf2	C>G	PE4 (optimization)	PE2 (prep 1)	epegRNA	mMLH1 (prep 1)	2022-07-05	16065	15323	15195	4753	10109	333	31.3	66.5	2.2	0.427863		TRUE	FALSE
PEmbryo_ATTACTCG_CCGTCCCG_AGTA_71722_R1.fastq.gz	rnf2_2 cell_C>G_PE4 (optimization)	2 cell	rnf2	C>G	PE4 (optimization)	PE2 (prep 1)	epegRNA	mMLH1 (prep 1)	2022-07-05	11636	11116	11046	5364	4540	1142	48.6	41.1	10.3	0		TRUE	TRUE
PEmbryo_TCCGGAGA_CCGTCCCG_AGTA_71722_R1.fastq.gz	rnf2_2 cell_C>G_PE4 (optimization)	2 cell	rnf2	C>G	PE4 (optimization)	PE2 (prep 1)	epegRNA	mMLH1 (prep 1)	2022-07-05	9731	9296	9239	4736	4158	345	51.3	45	3.7	0.00181241		TRUE	FALSE
PEmbryo_CGCTCATT_CCGTCCCG_AGTA_71722_R1.fastq.gz	rnf2_2 cell_C>G_PE4 (optimization)	2 cell	rnf2	C>G	PE4 (optimization)	PE2 (prep 1)	epegRNA	mMLH1 (prep 1)	2022-07-05	8450	8048	7967	2400	5174	393	30.1	64.9	4.9	1.78175e-07		TRUE	TRUE
PEmbryo_GAGATTCC_CCGTCCCG_AGTA_71722_R1.fastq.gz	rnf2_2 cell_C>G_PE4 (optimization)	2 cell	rnf2	C>G	PE4 (optimization)	PE2 (prep 1)	epegRNA	mMLH1 (prep 1)	2022-07-05	10001	9384	9322	1808	6126	1388	19.4	65.7	14.9	0		TRUE	TRUE
PEmbryo_ATTCAGAA_CCGTCCCG_AGTA_71722_R1.fastq.gz	rnf2_2 cell_C>G_PE4 (optimization)	2 cell	rnf2	C>G	PE4 (optimization)	PE2 (prep 1)	epegRNA	mMLH1 (prep 1)	2022-07-05	10539	10007	9929	3005	6095	829	30.3	61.4	8.3	0		TRUE	TRUE
PEmbryo_GAATTCGT_CCGTCCCG_AGTA_71722_R1.fastq.gz	rnf2_2 cell_C>G_PE4 (optimization)	2 cell	rnf2	C>G	PE4 (optimization)	PE2 (prep 1)	epegRNA	mMLH1 (prep 1)	2022-07-05	9992	9484	9399	3991	5000	408	42.5	53.2	4.3	3.16712e-05		TRUE	TRUE
PEmbryo_CTGAAGCT_CCGTCCCG_AGTA_71722_R1.fastq.gz	rnf2_2 cell_C>G_PE4 (optimization)	2 cell	rnf2	C>G	PE4 (optimization)	PE2 (prep 1)	epegRNA	mMLH1 (prep 1)	2022-07-05	10143	9540	9458	1787	6226	1445	18.9	65.8	15.3	0		TRUE	TRUE
PEmbryo_TAATGCGC_CCGTCCCG_AGTA_71722_R1.fastq.gz	rnf2_2 cell_C>G_PE4 (optimization)	2 cell	rnf2	C>G	PE4 (optimization)	PE2 (prep 1)	epegRNA	mMLH1 (prep 1)	2022-07-05	11632	10995	10886	4016	5545	1325	36.9	50.9	12.2	0		TRUE	TRUE
PEmbryo_ATTACTCG_GTCCGCAC_AGTA_71722_R1.fastq.gz	rnf2_2 cell_C>G_PE4 (optimization)	2 cell	rnf2	C>G	PE4 (optimization)	PE2 (prep 1)	epegRNA	mMLH1 (prep 1)	2022-07-05	14894	14280	14181	5057	8384	740	35.7	59.1	5.2	8.68392e-09		TRUE	TRUE
PEmbryo_TCCGGAGA_GTCCGCAC_AGTA_71722_R1.fastq.gz	rnf2_2 cell_C>G_PE4 (optimization)	2 cell	rnf2	C>G	PE4 (optimization)	PE2 (prep 1)	epegRNA	mMLH1 (prep 1)	2022-07-05	12951	12289	12187	966	9743	1478	7.9	79.9	12.1	0		TRUE	TRUE
PEmbryo_CGCTCATT_GTCCGCAC_AGTA_71722_R1.fastq.gz	rnf2_2 cell_C>G_PE4 (optimization)	2 cell	rnf2	C>G	PE4 (optimization)	PE2 (prep 1)	epegRNA	mMLH1 (prep 1)	2022-07-05	11077	10501	10404	3566	5490	1348	34.3	52.8	13	0		TRUE	TRUE
PEmbryo_GAGATTCC_GTCCGCAC_AGTA_71722_R1.fastq.gz	rnf2_2 cell_C>G_PE4 (optimization)	2 cell	rnf2	C>G	PE4 (optimization)	PE2 (prep 1)	epegRNA	mMLH1 (prep 1)	2022-07-05	13727	12946	12828	1563	9458	1807	12.2	73.7	14.1	0		TRUE	TRUE
PEmbryo_ATTCAGAA_GTCCGCAC_AGTA_71722_R1.fastq.gz	rnf2_2 cell_C>G_PE4 (optimization)	2 cell	rnf2	C>G	PE4 (optimization)	PE2 (prep 1)	epegRNA	mMLH1 (prep 1)	2022-07-05	14456	13692	13578	2580	9376	1622	19	69.1	11.9	0		TRUE	TRUE
PEmbryo_GAATTCGT_GTCCGCAC_AGTA_71722_R1.fastq.gz	rnf2_2 cell_C>G_PE4 (optimization)	2 cell	rnf2	C>G	PE4 (optimization)	PE2 (prep 1)	epegRNA	mMLH1 (prep 1)	2022-07-05	9871	9432	9366	2221	6818	327	23.7	72.8	3.5	0.00545678		TRUE	FALSE
PEmbryo_CTGAAGCT_GTCCGCAC_AGTA_71722_R1.fastq.gz	rnf2_2 cell_C>G_PE4 (optimization)	2 cell	rnf2	C>G	PE4 (optimization)	PE2 (prep 1)	epegRNA	mMLH1 (prep 1)	2022-07-05	8041	7642	7572	4731	1965	876	62.5	26	11.6	0		TRUE	TRUE
PEmbryo_TAATGCGC_GTCCGCAC_AGTA_71722_R1.fastq.gz	rnf2_2 cell_C>G_PE4 (optimization)	2 cell	rnf2	C>G	PE4 (optimization)	PE2 (prep 1)	epegRNA	mMLH1 (prep 1)	2022-07-05	12952	12318	12224	2289	7887	2048	18.7	64.5	16.8	0		TRUE	TRUE
PEmbryo_ATTACTCG_GTGAAACG_AGTA_71722_R1.fastq.gz	rnf2_2 cell_C>G_PE4 (optimization)	2 cell	rnf2	C>G	PE4 (optimization)	PE2 (prep 1)	epegRNA	mMLH1 (prep 1)	2022-07-05	11338	10871	10767	3124	7007	636	29	65.1	5.9	2.43883e-12		TRUE	TRUE
PEmbryo_TCCGGAGA_GTGAAACG_AGTA_71722_R1.fastq.gz	rnf2_2 cell_C>G_PE4 (optimization)	2 cell	rnf2	C>G	PE4 (optimization)	PE2 (prep 1)	epegRNA	mMLH1 (prep 1)	2022-07-05	10635	10183	10098	3518	6039	541	34.8	59.8	5.4	9.86588e-10		TRUE	TRUE
PEmbryo_CGCTCATT_GTGAAACG_AGTA_71722_R1.fastq.gz	rnf2_2 cell_C>G_PE4 (optimization)	2 cell	rnf2	C>G	PE4 (optimization)	PE2 (prep 1)	epegRNA	mMLH1 (prep 1)	2022-07-05	8571	8196	8123	1242	6364	517	15.3	78.3	6.4	2.66454e-15		TRUE	TRUE
PEmbryo_GAGATTCC_GTGAAACG_AGTA_71722_R1.fastq.gz	rnf2_2 cell_C>G_PE4 (optimization)	2 cell	rnf2	C>G	PE4 (optimization)	PEMax (prep 1)	epegRNA	mMLH1 (prep 1)	2022-07-05	7547	7262	7199	5557	1495	147	77.2	20.8	2	0.572137		TRUE	FALSE
PEmbryo_ATTCAGAA_GTGAAACG_AGTA_71722_R1.fastq.gz	rnf2_2 cell_C>G_PE4 (optimization)	2 cell	rnf2	C>G	PE4 (optimization)	PEMax (prep 1)	epegRNA	mMLH1 (prep 1)	2022-07-05	9680	9201	9121	1569	6658	894	17.2	73	9.8	0		TRUE	TRUE
PEmbryo_GAATTCGT_GTGAAACG_AGTA_71722_R1.fastq.gz	rnf2_2 cell_C>G_PE4 (optimization)	2 cell	rnf2	C>G	PE4 (optimization)	PEMax (prep 1)	epegRNA	mMLH1 (prep 1)	2022-07-05	6993	6689	6622	6177	180	265	93.3	2.7	4	0.000275611		TRUE	TRUE
PEmbryo_ATTACTCG_GTGGCCTT_AGTA_71722_R1.fastq.gz	rnf2_2 cell_C>G_PE4 (optimization)	2 cell	rnf2	C>G	PE4 (optimization)	PEMax (prep 1)	epegRNA	mMLH1 (prep 1)	2022-07-05	15548	14714	14586	3212	9982	1392	22	68.4	9.5	0		TRUE	TRUE
PEmbryo_TCCGGAGA_GTGGCCTT_AGTA_71722_R1.fastq.gz	rnf2_2 cell_C>G_PE4 (optimization)	2 cell	rnf2	C>G	PE4 (optimization)	PEMax (prep 1)	epegRNA	mMLH1 (prep 1)	2022-07-05	7259	6924	6874	1198	4250	1426	17.4	61.8	20.7	0		TRUE	TRUE
PEmbryo_CGCTCATT_GTGGCCTT_AGTA_71722_R1.fastq.gz	rnf2_2 cell_C>G_PE4 (optimization)	2 cell	rnf2	C>G	PE4 (optimization)	PEMax (prep 1)	epegRNA	mMLH1 (prep 1)	2022-07-05	11612	11103	11043	5655	4892	496	51.2	44.3	4.5	6.39591e-06		TRUE	TRUE
PEmbryo_GAGATTCC_GTGGCCTT_AGTA_71722_R1.fastq.gz	rnf2_2 cell_C>G_PE4 (optimization)	2 cell	rnf2	C>G	PE4 (optimization)	PEMax (prep 1)	epegRNA	mMLH1 (prep 1)	2022-07-05	12447	11740	11633	2093	7580	1960	18	65.2	16.8	0		TRUE	TRUE
PEmbryo_ATTCAGAA_GTGGCCTT_AGTA_71722_R1.fastq.gz	rnf2_2 cell_C>G_PE4 (optimization)	2 cell	rnf2	C>G	PE4 (optimization)	PEMax (prep 1)	epegRNA	mMLH1 (prep 1)	2022-07-05	15086	13944	13833	3390	5934	4509	24.5	42.9	32.6	0		TRUE	TRUE
PEmbryo_GAATTCGT_GTGGCCTT_AGTA_71722_R1.fastq.gz	rnf2_2 cell_C>G_PE4 (optimization)	2 cell	rnf2	C>G	PE4 (optimization)	PEMax (prep 1)	epegRNA	mMLH1 (prep 1)	2022-07-05	13294	12705	12585	1909	10414	262	15.2	82.7	2.1	0.5		TRUE	FALSE
PEmbryo_CTGAAGCT_GTGGCCTT_AGTA_71722_R1.fastq.gz	rnf2_2 cell_C>G_PE4 (optimization)	2 cell	rnf2	C>G	PE4 (optimization)	PEMax (prep 1)	epegRNA	mMLH1 (prep 1)	2022-07-05	9950	9367	9287	5831	1964	1492	62.8	21.1	16.1	0		TRUE	TRUE
PEmbryo_TAATGCGC_GTGGCCTT_AGTA_71722_R1.fastq.gz	rnf2_2 cell_C>G_PE4 (optimization)	2 cell	rnf2	C>G	PE4 (optimization)	PEMax (prep 1)	epegRNA	mMLH1 (prep 1)	2022-07-05	14968	14329	14228	3896	9054	1278	27.4	63.6	9	0		TRUE	TRUE
PEmbryo_ATTACTCG_GTTTCGGA_AGTA_71722_R1.fastq.gz	rnf2_2 cell_C>G_PE4 (optimization)	2 cell	rnf2	C>G	PE4 (optimization)	PEMax (prep 1)	epegRNA	mMLH1 (prep 1)	2022-07-05	15539	14411	14281	5054	5784	3443	35.4	40.5	24.1	0		TRUE	TRUE
PEmbryo_TCCGGAGA_GTTTCGGA_AGTA_71722_R1.fastq.gz	rnf2_2 cell_C>G_PE4 (optimization)	2 cell	rnf2	C>G	PE4 (optimization)	PEMax (prep 1)	epegRNA	mMLH1 (prep 1)	2022-07-05	13536	12916	12824	3314	8359	1151	25.8	65.2	9	0		TRUE	TRUE
PEmbryo_CGCTCATT_GTTTCGGA_AGTA_71722_R1.fastq.gz	rnf2_2 cell_C>G_PE4 (optimization)	2 cell	rnf2	C>G	PE4 (optimization)	PEMax (prep 1)	epegRNA	mMLH1 (prep 1)	2022-07-05	11197	10712	10630	2345	8073	212	22.1	75.9	2	0.572137		TRUE	FALSE
PEmbryo_GAGATTCC_GTTTCGGA_AGTA_71722_R1.fastq.gz	rnf2_2 cell_C>G_PE4 (optimization)	2 cell	rnf2	C>G	PE4 (optimization)	PEMax (prep 1)	epegRNA	mMLH1 (prep 1)	2022-07-05	13437	12867	12758	3599	8833	326	28.2	69.2	2.6	0.181651		TRUE	FALSE
PEmbryo_ATTCAGAA_GTTTCGGA_AGTA_71722_R1.fastq.gz	rnf2_2 cell_C>G_PE4 (optimization)	2 cell	rnf2	C>G	PE4 (optimization)	PEMax (prep 1)	epegRNA	mMLH1 (prep 1)	2022-07-05	14349	13589	13461	2460	9619	1382	18.3	71.5	10.3	0		TRUE	TRUE
PEmbryo_GAATTCGT_GTTTCGGA_AGTA_71722_R1.fastq.gz	rnf2_2 cell_C>G_PE4 (optimization)	2 cell	rnf2	C>G	PE4 (optimization)	PEMax (prep 1)	epegRNA	mMLH1 (prep 1)	2022-07-05	12995	12361	12269	2442	9475	352	19.9	77.2	2.9	0.0728976		TRUE	FALSE
PEmbryo_CTGAAGCT_GTTTCGGA_AGTA_71722_R1.fastq.gz	rnf2_2 cell_C>G_PE4 (optimization)	2 cell	rnf2	C>G	PE4 (optimization)	PEMax (prep 1)	epegRNA	mMLH1 (prep 1)	2022-07-05	14567	13999	13871	5023	8569	279	36.2	61.8	2	0.572137		TRUE	FALSE
PEmbryo_TAATGCGC_GTTTCGGA_AGTA_71722_R1.fastq.gz	rnf2_2 cell_C>G_PE4 (optimization)	2 cell	rnf2	C>G	PE4 (optimization)	PEMax (prep 1)	epegRNA	mMLH1 (prep 1)	2022-07-05	15612	14765	14657	3268	10345	1044	22.3	70.6	7.1	0		TRUE	TRUE
PEmbryo_ATTACTCG_CGTACGTA_AGTA_71722_R1.fastq.gz	rnf2_2 cell_C>G_PE4 (optimization)	2 cell	rnf2	C>G	PE4 (optimization)	PEMax (prep 1)	epegRNA	mMLH1 (prep 1)	2022-07-05	14279	13685	13573	3825	8913	835	28.2	65.7	6.2	4.50751e-14		TRUE	TRUE
PEmbryo_TCCGGAGA_CGTACGTA_AGTA_71722_R1.fastq.gz	rnf2_2 cell_C>G_PE4 (optimization)	2 cell	rnf2	C>G	PE4 (optimization)	PEMax (prep 1)	epegRNA	mMLH1 (prep 1)	2022-07-05	10065	9689	9628	2579	6808	241	26.8	70.7	2.5	0.233529		TRUE	FALSE
PEmbryo_CGCTCATT_CGTACGTA_AGTA_71722_R1.fastq.gz	rnf2_2 cell_C>G_PE4 (optimization)	2 cell	rnf2	C>G	PE4 (optimization)	PEMax (prep 1)	epegRNA	mMLH1 (prep 1)	2022-07-05	10787	10233	10161	2662	6073	1426	26.2	59.8	14	0		TRUE	TRUE
PEmbryo_GAGATTCC_CGTACGTA_AGTA_71722_R1.fastq.gz	rnf2_2 cell_C>G_PE4 (optimization)	2 cell	rnf2	C>G	PE4 (optimization)	PEMax (prep 1)	epegRNA	mMLH1 (prep 1)	2022-07-05	8885	8524	8429	5836	2379	214	69.2	28.2	2.5	0.233529		TRUE	FALSE
PEmbryo_ATTCAGAA_CGTACGTA_AGTA_71722_R1.fastq.gz	rnf2_2 cell_C>G_PE4 (optimization)	2 cell	rnf2	C>G	PE4 (optimization)	PEMax (prep 1)	epegRNA	mMLH1 (prep 1)	2022-07-05	13186	12628	12529	3276	8622	631	26.1	68.8	5	6.72056e-08		TRUE	TRUE
PEmbryo_GAATTCGT_CGTACGTA_AGTA_71722_R1.fastq.gz	rnf2_2 cell_C>G_PE4 (optimization)	2 cell	rnf2	C>G	PE4 (optimization)	PEMax (prep 1)	epegRNA	mMLH1 (prep 1)	2022-07-05	12578	11809	11733	1888	7418	2427	16.1	63.2	20.7	0		TRUE	TRUE
PEmbryo_CTGAAGCT_CGTACGTA_AGTA_71722_R1.fastq.gz	rnf2_2 cell_C>G_PE4 (optimization)	2 cell	rnf2	C>G	PE4 (optimization)	PEMax (prep 1)	epegRNA	mMLH1 (prep 1)	2022-07-05	7862	7521	7473	6737	562	174	90.2	7.5	2.3	0.358065		TRUE	FALSE
PEmbryo_TAATGCGC_CGTACGTA_AGTA_71722_R1.fastq.gz	rnf2_2 cell_C>G_PE4 (optimization)	2 cell	rnf2	C>G	PE4 (optimization)	PEMax (prep 1)	epegRNA	mMLH1 (prep 1)	2022-07-05	14616	13937	13821	6449	5814	1558	46.7	42.1	11.3	0		TRUE	TRUE
PEmbryo_ATTACTCG_ACAGTGAT_CATG_61922_R1.fastq.gz	dnmt1_2 cell_G>C_PE4 (optimization)	2 cell	dnmt1	G>C	PE4 (optimization)	PE2 (prep 1)	normal pegRNA	mMLH1 (prep 1)	2022-05-30	21573	17362	17306	5180	11493	633	29.9	66.4	3.7	0.630559		TRUE	FALSE
PEmbryo_TCCGGAGA_ACAGTGAT_CATG_61922_R1.fastq.gz	dnmt1_2 cell_G>C_PE4 (optimization)	2 cell	dnmt1	G>C	PE4 (optimization)	PE2 (prep 1)	normal pegRNA	mMLH1 (prep 1)	2022-05-30	13153	10555	10510	7175	62	3273	68.3	0.6	31.1	0		FALSE	TRUE
PEmbryo_CGCTCATT_ACAGTGAT_CATG_61922_R1.fastq.gz	dnmt1_2 cell_G>C_PE4 (optimization)	2 cell	dnmt1	G>C	PE4 (optimization)	PE2 (prep 1)	normal pegRNA	mMLH1 (prep 1)	2022-05-30	14750	11766	11731	2666	8635	430	22.7	73.6	3.7	0.630559		TRUE	FALSE
PEmbryo_ATTACTCG_GCCAATAT_CATG_61922_R1.fastq.gz	dnmt1_2 cell_G>C_PE4 (optimization)	2 cell	dnmt1	G>C	PE4 (optimization)	PE2 (prep 1)	normal pegRNA	mMLH1 (prep 1)	2022-05-30	20758	15727	15317	3130	11556	631	20.4	75.4	4.1	0.455764		TRUE	FALSE
PEmbryo_TCCGGAGA_GCCAATAT_CATG_61922_R1.fastq.gz	dnmt1_2 cell_G>C_PE4 (optimization)	2 cell	dnmt1	G>C	PE4 (optimization)	PE2 (prep 1)	normal pegRNA	mMLH1 (prep 1)	2022-05-30	19305	15211	15151	4400	10176	575	29	67.2	3.8	0.58793		TRUE	FALSE
PEmbryo_ATTCAGAA_GCCAATAT_CATG_61922_R1.fastq.gz	dnmt1_2 cell_G>C_PE4 (optimization)	2 cell	dnmt1	G>C	PE4 (optimization)	PE2 (prep 1)	normal pegRNA	mMLH1 (prep 1)	2022-05-30	20284	16550	16502	2586	13299	617	15.7	80.6	3.7	0.630559		TRUE	FALSE
PEmbryo_GAATTCGT_GCCAATAT_CATG_61922_R1.fastq.gz	dnmt1_2 cell_G>C_PE4 (optimization)	2 cell	dnmt1	G>C	PE4 (optimization)	PE2 (prep 1)	normal pegRNA	mMLH1 (prep 1)	2022-05-30	19636	15893	15833	3203	12050	580	20.2	76.1	3.7	0.630559		TRUE	FALSE
PEmbryo_ATTACTCG_CAGATCAT_CATG_61922_R1.fastq.gz	dnmt1_2 cell_G>C_PE4 (optimization)	2 cell	dnmt1	G>C	PE4 (optimization)	PE2 (prep 1)	normal pegRNA	mMLH1 (prep 1)	2022-05-30	23125	18700	18627	6654	11057	916	35.7	59.4	4.9	0.158655		TRUE	FALSE
PEmbryo_TCCGGAGA_CAGATCAT_CATG_61922_R1.fastq.gz	dnmt1_2 cell_G>C_PE4 (optimization)	2 cell	dnmt1	G>C	PE4 (optimization)	PE2 (prep 1)	normal pegRNA	mMLH1 (prep 1)	2022-05-30	18369	14739	14686	5138	9039	509	35	61.5	3.5	0.710743		TRUE	FALSE
PEmbryo_CGCTCATT_CAGATCAT_CATG_61922_R1.fastq.gz	dnmt1_2 cell_G>C_PE4 (optimization)	2 cell	dnmt1	G>C	PE4 (optimization)	PE2 (prep 1)	normal pegRNA	mMLH1 (prep 1)	2022-05-30	16811	13311	13265	2475	10318	472	18.7	77.8	3.6	0.671639		TRUE	FALSE
PEmbryo_GAGATTCC_CAGATCAT_CATG_61922_R1.fastq.gz	dnmt1_2 cell_G>C_PE4 (optimization)	2 cell	dnmt1	G>C	PE4 (optimization)	PE2 (prep 1)	normal pegRNA	mMLH1 (prep 1)	2022-05-30	20799	16723	16670	4721	11245	704	28.3	67.5	4.2	0.41207		TRUE	FALSE
PEmbryo_ATTCAGAA_CAGATCAT_CATG_61922_R1.fastq.gz	dnmt1_2 cell_G>C_PE4 (optimization)	2 cell	dnmt1	G>C	PE4 (optimization)	PE2 (prep 1)	normal pegRNA	mMLH1 (prep 1)	2022-05-30	18415	15126	15035	7081	6530	1424	47.1	43.4	9.5	4.94699e-10		TRUE	TRUE
PEmbryo_GAATTCGT_CAGATCAT_CATG_61922_R1.fastq.gz	dnmt1_2 cell_G>C_PE4 (optimization)	2 cell	dnmt1	G>C	PE4 (optimization)	PE2 (prep 1)	normal pegRNA	mMLH1 (prep 1)	2022-05-30	17703	14229	14170	4970	8466	734	35.1	59.7	5.2	0.0912112		TRUE	FALSE
PEmbryo_TAATGCGC_CAGATCAT_CATG_61922_R1.fastq.gz	dnmt1_2 cell_G>C_PE4 (optimization)	2 cell	dnmt1	G>C	PE4 (optimization)	PE2 (prep 1)	normal pegRNA	mMLH1 (prep 1)	2022-05-30	19128	15303	15239	4495	10115	629	29.5	66.4	4.1	0.455764		TRUE	FALSE
PEmbryo_GAGATTCC_ACTTGAAT_CATG_61922_R1.fastq.gz	dnmt1_2 cell_G>C_PE4 (optimization)	2 cell	dnmt1	G>C	PE4 (optimization)	PE2 (prep 1)	normal pegRNA	mMLH1 (prep 1)	2022-05-30	18881	15186	15131	5512	9032	587	36.4	59.7	3.9	0.544236		TRUE	FALSE
PEmbryo_ATTCAGAA_ACTTGAAT_CATG_61922_R1.fastq.gz	dnmt1_2 cell_G>C_PE4 (optimization)	2 cell	dnmt1	G>C	PE4 (optimization)	PE2 (prep 1)	normal pegRNA	mMLH1 (prep 1)	2022-05-30	11993	9630	9576	9115	115	346	95.2	1.2	3.6	0.671639		TRUE	FALSE
PEmbryo_GAATTCGT_ACTTGAAT_CATG_61922_R1.fastq.gz	dnmt1_2 cell_G>C_PE4 (optimization)	2 cell	dnmt1	G>C	PE4 (optimization)	PE2 (prep 1)	normal pegRNA	mMLH1 (prep 1)	2022-05-30	17322	13951	13904	6722	6613	569	48.3	47.6	4.1	0.455764		TRUE	FALSE
PEmbryo_CTGAAGCT_ACTTGAAT_CATG_61922_R1.fastq.gz	dnmt1_2 cell_G>C_PE4 (optimization)	2 cell	dnmt1	G>C	PE4 (optimization)	PE2 (prep 1)	normal pegRNA	mMLH1 (prep 1)	2022-05-30	22872	18804	18676	3087	14847	742	16.5	79.5	4	0.5		TRUE	FALSE
PEmbryo_TAATGCGC_ACTTGAAT_CATG_61922_R1.fastq.gz	dnmt1_2 cell_G>C_PE4 (optimization)	2 cell	dnmt1	G>C	PE4 (optimization)	PE2 (prep 1)	normal pegRNA	mMLH1 (prep 1)	2022-05-30	7830	6231	6212	1101	4902	209	17.7	78.9	3.4	0.747507		TRUE	FALSE
PEmbryo_ATTACTCG_TAGCTTAT_CTAG_71722_R1.fastq.gz	dnmt1_2 cell_G>C_PE4 (optimization)	2 cell	dnmt1	G>C	PE4 (optimization)	PEMax (prep 1)	normal pegRNA	mMLH1 (prep 1)	2022-07-05	11644	7262	7070	1688	5116	266	23.9	72.4	3.8	0.58793		TRUE	FALSE
PEmbryo_TCCGGAGA_TAGCTTAT_CTAG_71722_R1.fastq.gz	dnmt1_2 cell_G>C_PE4 (optimization)	2 cell	dnmt1	G>C	PE4 (optimization)	PEMax (prep 1)	normal pegRNA	mMLH1 (prep 1)	2022-07-05	13221	7764	7533	3633	2786	1114	48.2	37	14.8	0		TRUE	TRUE
PEmbryo_CGCTCATT_TAGCTTAT_CTAG_71722_R1.fastq.gz	dnmt1_2 cell_G>C_PE4 (optimization)	2 cell	dnmt1	G>C	PE4 (optimization)	PEMax (prep 1)	normal pegRNA	mMLH1 (prep 1)	2022-07-05	11579	7047	6971	617	6018	336	8.9	86.3	4.8	0.187031		TRUE	FALSE
PEmbryo_GAGATTCC_TAGCTTAT_CTAG_71722_R1.fastq.gz	dnmt1_2 cell_G>C_PE4 (optimization)	2 cell	dnmt1	G>C	PE4 (optimization)	PEMax (prep 1)	normal pegRNA	mMLH1 (prep 1)	2022-07-05	15138	9288	9047	1051	7658	338	11.6	84.6	3.7	0.630559		TRUE	FALSE
PEmbryo_ATTCAGAA_TAGCTTAT_CTAG_71722_R1.fastq.gz	dnmt1_2 cell_G>C_PE4 (optimization)	2 cell	dnmt1	G>C	PE4 (optimization)	PEMax (prep 1)	normal pegRNA	mMLH1 (prep 1)	2022-07-05	14456	8964	8827	999	7495	333	11.3	84.9	3.8	0.58793		TRUE	FALSE
PEmbryo_GAATTCGT_TAGCTTAT_CTAG_71722_R1.fastq.gz	dnmt1_2 cell_G>C_PE4 (optimization)	2 cell	dnmt1	G>C	PE4 (optimization)	PEMax (prep 1)	normal pegRNA	mMLH1 (prep 1)	2022-07-05	13630	8225	8076	1223	6537	316	15.1	80.9	3.9	0.544236		TRUE	FALSE
PEmbryo_CTGAAGCT_TAGCTTAT_CTAG_71722_R1.fastq.gz	dnmt1_2 cell_G>C_PE4 (optimization)	2 cell	dnmt1	G>C	PE4 (optimization)	PEMax (prep 1)	normal pegRNA	mMLH1 (prep 1)	2022-07-05	13150	8332	8162	7367	510	285	90.3	6.2	3.5	0.710743		TRUE	FALSE
PEmbryo_TAATGCGC_TAGCTTAT_CTAG_71722_R1.fastq.gz	dnmt1_2 cell_G>C_PE4 (optimization)	2 cell	dnmt1	G>C	PE4 (optimization)	PEMax (prep 1)	normal pegRNA	mMLH1 (prep 1)	2022-07-05	14960	9019	8940	1038	7429	473	11.6	83.1	5.3	0.074307		TRUE	FALSE
PEmbryo_ATTACTCG_GGCTACAT_CTAG_71722_R1.fastq.gz	dnmt1_2 cell_G>C_PE4 (optimization)	2 cell	dnmt1	G>C	PE4 (optimization)	PEMax (prep 1)	normal pegRNA	mMLH1 (prep 1)	2022-07-05	14126	8567	8438	881	7255	302	10.4	86	3.6	0.671639		TRUE	FALSE
PEmbryo_TCCGGAGA_GGCTACAT_CTAG_71722_R1.fastq.gz	dnmt1_2 cell_G>C_PE4 (optimization)	2 cell	dnmt1	G>C	PE4 (optimization)	PEMax (prep 1)	normal pegRNA	mMLH1 (prep 1)	2022-07-05	13694	8265	8152	972	6907	273	11.9	84.7	3.3	0.78165		TRUE	FALSE
PEmbryo_CGCTCATT_GGCTACAT_CTAG_71722_R1.fastq.gz	dnmt1_2 cell_G>C_PE4 (optimization)	2 cell	dnmt1	G>C	PE4 (optimization)	PEMax (prep 1)	normal pegRNA	mMLH1 (prep 1)	2022-07-05	9910	5814	5731	928	4633	170	16.2	80.8	3	0.86674		TRUE	FALSE
PEmbryo_GAGATTCC_GGCTACAT_CTAG_71722_R1.fastq.gz	dnmt1_2 cell_G>C_PE4 (optimization)	2 cell	dnmt1	G>C	PE4 (optimization)	PEMax (prep 1)	normal pegRNA	mMLH1 (prep 1)	2022-07-05	14953	8750	8651	767	7310	574	8.9	84.5	6.6	0.00193303		TRUE	FALSE
PEmbryo_ATTCAGAA_GGCTACAT_CTAG_71722_R1.fastq.gz	dnmt1_2 cell_G>C_PE4 (optimization)	2 cell	dnmt1	G>C	PE4 (optimization)	PEMax (prep 1)	normal pegRNA	mMLH1 (prep 1)	2022-07-05	15345	9237	9108	1162	7627	319	12.8	83.7	3.5	0.710743		TRUE	FALSE
PEmbryo_GAATTCGT_GGCTACAT_CTAG_71722_R1.fastq.gz	dnmt1_2 cell_G>C_PE4 (optimization)	2 cell	dnmt1	G>C	PE4 (optimization)	PEMax (prep 1)	normal pegRNA	mMLH1 (prep 1)	2022-07-05	14420	8592	8475	766	7306	403	9	86.2	4.8	0.187031		TRUE	FALSE
PEmbryo_CTGAAGCT_GGCTACAT_CTAG_71722_R1.fastq.gz	dnmt1_2 cell_G>C_PE4 (optimization)	2 cell	dnmt1	G>C	PE4 (optimization)	PEMax (prep 1)	normal pegRNA	mMLH1 (prep 1)	2022-07-05	14763	8971	8824	860	7587	377	9.7	86	4.3	0.369441		TRUE	FALSE
PEmbryo_TAATGCGC_GGCTACAT_CTAG_71722_R1.fastq.gz	dnmt1_2 cell_G>C_PE4 (optimization)	2 cell	dnmt1	G>C	PE4 (optimization)	PEMax (prep 1)	normal pegRNA	mMLH1 (prep 1)	2022-07-05	14648	8726	8672	650	7738	284	7.5	89.2	3.3	0.78165		TRUE	FALSE
PEmbryo_ATTACTCG_CTTGTAAT_CTAG_71722_R1.fastq.gz	dnmt1_2 cell_G>C_PE4 (optimization)	2 cell	dnmt1	G>C	PE4 (optimization)	PEMax (prep 1)	normal pegRNA	mMLH1 (prep 1)	2022-07-05	13854	8394	8231	1760	6170	301	21.4	75	3.7	0.630559		TRUE	FALSE
PEmbryo_TCCGGAGA_CTTGTAAT_CTAG_71722_R1.fastq.gz	dnmt1_2 cell_G>C_PE4 (optimization)	2 cell	dnmt1	G>C	PE4 (optimization)	PEMax (prep 1)	normal pegRNA	mMLH1 (prep 1)	2022-07-05	14835	8968	8827	1911	6630	286	21.6	75.1	3.2	0.812969		TRUE	FALSE
PEmbryo_ATTACTCG_ACTTGAAT_CATG_61922_R1.fastq.gz	dnmt1_2 cell_G>C_PE4 (optimization)	2 cell	dnmt1	G>C	PE4 (optimization)	PE2 (prep 1)	epegRNA	mMLH1 (prep 1)	2022-05-30	24093	19418	19364	4084	13387	1893	21.1	69.1	9.8	5.80123e-11		TRUE	TRUE
PEmbryo_TCCGGAGA_ACTTGAAT_CATG_61922_R1.fastq.gz	dnmt1_2 cell_G>C_PE4 (optimization)	2 cell	dnmt1	G>C	PE4 (optimization)	PE2 (prep 1)	epegRNA	mMLH1 (prep 1)	2022-05-30	21002	16864	16778	4061	11874	843	24.2	70.8	5	0.13326		TRUE	FALSE
PEmbryo_CGCTCATT_ACTTGAAT_CATG_61922_R1.fastq.gz	dnmt1_2 cell_G>C_PE4 (optimization)	2 cell	dnmt1	G>C	PE4 (optimization)	PE2 (prep 1)	epegRNA	mMLH1 (prep 1)	2022-05-30	13654	10897	10867	1687	8771	409	15.5	80.7	3.8	0.58793		TRUE	FALSE
PEmbryo_ATTACTCG_GATCAGAT_CATG_61922_R1.fastq.gz	dnmt1_2 cell_G>C_PE4 (optimization)	2 cell	dnmt1	G>C	PE4 (optimization)	PE2 (prep 1)	epegRNA	mMLH1 (prep 1)	2022-05-30	17192	13792	13723	4520	8013	1190	32.9	58.4	8.7	8.83943e-08		TRUE	TRUE
PEmbryo_TCCGGAGA_GATCAGAT_CATG_61922_R1.fastq.gz	dnmt1_2 cell_G>C_PE4 (optimization)	2 cell	dnmt1	G>C	PE4 (optimization)	PE2 (prep 1)	epegRNA	mMLH1 (prep 1)	2022-05-30	11770	9452	9406	5239	3794	373	55.7	40.3	4	0.5		TRUE	FALSE
PEmbryo_GAGATTCC_GATCAGAT_CATG_61922_R1.fastq.gz	dnmt1_2 cell_G>C_PE4 (optimization)	2 cell	dnmt1	G>C	PE4 (optimization)	PE2 (prep 1)	epegRNA	mMLH1 (prep 1)	2022-05-30	22028	17651	17578	3311	13430	837	18.8	76.4	4.8	0.187031		TRUE	FALSE
PEmbryo_GAATTCGT_GATCAGAT_CATG_61922_R1.fastq.gz	dnmt1_2 cell_G>C_PE4 (optimization)	2 cell	dnmt1	G>C	PE4 (optimization)	PE2 (prep 1)	epegRNA	mMLH1 (prep 1)	2022-05-30	19921	16005	15930	3186	12077	667	20	75.8	4.2	0.41207		TRUE	FALSE
PEmbryo_TAATGCGC_GATCAGAT_CATG_61922_R1.fastq.gz	dnmt1_2 cell_G>C_PE4 (optimization)	2 cell	dnmt1	G>C	PE4 (optimization)	PE2 (prep 1)	epegRNA	mMLH1 (prep 1)	2022-05-30	24060	19133	19039	3294	14723	1022	17.3	77.3	5.4	0.0599069		TRUE	FALSE
PEmbryo_ATTACTCG_TAGCTTAT_CATG_61922_R1.fastq.gz	dnmt1_2 cell_G>C_PE4 (optimization)	2 cell	dnmt1	G>C	PE4 (optimization)	PE2 (prep 1)	epegRNA	mMLH1 (prep 1)	2022-05-30	27528	22065	21994	4332	16895	767	19.7	76.8	3.5	0.710743		TRUE	FALSE
PEmbryo_TCCGGAGA_TAGCTTAT_CATG_61922_R1.fastq.gz	dnmt1_2 cell_G>C_PE4 (optimization)	2 cell	dnmt1	G>C	PE4 (optimization)	PE2 (prep 1)	epegRNA	mMLH1 (prep 1)	2022-05-30	18784	15032	14972	4269	10103	600	28.5	67.5	4	0.5		TRUE	FALSE
PEmbryo_CGCTCATT_TAGCTTAT_CATG_61922_R1.fastq.gz	dnmt1_2 cell_G>C_PE4 (optimization)	2 cell	dnmt1	G>C	PE4 (optimization)	PE2 (prep 1)	epegRNA	mMLH1 (prep 1)	2022-05-30	18369	14568	14516	2989	10680	847	20.6	73.6	5.8	0.0227501		TRUE	FALSE
PEmbryo_GAGATTCC_TAGCTTAT_CATG_61922_R1.fastq.gz	dnmt1_2 cell_G>C_PE4 (optimization)	2 cell	dnmt1	G>C	PE4 (optimization)	PE2 (prep 1)	epegRNA	mMLH1 (prep 1)	2022-05-30	22302	17877	17747	3097	13985	665	17.5	78.8	3.7	0.630559		TRUE	FALSE
PEmbryo_GAATTCGT_TAGCTTAT_CATG_61922_R1.fastq.gz	dnmt1_2 cell_G>C_PE4 (optimization)	2 cell	dnmt1	G>C	PE4 (optimization)	PE2 (prep 1)	epegRNA	mMLH1 (prep 1)	2022-05-30	21838	16851	16785	3415	11614	1756	20.3	69.2	10.5	2.55684e-13		TRUE	TRUE
PEmbryo_CTGAAGCT_TAGCTTAT_CATG_61922_R1.fastq.gz	dnmt1_2 cell_G>C_PE4 (optimization)	2 cell	dnmt1	G>C	PE4 (optimization)	PE2 (prep 1)	epegRNA	mMLH1 (prep 1)	2022-05-30	15495	12523	12475	6078	6020	377	48.7	48.3	3	0.86674		TRUE	FALSE
PEmbryo_TAATGCGC_TAGCTTAT_CATG_61922_R1.fastq.gz	dnmt1_2 cell_G>C_PE4 (optimization)	2 cell	dnmt1	G>C	PE4 (optimization)	PE2 (prep 1)	epegRNA	mMLH1 (prep 1)	2022-05-30	17034	13588	13474	6994	5963	517	51.9	44.3	3.8	0.58793		TRUE	FALSE
PEmbryo_CTGAAGCT_GGCTACAT_CATG_61922_R1.fastq.gz	dnmt1_2 cell_G>C_PE4 (optimization)	2 cell	dnmt1	G>C	PE4 (optimization)	PE2 (prep 1)	epegRNA	mMLH1 (prep 1)	2022-05-30	18847	15397	15348	2627	12208	513	17.1	79.5	3.3	0.78165		TRUE	FALSE
PEmbryo_TAATGCGC_GGCTACAT_CATG_61922_R1.fastq.gz	dnmt1_2 cell_G>C_PE4 (optimization)	2 cell	dnmt1	G>C	PE4 (optimization)	PE2 (prep 1)	epegRNA	mMLH1 (prep 1)	2022-05-30	19257	15430	15380	2348	12086	946	15.3	78.6	6.2	0.00725377		TRUE	FALSE
PEmbryo_CGCTCATT_CTTGTAAT_CTAG_71722_R1.fastq.gz	dnmt1_2 cell_G>C_PE4 (optimization)	2 cell	dnmt1	G>C	PE4 (optimization)	PEMax (prep 1)	epegRNA	mMLH1 (prep 1)	2022-07-05	12858	7594	7310	2502	4479	329	34.2	61.3	4.5	0.289257		TRUE	FALSE
PEmbryo_GAGATTCC_CTTGTAAT_CTAG_71722_R1.fastq.gz	dnmt1_2 cell_G>C_PE4 (optimization)	2 cell	dnmt1	G>C	PE4 (optimization)	PEMax (prep 1)	epegRNA	mMLH1 (prep 1)	2022-07-05	14524	4904	3181	633	2333	215	19.9	73.3	6.8	0.000931924		TRUE	TRUE
PEmbryo_ATTACTCG_AGTCAACA_CTAG_71722_R1.fastq.gz	dnmt1_2 cell_G>C_PE4 (optimization)	2 cell	dnmt1	G>C	PE4 (optimization)	PEMax (prep 1)	epegRNA	mMLH1 (prep 1)	2022-07-05	16403	10097	9920	1502	8070	348	15.1	81.4	3.5	0.710743		TRUE	FALSE
PEmbryo_TCCGGAGA_AGTCAACA_CTAG_71722_R1.fastq.gz	dnmt1_2 cell_G>C_PE4 (optimization)	2 cell	dnmt1	G>C	PE4 (optimization)	PEMax (prep 1)	epegRNA	mMLH1 (prep 1)	2022-07-05	16574	10074	9923	787	8672	464	7.9	87.4	4.7	0.21835		TRUE	FALSE
PEmbryo_CGCTCATT_AGTCAACA_CTAG_71722_R1.fastq.gz	dnmt1_2 cell_G>C_PE4 (optimization)	2 cell	dnmt1	G>C	PE4 (optimization)	PEMax (prep 1)	epegRNA	mMLH1 (prep 1)	2022-07-05	13393	7866	7745	748	6589	408	9.7	85.1	5.3	0.074307		TRUE	FALSE
PEmbryo_GAGATTCC_AGTCAACA_CTAG_71722_R1.fastq.gz	dnmt1_2 cell_G>C_PE4 (optimization)	2 cell	dnmt1	G>C	PE4 (optimization)	PEMax (prep 1)	epegRNA	mMLH1 (prep 1)	2022-07-05	15343	9535	9399	8938	15	446	95.1	0.2	4.7	0.21835		FALSE	FALSE
PEmbryo_ATTCAGAA_AGTCAACA_CTAG_71722_R1.fastq.gz	dnmt1_2 cell_G>C_PE4 (optimization)	2 cell	dnmt1	G>C	PE4 (optimization)	PEMax (prep 1)	epegRNA	mMLH1 (prep 1)	2022-07-05	15379	9660	9522	9168	16	338	96.3	0.2	3.5	0.710743		FALSE	FALSE
PEmbryo_GAATTCGT_AGTCAACA_CTAG_71722_R1.fastq.gz	dnmt1_2 cell_G>C_PE4 (optimization)	2 cell	dnmt1	G>C	PE4 (optimization)	PEMax (prep 1)	epegRNA	mMLH1 (prep 1)	2022-07-05	14657	8766	8640	964	7398	278	11.2	85.6	3.2	0.812969		TRUE	FALSE
PEmbryo_CTGAAGCT_AGTCAACA_CTAG_71722_R1.fastq.gz	dnmt1_2 cell_G>C_PE4 (optimization)	2 cell	dnmt1	G>C	PE4 (optimization)	PEMax (prep 1)	epegRNA	mMLH1 (prep 1)	2022-07-05	15926	9882	9665	9345	15	305	96.7	0.2	3.2	0.812969		FALSE	FALSE
PEmbryo_TAATGCGC_AGTCAACA_CTAG_71722_R1.fastq.gz	dnmt1_2 cell_G>C_PE4 (optimization)	2 cell	dnmt1	G>C	PE4 (optimization)	PEMax (prep 1)	epegRNA	mMLH1 (prep 1)	2022-07-05	15744	9800	9595	9207	46	342	96	0.5	3.6	0.671639		FALSE	FALSE
PEmbryo_ATTACTCG_AGTTCCGT_CTAG_71722_R1.fastq.gz	dnmt1_2 cell_G>C_PE4 (optimization)	2 cell	dnmt1	G>C	PE4 (optimization)	PEMax (prep 1)	epegRNA	mMLH1 (prep 1)	2022-07-05	14716	8946	8763	818	7581	364	9.3	86.5	4.2	0.41207		TRUE	FALSE
PEmbryo_TCCGGAGA_AGTTCCGT_CTAG_71722_R1.fastq.gz	dnmt1_2 cell_G>C_PE4 (optimization)	2 cell	dnmt1	G>C	PE4 (optimization)	PEMax (prep 1)	epegRNA	mMLH1 (prep 1)	2022-07-05	12751	7692	7573	963	6361	249	12.7	84	3.3	0.78165		TRUE	FALSE
PEmbryo_CGCTCATT_AGTTCCGT_CTAG_71722_R1.fastq.gz	dnmt1_2 cell_G>C_PE4 (optimization)	2 cell	dnmt1	G>C	PE4 (optimization)	PEMax (prep 1)	epegRNA	mMLH1 (prep 1)	2022-07-05	11099	6575	6481	1282	4846	353	19.8	74.8	5.4	0.0599069		TRUE	FALSE
PEmbryo_GAGATTCC_AGTTCCGT_CTAG_71722_R1.fastq.gz	dnmt1_2 cell_G>C_PE4 (optimization)	2 cell	dnmt1	G>C	PE4 (optimization)	PEMax (prep 1)	epegRNA	mMLH1 (prep 1)	2022-07-05	15203	9078	8949	1129	7520	300	12.6	84	3.4	0.747507		TRUE	FALSE
PEmbryo_ATTCAGAA_AGTTCCGT_CTAG_71722_R1.fastq.gz	dnmt1_2 cell_G>C_PE4 (optimization)	2 cell	dnmt1	G>C	PE4 (optimization)	PEMax (prep 1)	epegRNA	mMLH1 (prep 1)	2022-07-05	13883	8475	8324	638	7188	498	7.7	86.4	6	0.0131341		TRUE	FALSE
PEmbryo_GAATTCGT_AGTTCCGT_CTAG_71722_R1.fastq.gz	dnmt1_2 cell_G>C_PE4 (optimization)	2 cell	dnmt1	G>C	PE4 (optimization)	PEMax (prep 1)	epegRNA	mMLH1 (prep 1)	2022-07-05	12877	7700	7564	1889	5463	212	25	72.2	2.8	0.908789		TRUE	FALSE
PEmbryo_CTGAAGCT_AGTTCCGT_CTAG_71722_R1.fastq.gz	dnmt1_2 cell_G>C_PE4 (optimization)	2 cell	dnmt1	G>C	PE4 (optimization)	PEMax (prep 1)	epegRNA	mMLH1 (prep 1)	2022-07-05	14540	8797	8626	1033	7323	270	12	84.9	3.1	0.841345		TRUE	FALSE
PEmbryo_TAATGCGC_AGTTCCGT_CTAG_71722_R1.fastq.gz	dnmt1_2 cell_G>C_PE4 (optimization)	2 cell	dnmt1	G>C	PE4 (optimization)	PEMax (prep 1)	epegRNA	mMLH1 (prep 1)	2022-07-05	14786	8906	8738	1406	7043	289	16.1	80.6	3.3	0.78165		TRUE	FALSE
PEmbryo_ATTACTCG_AGTTCCGT_TGAC_61922_R1.fastq.gz	dnmt1_2 cell_G>T_PE4 (optimization)	2 cell	dnmt1	G>T	PE4 (optimization)	PE2 (prep 1)	normal pegRNA	mMLH1 (prep 1)	2022-05-30	28248	24343	24262	19862	3456	944	81.9	14.2	3.9	0.544236		TRUE	FALSE
PEmbryo_TCCGGAGA_AGTTCCGT_TGAC_61922_R1.fastq.gz	dnmt1_2 cell_G>T_PE4 (optimization)	2 cell	dnmt1	G>T	PE4 (optimization)	PE2 (prep 1)	normal pegRNA	mMLH1 (prep 1)	2022-05-30	22903	20256	20188	14136	5388	664	70	26.7	3.3	0.78165		TRUE	FALSE
PEmbryo_ATTACTCG_ATGTCAGA_TGAC_61922_R1.fastq.gz	dnmt1_2 cell_G>T_PE4 (optimization)	2 cell	dnmt1	G>T	PE4 (optimization)	PE2 (prep 1)	normal pegRNA	mMLH1 (prep 1)	2022-05-30	23366	20341	20259	14655	4872	732	72.3	24	3.6	0.671639		TRUE	FALSE
PEmbryo_TCCGGAGA_ATGTCAGA_TGAC_61922_R1.fastq.gz	dnmt1_2 cell_G>T_PE4 (optimization)	2 cell	dnmt1	G>T	PE4 (optimization)	PE2 (prep 1)	normal pegRNA	mMLH1 (prep 1)	2022-05-30	25696	23005	22907	13284	8814	809	58	38.5	3.5	0.710743		TRUE	FALSE
PEmbryo_CGCTCATT_ATGTCAGA_TGAC_61922_R1.fastq.gz	dnmt1_2 cell_G>T_PE4 (optimization)	2 cell	dnmt1	G>T	PE4 (optimization)	PE2 (prep 1)	normal pegRNA	mMLH1 (prep 1)	2022-05-30	19568	17349	17292	16258	479	555	94	2.8	3.2	0.812969		TRUE	FALSE
PEmbryo_GAGATTCC_ATGTCAGA_TGAC_61922_R1.fastq.gz	dnmt1_2 cell_G>T_PE4 (optimization)	2 cell	dnmt1	G>T	PE4 (optimization)	PE2 (prep 1)	normal pegRNA	mMLH1 (prep 1)	2022-05-30	25183	22070	21972	12343	8837	792	56.2	40.2	3.6	0.671639		TRUE	FALSE
PEmbryo_ATTCAGAA_ATGTCAGA_TGAC_61922_R1.fastq.gz	dnmt1_2 cell_G>T_PE4 (optimization)	2 cell	dnmt1	G>T	PE4 (optimization)	PE2 (prep 1)	normal pegRNA	mMLH1 (prep 1)	2022-05-30	30002	6585	1095	659	330	106	60.2	30.1	9.7	1.1996e-10		TRUE	TRUE
PEmbryo_GAATTCGT_ATGTCAGA_TGAC_61922_R1.fastq.gz	dnmt1_2 cell_G>T_PE4 (optimization)	2 cell	dnmt1	G>T	PE4 (optimization)	PE2 (prep 1)	normal pegRNA	mMLH1 (prep 1)	2022-05-30	21393	18903	18835	13880	4396	559	73.7	23.3	3	0.86674		TRUE	FALSE
PEmbryo_CTGAAGCT_ATGTCAGA_TGAC_61922_R1.fastq.gz	dnmt1_2 cell_G>T_PE4 (optimization)	2 cell	dnmt1	G>T	PE4 (optimization)	PE2 (prep 1)	normal pegRNA	mMLH1 (prep 1)	2022-05-30	25615	22577	22510	11475	10141	894	51	45.1	4	0.5		TRUE	FALSE
PEmbryo_TAATGCGC_ATGTCAGA_TGAC_61922_R1.fastq.gz	dnmt1_2 cell_G>T_PE4 (optimization)	2 cell	dnmt1	G>T	PE4 (optimization)	PE2 (prep 1)	normal pegRNA	mMLH1 (prep 1)	2022-05-30	23422	20580	20505	14307	5599	599	69.8	27.3	2.9	0.889188		TRUE	FALSE
PEmbryo_CGCTCATT_CCGTCCCG_TGAC_61922_R1.fastq.gz	dnmt1_2 cell_G>T_PE4 (optimization)	2 cell	dnmt1	G>T	PE4 (optimization)	PE2 (prep 1)	normal pegRNA	mMLH1 (prep 1)	2022-05-30	15707	13019	12982	3027	8389	1566	23.3	64.6	12.1	0		TRUE	TRUE
PEmbryo_ATTCAGAA_CCGTCCCG_TGAC_61922_R1.fastq.gz	dnmt1_2 cell_G>T_PE4 (optimization)	2 cell	dnmt1	G>T	PE4 (optimization)	PE2 (prep 1)	normal pegRNA	mMLH1 (prep 1)	2022-05-30	11757	10133	10095	733	9055	307	7.3	89.7	3	0.86674		TRUE	FALSE
PEmbryo_CTGAAGCT_CCGTCCCG_TGAC_61922_R1.fastq.gz	dnmt1_2 cell_G>T_PE4 (optimization)	2 cell	dnmt1	G>T	PE4 (optimization)	PE2 (prep 1)	normal pegRNA	mMLH1 (prep 1)	2022-05-30	15428	13549	13492	7738	5209	545	57.4	38.6	4	0.5		TRUE	FALSE
PEmbryo_GAGATTCC_ACAGTGAT_CATG_61922_R1.fastq.gz	dnmt1_2 cell_G>T_PE4 (optimization)	2 cell	dnmt1	G>T	PE4 (optimization)	PE2 (prep 1)	normal pegRNA	mMLH1 (prep 1)	2022-05-30	18805	15362	15280	14600	64	616	95.5	0.4	4	0.5		FALSE	FALSE
PEmbryo_ATTCAGAA_ACAGTGAT_CATG_61922_R1.fastq.gz	dnmt1_2 cell_G>T_PE4 (optimization)	2 cell	dnmt1	G>T	PE4 (optimization)	PE2 (prep 1)	normal pegRNA	mMLH1 (prep 1)	2022-05-30	15559	12493	12445	10061	1320	1064	80.8	10.6	8.5	2.86652e-07		TRUE	TRUE
PEmbryo_CTGAAGCT_ACAGTGAT_CATG_61922_R1.fastq.gz	dnmt1_2 cell_G>T_PE4 (optimization)	2 cell	dnmt1	G>T	PE4 (optimization)	PE2 (prep 1)	normal pegRNA	mMLH1 (prep 1)	2022-05-30	12475	10133	9856	3301	6090	465	33.5	61.8	4.7	0.21835		TRUE	FALSE
PEmbryo_TAATGCGC_ACAGTGAT_CATG_61922_R1.fastq.gz	dnmt1_2 cell_G>T_PE4 (optimization)	2 cell	dnmt1	G>T	PE4 (optimization)	PE2 (prep 1)	normal pegRNA	mMLH1 (prep 1)	2022-05-30	19643	15960	15927	12062	2619	1246	75.7	16.4	7.8	1.20953e-05		TRUE	TRUE
PEmbryo_ATTACTCG_ACTTGAAT_TGAC_61922_R1.fastq.gz	dnmt1_2 cell_G>T_PE4 (optimization)	2 cell	dnmt1	G>T	PE4 (optimization)	PEMax (prep 1)	normal pegRNA	mMLH1 (prep 1)	2022-05-30	33249	28885	28814	13236	14507	1071	45.9	50.3	3.7	0.630559		TRUE	FALSE
PEmbryo_TCCGGAGA_ACTTGAAT_TGAC_61922_R1.fastq.gz	dnmt1_2 cell_G>T_PE4 (optimization)	2 cell	dnmt1	G>T	PE4 (optimization)	PEMax (prep 1)	normal pegRNA	mMLH1 (prep 1)	2022-05-30	28099	25004	24919	10530	13452	937	42.3	54	3.8	0.58793		TRUE	FALSE
PEmbryo_CGCTCATT_ACTTGAAT_TGAC_61922_R1.fastq.gz	dnmt1_2 cell_G>T_PE4 (optimization)	2 cell	dnmt1	G>T	PE4 (optimization)	PEMax (prep 1)	normal pegRNA	mMLH1 (prep 1)	2022-05-30	23867	21049	20972	9814	10433	725	46.8	49.7	3.5	0.710743		TRUE	FALSE
PEmbryo_GAGATTCC_ACTTGAAT_TGAC_61922_R1.fastq.gz	dnmt1_2 cell_G>T_PE4 (optimization)	2 cell	dnmt1	G>T	PE4 (optimization)	PEMax (prep 1)	normal pegRNA	mMLH1 (prep 1)	2022-05-30	30297	26237	26152	12178	12134	1840	46.6	46.4	7	0.00042906		TRUE	TRUE
PEmbryo_ATTCAGAA_ACTTGAAT_TGAC_61922_R1.fastq.gz	dnmt1_2 cell_G>T_PE4 (optimization)	2 cell	dnmt1	G>T	PE4 (optimization)	PEMax (prep 1)	normal pegRNA	mMLH1 (prep 1)	2022-05-30	31336	7585	1478	960	456	62	65	30.9	4.2	0.41207		TRUE	FALSE
PEmbryo_GAATTCGT_ACTTGAAT_TGAC_61922_R1.fastq.gz	dnmt1_2 cell_G>T_PE4 (optimization)	2 cell	dnmt1	G>T	PE4 (optimization)	PEMax (prep 1)	normal pegRNA	mMLH1 (prep 1)	2022-05-30	29347	24719	24623	12097	9650	2876	49.1	39.2	11.7	0		TRUE	TRUE
PEmbryo_CTGAAGCT_ACTTGAAT_TGAC_61922_R1.fastq.gz	dnmt1_2 cell_G>T_PE4 (optimization)	2 cell	dnmt1	G>T	PE4 (optimization)	PEMax (prep 1)	normal pegRNA	mMLH1 (prep 1)	2022-05-30	21679	19163	19109	15556	2966	587	81.4	15.5	3.1	0.841345		TRUE	FALSE
PEmbryo_ATTACTCG_GATCAGAT_TGAC_61922_R1.fastq.gz	dnmt1_2 cell_G>T_PE4 (optimization)	2 cell	dnmt1	G>T	PE4 (optimization)	PEMax (prep 1)	normal pegRNA	mMLH1 (prep 1)	2022-05-30	32304	28013	27901	18853	8061	987	67.6	28.9	3.5	0.710743		TRUE	FALSE
PEmbryo_TCCGGAGA_GATCAGAT_TGAC_61922_R1.fastq.gz	dnmt1_2 cell_G>T_PE4 (optimization)	2 cell	dnmt1	G>T	PE4 (optimization)	PEMax (prep 1)	normal pegRNA	mMLH1 (prep 1)	2022-05-30	27656	24541	24435	9500	13689	1246	38.9	56	5.1	0.110812		TRUE	FALSE
PEmbryo_CGCTCATT_GATCAGAT_TGAC_61922_R1.fastq.gz	dnmt1_2 cell_G>T_PE4 (optimization)	2 cell	dnmt1	G>T	PE4 (optimization)	PEMax (prep 1)	normal pegRNA	mMLH1 (prep 1)	2022-05-30	22163	19095	19027	7449	9803	1775	39.1	51.5	9.3	1.944e-09		TRUE	TRUE
PEmbryo_GAGATTCC_GATCAGAT_TGAC_61922_R1.fastq.gz	dnmt1_2 cell_G>T_PE4 (optimization)	2 cell	dnmt1	G>T	PE4 (optimization)	PEMax (prep 1)	normal pegRNA	mMLH1 (prep 1)	2022-05-30	18776	8049	7199	3722	3198	279	51.7	44.4	3.9	0.544236		TRUE	FALSE
PEmbryo_ATTCAGAA_GATCAGAT_TGAC_61922_R1.fastq.gz	dnmt1_2 cell_G>T_PE4 (optimization)	2 cell	dnmt1	G>T	PE4 (optimization)	PEMax (prep 1)	normal pegRNA	mMLH1 (prep 1)	2022-05-30	26629	23037	22963	12038	10201	724	52.4	44.4	3.2	0.812969		TRUE	FALSE
PEmbryo_GAATTCGT_GATCAGAT_TGAC_61922_R1.fastq.gz	dnmt1_2 cell_G>T_PE4 (optimization)	2 cell	dnmt1	G>T	PE4 (optimization)	PEMax (prep 1)	normal pegRNA	mMLH1 (prep 1)	2022-05-30	25409	22520	22442	17404	4284	754	77.6	19.1	3.4	0.747507		TRUE	FALSE
PEmbryo_CTGAAGCT_GATCAGAT_TGAC_61922_R1.fastq.gz	dnmt1_2 cell_G>T_PE4 (optimization)	2 cell	dnmt1	G>T	PE4 (optimization)	PEMax (prep 1)	normal pegRNA	mMLH1 (prep 1)	2022-05-30	23752	20974	20898	11642	8555	701	55.7	40.9	3.4	0.747507		TRUE	FALSE
PEmbryo_TAATGCGC_GATCAGAT_TGAC_61922_R1.fastq.gz	dnmt1_2 cell_G>T_PE4 (optimization)	2 cell	dnmt1	G>T	PE4 (optimization)	PEMax (prep 1)	normal pegRNA	mMLH1 (prep 1)	2022-05-30	31859	25183	25087	13132	7134	4821	52.3	28.4	19.2	0		TRUE	TRUE
PEmbryo_ATTACTCG_TAGCTTAT_TGAC_61922_R1.fastq.gz	dnmt1_2 cell_G>T_PE4 (optimization)	2 cell	dnmt1	G>T	PE4 (optimization)	PEMax (prep 1)	normal pegRNA	mMLH1 (prep 1)	2022-05-30	33289	28789	28697	17479	10270	948	60.9	35.8	3.3	0.78165		TRUE	FALSE
PEmbryo_TCCGGAGA_TAGCTTAT_TGAC_61922_R1.fastq.gz	dnmt1_2 cell_G>T_PE4 (optimization)	2 cell	dnmt1	G>T	PE4 (optimization)	PEMax (prep 1)	normal pegRNA	mMLH1 (prep 1)	2022-05-30	24276	20044	19938	5119	13656	1163	25.7	68.5	5.8	0.0227501		TRUE	FALSE
PEmbryo_CGCTCATT_TAGCTTAT_TGAC_61922_R1.fastq.gz	dnmt1_2 cell_G>T_PE4 (optimization)	2 cell	dnmt1	G>T	PE4 (optimization)	PEMax (prep 1)	normal pegRNA	mMLH1 (prep 1)	2022-05-30	23159	19346	19290	10277	6631	2382	53.3	34.4	12.3	0		TRUE	TRUE
PEmbryo_GAGATTCC_TAGCTTAT_TGAC_61922_R1.fastq.gz	dnmt1_2 cell_G>T_PE4 (optimization)	2 cell	dnmt1	G>T	PE4 (optimization)	PEMax (prep 1)	normal pegRNA	mMLH1 (prep 1)	2022-05-30	29701	26196	26113	11708	13307	1098	44.8	51	4.2	0.41207		TRUE	FALSE
PEmbryo_ATTCAGAA_TAGCTTAT_TGAC_61922_R1.fastq.gz	dnmt1_2 cell_G>T_PE4 (optimization)	2 cell	dnmt1	G>T	PE4 (optimization)	PEMax (prep 1)	normal pegRNA	mMLH1 (prep 1)	2022-05-30	32050	8274	1477	844	552	81	57.1	37.4	5.5	0.0477904		TRUE	FALSE
PEmbryo_GAATTCGT_TAGCTTAT_TGAC_61922_R1.fastq.gz	dnmt1_2 cell_G>T_PE4 (optimization)	2 cell	dnmt1	G>T	PE4 (optimization)	PEMax (prep 1)	normal pegRNA	mMLH1 (prep 1)	2022-05-30	26996	23727	23653	9528	13298	827	40.3	56.2	3.5	0.710743		TRUE	FALSE
PEmbryo_CTGAAGCT_TAGCTTAT_TGAC_61922_R1.fastq.gz	dnmt1_2 cell_G>T_PE4 (optimization)	2 cell	dnmt1	G>T	PE4 (optimization)	PEMax (prep 1)	normal pegRNA	mMLH1 (prep 1)	2022-05-30	28877	25458	25360	13672	10857	831	53.9	42.8	3.3	0.78165		TRUE	FALSE
PEmbryo_TAATGCGC_TAGCTTAT_TGAC_61922_R1.fastq.gz	dnmt1_2 cell_G>T_PE4 (optimization)	2 cell	dnmt1	G>T	PE4 (optimization)	PEMax (prep 1)	normal pegRNA	mMLH1 (prep 1)	2022-05-30	30572	26844	26750	11361	14599	790	42.5	54.6	3	0.86674		TRUE	FALSE
PEmbryo_GAATTCGT_GGCTACAT_TGAC_61922_R1.fastq.gz	dnmt1_2 cell_G>T_PE4 (optimization)	2 cell	dnmt1	G>T	PE4 (optimization)	PEMax (prep 1)	normal pegRNA	mMLH1 (prep 1)	2022-05-30	25917	22917	22846	6541	15420	885	28.6	67.5	3.9	0.544236		TRUE	FALSE
PEmbryo_CTGAAGCT_GGCTACAT_TGAC_61922_R1.fastq.gz	dnmt1_2 cell_G>T_PE4 (optimization)	2 cell	dnmt1	G>T	PE4 (optimization)	PEMax (prep 1)	normal pegRNA	mMLH1 (prep 1)	2022-05-30	26321	23186	23099	7469	14815	815	32.3	64.1	3.5	0.710743		TRUE	FALSE
PEmbryo_TAATGCGC_GGCTACAT_TGAC_61922_R1.fastq.gz	dnmt1_2 cell_G>T_PE4 (optimization)	2 cell	dnmt1	G>T	PE4 (optimization)	PEMax (prep 1)	normal pegRNA	mMLH1 (prep 1)	2022-05-30	27659	24384	24288	9581	13827	880	39.4	56.9	3.6	0.671639		TRUE	FALSE
PEmbryo_ATTACTCG_GGCTACAT_TGAC_61922_R1.fastq.gz	dnmt1_2 cell_G>T_PE4 (optimization)	2 cell	dnmt1	G>T	PE4 (optimization)	PE2 (prep 1)	epegRNA	mMLH1 (prep 1)	2022-05-30	27828	24112	24028	12351	10588	1089	51.4	44.1	4.5	0.289257		TRUE	FALSE
PEmbryo_TCCGGAGA_GGCTACAT_TGAC_61922_R1.fastq.gz	dnmt1_2 cell_G>T_PE4 (optimization)	2 cell	dnmt1	G>T	PE4 (optimization)	PE2 (prep 1)	epegRNA	mMLH1 (prep 1)	2022-05-30	18654	9440	8643	3945	4222	476	45.6	48.8	5.5	0.0477904		TRUE	FALSE
PEmbryo_CGCTCATT_GGCTACAT_TGAC_61922_R1.fastq.gz	dnmt1_2 cell_G>T_PE4 (optimization)	2 cell	dnmt1	G>T	PE4 (optimization)	PE2 (prep 1)	epegRNA	mMLH1 (prep 1)	2022-05-30	18051	15742	15686	11206	3613	867	71.4	23	5.5	0.0477904		TRUE	FALSE
PEmbryo_GAGATTCC_GGCTACAT_TGAC_61922_R1.fastq.gz	dnmt1_2 cell_G>T_PE4 (optimization)	2 cell	dnmt1	G>T	PE4 (optimization)	PE2 (prep 1)	epegRNA	mMLH1 (prep 1)	2022-05-30	24890	21866	21797	4944	15943	910	22.7	73.1	4.2	0.41207		TRUE	FALSE
PEmbryo_ATTCAGAA_GGCTACAT_TGAC_61922_R1.fastq.gz	dnmt1_2 cell_G>T_PE4 (optimization)	2 cell	dnmt1	G>T	PE4 (optimization)	PE2 (prep 1)	epegRNA	mMLH1 (prep 1)	2022-05-30	21602	7004	4697	1742	2700	255	37.1	57.5	5.4	0.0599069		TRUE	FALSE
PEmbryo_ATTACTCG_CTTGTAAT_TGAC_61922_R1.fastq.gz	dnmt1_2 cell_G>T_PE4 (optimization)	2 cell	dnmt1	G>T	PE4 (optimization)	PE2 (prep 1)	epegRNA	mMLH1 (prep 1)	2022-05-30	19479	16838	16787	15850	127	810	94.4	0.8	4.8	0.187031		FALSE	FALSE
PEmbryo_TCCGGAGA_CTTGTAAT_TGAC_61922_R1.fastq.gz	dnmt1_2 cell_G>T_PE4 (optimization)	2 cell	dnmt1	G>T	PE4 (optimization)	PE2 (prep 1)	epegRNA	mMLH1 (prep 1)	2022-05-30	26118	23208	23127	11973	10206	948	51.8	44.1	4.1	0.455764		TRUE	FALSE
PEmbryo_CGCTCATT_CTTGTAAT_TGAC_61922_R1.fastq.gz	dnmt1_2 cell_G>T_PE4 (optimization)	2 cell	dnmt1	G>T	PE4 (optimization)	PE2 (prep 1)	epegRNA	mMLH1 (prep 1)	2022-05-30	23809	20936	20865	10478	9732	655	50.2	46.6	3.1	0.841345		TRUE	FALSE
PEmbryo_GAGATTCC_CTTGTAAT_TGAC_61922_R1.fastq.gz	dnmt1_2 cell_G>T_PE4 (optimization)	2 cell	dnmt1	G>T	PE4 (optimization)	PE2 (prep 1)	epegRNA	mMLH1 (prep 1)	2022-05-30	29335	25845	25762	10232	14671	859	39.7	56.9	3.3	0.78165		TRUE	FALSE
PEmbryo_ATTCAGAA_CTTGTAAT_TGAC_61922_R1.fastq.gz	dnmt1_2 cell_G>T_PE4 (optimization)	2 cell	dnmt1	G>T	PE4 (optimization)	PE2 (prep 1)	epegRNA	mMLH1 (prep 1)	2022-05-30	28783	24716	24622	12715	9551	2356	51.6	38.8	9.6	2.45081e-10		TRUE	TRUE
PEmbryo_GAATTCGT_CTTGTAAT_TGAC_61922_R1.fastq.gz	dnmt1_2 cell_G>T_PE4 (optimization)	2 cell	dnmt1	G>T	PE4 (optimization)	PE2 (prep 1)	epegRNA	mMLH1 (prep 1)	2022-05-30	28550	25138	25037	12624	11430	983	50.4	45.7	3.9	0.544236		TRUE	FALSE
PEmbryo_CTGAAGCT_CTTGTAAT_TGAC_61922_R1.fastq.gz	dnmt1_2 cell_G>T_PE4 (optimization)	2 cell	dnmt1	G>T	PE4 (optimization)	PE2 (prep 1)	epegRNA	mMLH1 (prep 1)	2022-05-30	28319	24902	24814	12156	11731	927	49	47.3	3.7	0.630559		TRUE	FALSE
PEmbryo_TAATGCGC_CTTGTAAT_TGAC_61922_R1.fastq.gz	dnmt1_2 cell_G>T_PE4 (optimization)	2 cell	dnmt1	G>T	PE4 (optimization)	PE2 (prep 1)	epegRNA	mMLH1 (prep 1)	2022-05-30	30958	26982	26879	14507	10945	1427	54	40.7	5.3	0.074307		TRUE	FALSE
PEmbryo_ATTACTCG_AGTCAACA_TGAC_61922_R1.fastq.gz	dnmt1_2 cell_G>T_PE4 (optimization)	2 cell	dnmt1	G>T	PE4 (optimization)	PE2 (prep 1)	epegRNA	mMLH1 (prep 1)	2022-05-30	30973	27028	26951	6985	18564	1402	25.9	68.9	5.2	0.0912112		TRUE	FALSE
PEmbryo_CGCTCATT_AGTCAACA_TGAC_61922_R1.fastq.gz	dnmt1_2 cell_G>T_PE4 (optimization)	2 cell	dnmt1	G>T	PE4 (optimization)	PE2 (prep 1)	epegRNA	mMLH1 (prep 1)	2022-05-30	22600	19353	19297	10063	7074	2160	52.1	36.7	11.2	0		TRUE	TRUE
PEmbryo_GAGATTCC_AGTCAACA_TGAC_61922_R1.fastq.gz	dnmt1_2 cell_G>T_PE4 (optimization)	2 cell	dnmt1	G>T	PE4 (optimization)	PE2 (prep 1)	epegRNA	mMLH1 (prep 1)	2022-05-30	31179	27552	27460	11375	15014	1071	41.4	54.7	3.9	0.544236		TRUE	FALSE
PEmbryo_ATTCAGAA_AGTCAACA_TGAC_61922_R1.fastq.gz	dnmt1_2 cell_G>T_PE4 (optimization)	2 cell	dnmt1	G>T	PE4 (optimization)	PE2 (prep 1)	epegRNA	mMLH1 (prep 1)	2022-05-30	31285	26321	26226	14101	10006	2119	53.8	38.2	8.1	2.61237e-06		TRUE	TRUE
PEmbryo_GAATTCGT_AGTCAACA_TGAC_61922_R1.fastq.gz	dnmt1_2 cell_G>T_PE4 (optimization)	2 cell	dnmt1	G>T	PE4 (optimization)	PE2 (prep 1)	epegRNA	mMLH1 (prep 1)	2022-05-30	23063	20407	20326	7725	11764	837	38	57.9	4.1	0.455764		TRUE	FALSE
PEmbryo_CTGAAGCT_AGTCAACA_TGAC_61922_R1.fastq.gz	dnmt1_2 cell_G>T_PE4 (optimization)	2 cell	dnmt1	G>T	PE4 (optimization)	PE2 (prep 1)	epegRNA	mMLH1 (prep 1)	2022-05-30	28427	25020	24930	15530	8296	1104	62.3	33.3	4.4	0.328361		TRUE	FALSE
PEmbryo_TAATGCGC_AGTCAACA_TGAC_61922_R1.fastq.gz	dnmt1_2 cell_G>T_PE4 (optimization)	2 cell	dnmt1	G>T	PE4 (optimization)	PE2 (prep 1)	epegRNA	mMLH1 (prep 1)	2022-05-30	32614	28724	28644	10447	17187	1010	36.5	60	3.5	0.710743		TRUE	FALSE
PEmbryo_CGCTCATT_AGTTCCGT_TGAC_61922_R1.fastq.gz	dnmt1_2 cell_G>T_PE4 (optimization)	2 cell	dnmt1	G>T	PE4 (optimization)	PE2 (prep 1)	epegRNA	mMLH1 (prep 1)	2022-05-30	20767	18237	18157	7917	9611	629	43.6	52.9	3.5	0.710743		TRUE	FALSE
PEmbryo_GAGATTCC_AGTTCCGT_TGAC_61922_R1.fastq.gz	dnmt1_2 cell_G>T_PE4 (optimization)	2 cell	dnmt1	G>T	PE4 (optimization)	PE2 (prep 1)	epegRNA	mMLH1 (prep 1)	2022-05-30	26539	23387	23314	11362	11144	808	48.7	47.8	3.5	0.710743		TRUE	FALSE
PEmbryo_ATTCAGAA_AGTTCCGT_TGAC_61922_R1.fastq.gz	dnmt1_2 cell_G>T_PE4 (optimization)	2 cell	dnmt1	G>T	PE4 (optimization)	PE2 (prep 1)	epegRNA	mMLH1 (prep 1)	2022-05-30	28239	24232	24145	13632	8342	2171	56.5	34.5	9	1.38365e-08		TRUE	TRUE
PEmbryo_GAATTCGT_AGTTCCGT_TGAC_61922_R1.fastq.gz	dnmt1_2 cell_G>T_PE4 (optimization)	2 cell	dnmt1	G>T	PE4 (optimization)	PE2 (prep 1)	epegRNA	mMLH1 (prep 1)	2022-05-30	23982	21192	21116	10600	9791	725	50.2	46.4	3.4	0.747507		TRUE	FALSE
PEmbryo_CTGAAGCT_AGTTCCGT_TGAC_61922_R1.fastq.gz	dnmt1_2 cell_G>T_PE4 (optimization)	2 cell	dnmt1	G>T	PE4 (optimization)	PE2 (prep 1)	epegRNA	mMLH1 (prep 1)	2022-05-30	26717	23440	23370	11178	11453	739	47.8	49	3.2	0.812969		TRUE	FALSE
PEmbryo_TAATGCGC_AGTTCCGT_TGAC_61922_R1.fastq.gz	dnmt1_2 cell_G>T_PE4 (optimization)	2 cell	dnmt1	G>T	PE4 (optimization)	PE2 (prep 1)	epegRNA	mMLH1 (prep 1)	2022-05-30	23616	20700	20620	14806	5114	700	71.8	24.8	3.4	0.747507		TRUE	FALSE
PEmbryo_ATTACTCG_ACAGTGAT_TGAC_61922_R1.fastq.gz	dnmt1_2 cell_G>T_PE4 (optimization)	2 cell	dnmt1	G>T	PE4 (optimization)	PEMax (prep 1)	epegRNA	mMLH1 (prep 1)	2022-05-30	25496	22307	22252	13386	8118	748	60.2	36.5	3.4	0.747507		TRUE	FALSE
PEmbryo_TCCGGAGA_ACAGTGAT_TGAC_61922_R1.fastq.gz	dnmt1_2 cell_G>T_PE4 (optimization)	2 cell	dnmt1	G>T	PE4 (optimization)	PEMax (prep 1)	epegRNA	mMLH1 (prep 1)	2022-05-30	25605	22782	22690	8031	13528	1131	35.4	59.6	5	0.13326		TRUE	FALSE
PEmbryo_CGCTCATT_ACAGTGAT_TGAC_61922_R1.fastq.gz	dnmt1_2 cell_G>T_PE4 (optimization)	2 cell	dnmt1	G>T	PE4 (optimization)	PEMax (prep 1)	epegRNA	mMLH1 (prep 1)	2022-05-30	18549	16471	16407	4426	11447	534	27	69.8	3.3	0.78165		TRUE	FALSE
PEmbryo_GAGATTCC_ACAGTGAT_TGAC_61922_R1.fastq.gz	dnmt1_2 cell_G>T_PE4 (optimization)	2 cell	dnmt1	G>T	PE4 (optimization)	PEMax (prep 1)	epegRNA	mMLH1 (prep 1)	2022-05-30	27002	23915	23849	8314	13348	2187	34.9	56	9.2	3.78468e-09		TRUE	TRUE
PEmbryo_ATTCAGAA_ACAGTGAT_TGAC_61922_R1.fastq.gz	dnmt1_2 cell_G>T_PE4 (optimization)	2 cell	dnmt1	G>T	PE4 (optimization)	PEMax (prep 1)	epegRNA	mMLH1 (prep 1)	2022-05-30	27156	23486	23414	7051	15593	770	30.1	66.6	3.3	0.78165		TRUE	FALSE
PEmbryo_GAATTCGT_ACAGTGAT_TGAC_61922_R1.fastq.gz	dnmt1_2 cell_G>T_PE4 (optimization)	2 cell	dnmt1	G>T	PE4 (optimization)	PEMax (prep 1)	epegRNA	mMLH1 (prep 1)	2022-05-30	27717	24754	24675	10263	13552	860	41.6	54.9	3.5	0.710743		TRUE	FALSE
PEmbryo_TAATGCGC_ACAGTGAT_TGAC_61922_R1.fastq.gz	dnmt1_2 cell_G>T_PE4 (optimization)	2 cell	dnmt1	G>T	PE4 (optimization)	PEMax (prep 1)	epegRNA	mMLH1 (prep 1)	2022-05-30	28821	25294	25219	7711	16138	1370	30.6	64	5.4	0.0599069		TRUE	FALSE
PEmbryo_ATTACTCG_GCCAATAT_TGAC_61922_R1.fastq.gz	dnmt1_2 cell_G>T_PE4 (optimization)	2 cell	dnmt1	G>T	PE4 (optimization)	PEMax (prep 1)	epegRNA	mMLH1 (prep 1)	2022-05-30	31673	27442	27353	2980	23449	924	10.9	85.7	3.4	0.747507		TRUE	FALSE
PEmbryo_TCCGGAGA_GCCAATAT_TGAC_61922_R1.fastq.gz	dnmt1_2 cell_G>T_PE4 (optimization)	2 cell	dnmt1	G>T	PE4 (optimization)	PEMax (prep 1)	epegRNA	mMLH1 (prep 1)	2022-05-30	30985	8875	3660	1847	1674	139	50.5	45.7	3.8	0.58793		TRUE	FALSE
PEmbryo_CGCTCATT_GCCAATAT_TGAC_61922_R1.fastq.gz	dnmt1_2 cell_G>T_PE4 (optimization)	2 cell	dnmt1	G>T	PE4 (optimization)	PEMax (prep 1)	epegRNA	mMLH1 (prep 1)	2022-05-30	21755	19008	18948	3601	14405	942	19	76	5	0.13326		TRUE	FALSE
PEmbryo_GAGATTCC_GCCAATAT_TGAC_61922_R1.fastq.gz	dnmt1_2 cell_G>T_PE4 (optimization)	2 cell	dnmt1	G>T	PE4 (optimization)	PEMax (prep 1)	epegRNA	mMLH1 (prep 1)	2022-05-30	29281	25838	25743	9242	15700	801	35.9	61	3.1	0.841345		TRUE	FALSE
PEmbryo_ATTCAGAA_GCCAATAT_TGAC_61922_R1.fastq.gz	dnmt1_2 cell_G>T_PE4 (optimization)	2 cell	dnmt1	G>T	PE4 (optimization)	PEMax (prep 1)	epegRNA	mMLH1 (prep 1)	2022-05-30	31398	26904	26811	6517	18240	2054	24.3	68	7.7	1.9688e-05		TRUE	TRUE
PEmbryo_GAATTCGT_GCCAATAT_TGAC_61922_R1.fastq.gz	dnmt1_2 cell_G>T_PE4 (optimization)	2 cell	dnmt1	G>T	PE4 (optimization)	PEMax (prep 1)	epegRNA	mMLH1 (prep 1)	2022-05-30	23610	20881	20821	7287	12753	781	35	61.3	3.8	0.58793		TRUE	FALSE
PEmbryo_CTGAAGCT_GCCAATAT_TGAC_61922_R1.fastq.gz	dnmt1_2 cell_G>T_PE4 (optimization)	2 cell	dnmt1	G>T	PE4 (optimization)	PEMax (prep 1)	epegRNA	mMLH1 (prep 1)	2022-05-30	30865	26501	26409	5892	18326	2191	22.3	69.4	8.3	8.86216e-07		TRUE	TRUE
PEmbryo_TAATGCGC_GCCAATAT_TGAC_61922_R1.fastq.gz	dnmt1_2 cell_G>T_PE4 (optimization)	2 cell	dnmt1	G>T	PE4 (optimization)	PEMax (prep 1)	epegRNA	mMLH1 (prep 1)	2022-05-30	30207	26439	26352	7034	17914	1404	26.7	68	5.3	0.074307		TRUE	FALSE
PEmbryo_ATTACTCG_CAGATCAT_TGAC_61922_R1.fastq.gz	dnmt1_2 cell_G>T_PE4 (optimization)	2 cell	dnmt1	G>T	PE4 (optimization)	PEMax (prep 1)	epegRNA	mMLH1 (prep 1)	2022-05-30	31142	26889	26794	13241	12519	1034	49.4	46.7	3.9	0.544236		TRUE	FALSE
PEmbryo_TCCGGAGA_CAGATCAT_TGAC_61922_R1.fastq.gz	dnmt1_2 cell_G>T_PE4 (optimization)	2 cell	dnmt1	G>T	PE4 (optimization)	PEMax (prep 1)	epegRNA	mMLH1 (prep 1)	2022-05-30	26587	23617	23530	8251	14474	805	35.1	61.5	3.4	0.747507		TRUE	FALSE
PEmbryo_CGCTCATT_CAGATCAT_TGAC_61922_R1.fastq.gz	dnmt1_2 cell_G>T_PE4 (optimization)	2 cell	dnmt1	G>T	PE4 (optimization)	PEMax (prep 1)	epegRNA	mMLH1 (prep 1)	2022-05-30	23255	20569	20485	8780	11058	647	42.9	54	3.2	0.812969		TRUE	FALSE
PEmbryo_GAGATTCC_CAGATCAT_TGAC_61922_R1.fastq.gz	dnmt1_2 cell_G>T_PE4 (optimization)	2 cell	dnmt1	G>T	PE4 (optimization)	PEMax (prep 1)	epegRNA	mMLH1 (prep 1)	2022-05-30	29181	25783	25712	6927	17954	831	26.9	69.8	3.2	0.812969		TRUE	FALSE
PEmbryo_ATTCAGAA_CAGATCAT_TGAC_61922_R1.fastq.gz	dnmt1_2 cell_G>T_PE4 (optimization)	2 cell	dnmt1	G>T	PE4 (optimization)	PEMax (prep 1)	epegRNA	mMLH1 (prep 1)	2022-05-30	23600	20205	20127	19264	210	653	95.7	1	3.2	0.812969		TRUE	FALSE
PEmbryo_GAATTCGT_CAGATCAT_TGAC_61922_R1.fastq.gz	dnmt1_2 cell_G>T_PE4 (optimization)	2 cell	dnmt1	G>T	PE4 (optimization)	PEMax (prep 1)	epegRNA	mMLH1 (prep 1)	2022-05-30	28280	25080	24993	12291	11820	882	49.2	47.3	3.5	0.710743		TRUE	FALSE
PEmbryo_CTGAAGCT_CAGATCAT_TGAC_61922_R1.fastq.gz	dnmt1_2 cell_G>T_PE4 (optimization)	2 cell	dnmt1	G>T	PE4 (optimization)	PEMax (prep 1)	epegRNA	mMLH1 (prep 1)	2022-05-30	30136	26464	26377	10743	14183	1451	40.7	53.8	5.5	0.0477904		TRUE	FALSE
PEmbryo_TAATGCGC_CAGATCAT_TGAC_61922_R1.fastq.gz	dnmt1_2 cell_G>T_PE4 (optimization)	2 cell	dnmt1	G>T	PE4 (optimization)	PEMax (prep 1)	epegRNA	mMLH1 (prep 1)	2022-05-30	28879	25348	25268	7382	16733	1153	29.2	66.2	4.6	0.252493		TRUE	FALSE
PEmbryo_TAATGCGC_ACTTGAAT_TGAC_61922_R1.fastq.gz	dnmt1_2 cell_G>T_PE4 (optimization)	2 cell	dnmt1	G>T	PE4 (optimization)	PEMax (prep 1)	epegRNA	mMLH1 (prep 1)	2022-05-30	25009	22006	21934	19249	2000	685	87.8	9.1	3.1	0.841345		TRUE	FALSE
PEmbryo_ATTACTCG_GGCTACAT_ATCT_102922_R1.fastq.gz	chd2_2 cell_G>A_PE4 (optimization)	2 cell	chd2	G>A	PE4 (optimization)	PE2 (prep 1)	normal pegRNA	mMLH1 (prep 1)	2022-10-17	7324	6486	6392	932	5348	112	14.6	83.7	1.8	0.725747		TRUE	FALSE
PEmbryo_ATTACTCG_CTTGTAAT_ATCT_102922_R1.fastq.gz	chd2_2 cell_G>A_PE4 (optimization)	2 cell	chd2	G>A	PE4 (optimization)	PE2 (prep 1)	normal pegRNA	mMLH1 (prep 1)	2022-10-17	6415	5720	5629	980	4477	172	17.4	79.5	3.1	0.0227501		TRUE	FALSE
PEmbryo_ATTACTCG_AGTCAACA_ATCT_102922_R1.fastq.gz	chd2_2 cell_G>A_PE4 (optimization)	2 cell	chd2	G>A	PE4 (optimization)	PE2 (prep 1)	normal pegRNA	mMLH1 (prep 1)	2022-10-17	7246	6422	6313	895	5314	104	14.2	84.2	1.6	0.841345		TRUE	FALSE
PEmbryo_ATTACTCG_AGTTCCGT_ATCT_102922_R1.fastq.gz	chd2_2 cell_G>A_PE4 (optimization)	2 cell	chd2	G>A	PE4 (optimization)	PE2 (prep 1)	normal pegRNA	mMLH1 (prep 1)	2022-10-17	7128	6314	6223	543	5564	116	8.7	89.4	1.9	0.655422		TRUE	FALSE
PEmbryo_TCCGGAGA_GGCTACAT_ATCT_102922_R1.fastq.gz	chd2_2 cell_G>A_PE4 (optimization)	2 cell	chd2	G>A	PE4 (optimization)	PE2 (prep 1)	normal pegRNA	mMLH1 (prep 1)	2022-10-17	6499	5744	5669	1944	2976	749	34.3	52.5	13.2	0		TRUE	TRUE
PEmbryo_TCCGGAGA_CTTGTAAT_ATCT_102922_R1.fastq.gz	chd2_2 cell_G>A_PE4 (optimization)	2 cell	chd2	G>A	PE4 (optimization)	PE2 (prep 1)	normal pegRNA	mMLH1 (prep 1)	2022-10-17	7026	2473	2428	461	1924	43	19	79.2	1.8	0.725747		TRUE	FALSE
PEmbryo_TCCGGAGA_AGTCAACA_ATCT_102922_R1.fastq.gz	chd2_2 cell_G>A_PE4 (optimization)	2 cell	chd2	G>A	PE4 (optimization)	PE2 (prep 1)	normal pegRNA	mMLH1 (prep 1)	2022-10-17	7289	6530	6431	1234	4892	305	19.2	76.1	4.7	9.96443e-08		TRUE	TRUE
PEmbryo_TCCGGAGA_AGTTCCGT_ATCT_102922_R1.fastq.gz	chd2_2 cell_G>A_PE4 (optimization)	2 cell	chd2	G>A	PE4 (optimization)	PE2 (prep 1)	normal pegRNA	mMLH1 (prep 1)	2022-10-17	6890	5367	5276	871	4104	301	16.5	77.8	5.7	3.01092e-13		TRUE	TRUE
PEmbryo_CGCTCATT_GGCTACAT_ATCT_102922_R1.fastq.gz	chd2_2 cell_G>A_PE4 (optimization)	2 cell	chd2	G>A	PE4 (optimization)	PE2 (prep 1)	normal pegRNA	mMLH1 (prep 1)	2022-10-17	4109	3622	3566	268	3241	57	7.5	90.9	1.6	0.841345		TRUE	FALSE
PEmbryo_CGCTCATT_CTTGTAAT_ATCT_102922_R1.fastq.gz	chd2_2 cell_G>A_PE4 (optimization)	2 cell	chd2	G>A	PE4 (optimization)	PE2 (prep 1)	normal pegRNA	mMLH1 (prep 1)	2022-10-17	5892	5267	5179	1059	4031	89	20.4	77.8	1.7	0.788145		TRUE	FALSE
PEmbryo_CGCTCATT_AGTCAACA_ATCT_102922_R1.fastq.gz	chd2_2 cell_G>A_PE4 (optimization)	2 cell	chd2	G>A	PE4 (optimization)	PE2 (prep 1)	normal pegRNA	mMLH1 (prep 1)	2022-10-17	5704	5091	5028	888	4058	82	17.7	80.7	1.6	0.841345		TRUE	FALSE
PEmbryo_CGCTCATT_AGTTCCGT_ATCT_102922_R1.fastq.gz	chd2_2 cell_G>A_PE4 (optimization)	2 cell	chd2	G>A	PE4 (optimization)	PE2 (prep 1)	normal pegRNA	mMLH1 (prep 1)	2022-10-17	5800	5133	5048	693	4278	77	13.7	84.7	1.5	0.88493		TRUE	FALSE
PEmbryo_GAGATTCC_CTTGTAAT_ATCT_102922_R1.fastq.gz	chd2_2 cell_G>A_PE4 (optimization)	2 cell	chd2	G>A	PE4 (optimization)	PE2 (prep 1)	normal pegRNA	mMLH1 (prep 1)	2022-10-17	4945	4456	4384	84	4235	65	1.9	96.6	1.5	0.88493		TRUE	FALSE
PEmbryo_GAGATTCC_AGTCAACA_ATCT_102922_R1.fastq.gz	chd2_2 cell_G>A_PE4 (optimization)	2 cell	chd2	G>A	PE4 (optimization)	PE2 (prep 1)	normal pegRNA	mMLH1 (prep 1)	2022-10-17	7859	7049	6952	923	5933	96	13.3	85.3	1.4	0.919243		TRUE	FALSE
PEmbryo_GAGATTCC_AGTTCCGT_ATCT_102922_R1.fastq.gz	chd2_2 cell_G>A_PE4 (optimization)	2 cell	chd2	G>A	PE4 (optimization)	PE2 (prep 1)	normal pegRNA	mMLH1 (prep 1)	2022-10-17	8269	7404	7299	1956	5146	197	26.8	70.5	2.7	0.11507		TRUE	FALSE
PEmbryo_ATTCAGAA_CTTGTAAT_ATCT_102922_R1.fastq.gz	chd2_2 cell_G>A_PE4 (optimization)	2 cell	chd2	G>A	PE4 (optimization)	PE2 (prep 1)	normal pegRNA	mMLH1 (prep 1)	2022-10-17	7039	6090	5990	1510	4147	333	25.2	69.2	5.6	1.27987e-12		TRUE	TRUE
PEmbryo_ATTCAGAA_AGTCAACA_ATCT_102922_R1.fastq.gz	chd2_2 cell_G>A_PE4 (optimization)	2 cell	chd2	G>A	PE4 (optimization)	PE2 (prep 1)	normal pegRNA	mMLH1 (prep 1)	2022-10-17	7324	5628	5535	844	4598	93	15.2	83.1	1.7	0.788145		TRUE	FALSE
PEmbryo_GAATTCGT_AGTCAACA_ATCT_102922_R1.fastq.gz	chd2_2 cell_G>A_PE4 (optimization)	2 cell	chd2	G>A	PE4 (optimization)	PE2 (prep 1)	normal pegRNA	mMLH1 (prep 1)	2022-10-17	7678	4868	4791	474	3908	409	9.9	81.6	8.5	0		TRUE	TRUE
PEmbryo_GAATTCGT_AGTTCCGT_ATCT_102922_R1.fastq.gz	chd2_2 cell_G>A_PE4 (optimization)	2 cell	chd2	G>A	PE4 (optimization)	PE2 (prep 1)	normal pegRNA	mMLH1 (prep 1)	2022-10-17	7298	6573	6490	866	5519	105	13.3	85	1.6	0.841345		TRUE	FALSE
PEmbryo_CTGAAGCT_AGTCAACA_ATCT_102922_R1.fastq.gz	chd2_2 cell_G>A_PE4 (optimization)	2 cell	chd2	G>A	PE4 (optimization)	PE2 (prep 1)	normal pegRNA	mMLH1 (prep 1)	2022-10-17	7806	6998	6893	1597	5159	137	23.2	74.8	2	0.57926		TRUE	FALSE
PEmbryo_CTGAAGCT_AGTTCCGT_ATCT_102922_R1.fastq.gz	chd2_2 cell_G>A_PE4 (optimization)	2 cell	chd2	G>A	PE4 (optimization)	PE2 (prep 1)	normal pegRNA	mMLH1 (prep 1)	2022-10-17	7214	6443	6371	735	5446	190	11.5	85.5	3	0.0359303		TRUE	FALSE
PEmbryo_CTGAAGCT_ATGTCAGA_ATCT_102922_R1.fastq.gz	chd2_2 cell_G>A_PE4 (optimization)	2 cell	chd2	G>A	PE4 (optimization)	PE2 (prep 1)	normal pegRNA	mMLH1 (prep 1)	2022-10-17	7346	6538	6431	1714	4619	98	26.7	71.8	1.5	0.88493		TRUE	FALSE
PEmbryo_TAATGCGC_CTTGTAAT_ATCT_102922_R1.fastq.gz	chd2_2 cell_G>A_PE4 (optimization)	2 cell	chd2	G>A	PE4 (optimization)	PE2 (prep 1)	normal pegRNA	mMLH1 (prep 1)	2022-10-17	8027	7126	7026	557	5187	1282	7.9	73.8	18.2	0		TRUE	TRUE
PEmbryo_TAATGCGC_AGTCAACA_ATCT_102922_R1.fastq.gz	chd2_2 cell_G>A_PE4 (optimization)	2 cell	chd2	G>A	PE4 (optimization)	PE2 (prep 1)	normal pegRNA	mMLH1 (prep 1)	2022-10-17	8263	7420	7314	1361	5825	128	18.6	79.6	1.8	0.725747		TRUE	FALSE
PEmbryo_TAATGCGC_AGTTCCGT_ATCT_102922_R1.fastq.gz	chd2_2 cell_G>A_PE4 (optimization)	2 cell	chd2	G>A	PE4 (optimization)	PE2 (prep 1)	normal pegRNA	mMLH1 (prep 1)	2022-10-17	6848	6093	6019	2828	3116	75	47	51.8	1.2	0.96407		TRUE	FALSE
PEmbryo_TAATGCGC_ATGTCAGA_ATCT_102922_R1.fastq.gz	chd2_2 cell_G>A_PE4 (optimization)	2 cell	chd2	G>A	PE4 (optimization)	PE2 (prep 1)	normal pegRNA	mMLH1 (prep 1)	2022-10-17	6811	6027	5936	348	5353	235	5.9	90.2	4	7.2348e-05		TRUE	TRUE
PEmbryo_ATTACTCG_ATGTCAGA_ATCT_102922_R1.fastq.gz	chd2_2 cell_G>A_PE4 (optimization)	2 cell	chd2	G>A	PE4 (optimization)	PEMax (prep 1)	normal pegRNA	mMLH1 (prep 1)	2022-10-17	6084	5415	5341	1252	4008	81	23.4	75	1.5	0.88493		TRUE	FALSE
PEmbryo_ATTACTCG_CCGTCCCG_ATCT_102922_R1.fastq.gz	chd2_2 cell_G>A_PE4 (optimization)	2 cell	chd2	G>A	PE4 (optimization)	PEMax (prep 1)	normal pegRNA	mMLH1 (prep 1)	2022-10-17	6055	5338	5260	645	4539	76	12.3	86.3	1.4	0.919243		TRUE	FALSE
PEmbryo_ATTACTCG_GTCCGCAC_ATCT_102922_R1.fastq.gz	chd2_2 cell_G>A_PE4 (optimization)	2 cell	chd2	G>A	PE4 (optimization)	PEMax (prep 1)	normal pegRNA	mMLH1 (prep 1)	2022-10-17	6473	5686	5626	2789	2752	85	49.6	48.9	1.5	0.88493		TRUE	FALSE
PEmbryo_TCCGGAGA_ATGTCAGA_ATCT_102922_R1.fastq.gz	chd2_2 cell_G>A_PE4 (optimization)	2 cell	chd2	G>A	PE4 (optimization)	PEMax (prep 1)	normal pegRNA	mMLH1 (prep 1)	2022-10-17	6349	5666	5592	1402	4088	102	25.1	73.1	1.8	0.725747		TRUE	FALSE
PEmbryo_TCCGGAGA_CCGTCCCG_ATCT_102922_R1.fastq.gz	chd2_2 cell_G>A_PE4 (optimization)	2 cell	chd2	G>A	PE4 (optimization)	PEMax (prep 1)	normal pegRNA	mMLH1 (prep 1)	2022-10-17	6477	5760	5685	332	4839	514	5.8	85.1	9	0		TRUE	TRUE
PEmbryo_TCCGGAGA_GTCCGCAC_ATCT_102922_R1.fastq.gz	chd2_2 cell_G>A_PE4 (optimization)	2 cell	chd2	G>A	PE4 (optimization)	PEMax (prep 1)	normal pegRNA	mMLH1 (prep 1)	2022-10-17	6072	5403	5313	3217	1889	207	60.5	35.6	3.9	0.000159109		TRUE	TRUE
PEmbryo_CGCTCATT_CCGTCCCG_ATCT_102922_R1.fastq.gz	chd2_2 cell_G>A_PE4 (optimization)	2 cell	chd2	G>A	PE4 (optimization)	PEMax (prep 1)	normal pegRNA	mMLH1 (prep 1)	2022-10-17	5362	4768	4701	2171	2449	81	46.2	52.1	1.7	0.788145		TRUE	FALSE
PEmbryo_CGCTCATT_GTCCGCAC_ATCT_102922_R1.fastq.gz	chd2_2 cell_G>A_PE4 (optimization)	2 cell	chd2	G>A	PE4 (optimization)	PEMax (prep 1)	normal pegRNA	mMLH1 (prep 1)	2022-10-17	5453	4333	4256	314	3883	59	7.4	91.2	1.4	0.919243		TRUE	FALSE
PEmbryo_GAGATTCC_ATGTCAGA_ATCT_102922_R1.fastq.gz	chd2_2 cell_G>A_PE4 (optimization)	2 cell	chd2	G>A	PE4 (optimization)	PEMax (prep 1)	normal pegRNA	mMLH1 (prep 1)	2022-10-17	7242	5955	5861	1115	4657	89	19	79.5	1.5	0.88493		TRUE	FALSE
PEmbryo_GAGATTCC_CCGTCCCG_ATCT_102922_R1.fastq.gz	chd2_2 cell_G>A_PE4 (optimization)	2 cell	chd2	G>A	PE4 (optimization)	PEMax (prep 1)	normal pegRNA	mMLH1 (prep 1)	2022-10-17	6694	5899	5842	741	4162	939	12.7	71.2	16.1	0		TRUE	TRUE
PEmbryo_GAGATTCC_GTCCGCAC_ATCT_102922_R1.fastq.gz	chd2_2 cell_G>A_PE4 (optimization)	2 cell	chd2	G>A	PE4 (optimization)	PEMax (prep 1)	normal pegRNA	mMLH1 (prep 1)	2022-10-17	8269	7351	7257	691	5587	979	9.5	77	13.5	0		TRUE	TRUE
PEmbryo_ATTCAGAA_CCGTCCCG_ATCT_102922_R1.fastq.gz	chd2_2 cell_G>A_PE4 (optimization)	2 cell	chd2	G>A	PE4 (optimization)	PEMax (prep 1)	normal pegRNA	mMLH1 (prep 1)	2022-10-17	6323	5609	5528	655	4813	60	11.8	87.1	1.1	0.97725		TRUE	FALSE
PEmbryo_ATTCAGAA_GTCCGCAC_ATCT_102922_R1.fastq.gz	chd2_2 cell_G>A_PE4 (optimization)	2 cell	chd2	G>A	PE4 (optimization)	PEMax (prep 1)	normal pegRNA	mMLH1 (prep 1)	2022-10-17	7321	6516	6417	1939	4306	172	30.2	67.1	2.7	0.11507		TRUE	FALSE
PEmbryo_ATTCAGAA_GTGAAACG_ATCT_102922_R1.fastq.gz	chd2_2 cell_G>A_PE4 (optimization)	2 cell	chd2	G>A	PE4 (optimization)	PEMax (prep 1)	normal pegRNA	mMLH1 (prep 1)	2022-10-17	6578	5904	5795	1040	4660	95	17.9	80.4	1.6	0.841345		TRUE	FALSE
PEmbryo_GAATTCGT_ATGTCAGA_ATCT_102922_R1.fastq.gz	chd2_2 cell_G>A_PE4 (optimization)	2 cell	chd2	G>A	PE4 (optimization)	PEMax (prep 1)	normal pegRNA	mMLH1 (prep 1)	2022-10-17	7381	6599	6511	2234	4200	77	34.3	64.5	1.2	0.96407		TRUE	FALSE
PEmbryo_GAATTCGT_GTCCGCAC_ATCT_102922_R1.fastq.gz	chd2_2 cell_G>A_PE4 (optimization)	2 cell	chd2	G>A	PE4 (optimization)	PEMax (prep 1)	normal pegRNA	mMLH1 (prep 1)	2022-10-17	7549	6742	6637	2571	3938	128	38.7	59.3	1.9	0.655422		TRUE	FALSE
PEmbryo_GAATTCGT_GTGAAACG_ATCT_102922_R1.fastq.gz	chd2_2 cell_G>A_PE4 (optimization)	2 cell	chd2	G>A	PE4 (optimization)	PEMax (prep 1)	normal pegRNA	mMLH1 (prep 1)	2022-10-17	6414	5762	5689	606	5002	81	10.7	87.9	1.4	0.919243		TRUE	FALSE
PEmbryo_CTGAAGCT_CCGTCCCG_ATCT_102922_R1.fastq.gz	chd2_2 cell_G>A_PE4 (optimization)	2 cell	chd2	G>A	PE4 (optimization)	PEMax (prep 1)	normal pegRNA	mMLH1 (prep 1)	2022-10-17	7201	6408	6321	1686	4520	115	26.7	71.5	1.8	0.725747		TRUE	FALSE
PEmbryo_CTGAAGCT_GTCCGCAC_ATCT_102922_R1.fastq.gz	chd2_2 cell_G>A_PE4 (optimization)	2 cell	chd2	G>A	PE4 (optimization)	PEMax (prep 1)	normal pegRNA	mMLH1 (prep 1)	2022-10-17	7834	6920	6821	2135	3782	904	31.3	55.4	13.3	0		TRUE	TRUE
PEmbryo_CTGAAGCT_GTGAAACG_ATCT_102922_R1.fastq.gz	chd2_2 cell_G>A_PE4 (optimization)	2 cell	chd2	G>A	PE4 (optimization)	PEMax (prep 1)	normal pegRNA	mMLH1 (prep 1)	2022-10-17	6495	5863	5789	834	4868	87	14.4	84.1	1.5	0.88493		TRUE	FALSE
PEmbryo_TAATGCGC_CCGTCCCG_ATCT_102922_R1.fastq.gz	chd2_2 cell_G>A_PE4 (optimization)	2 cell	chd2	G>A	PE4 (optimization)	PEMax (prep 1)	normal pegRNA	mMLH1 (prep 1)	2022-10-17	7102	6350	6265	1831	4336	98	29.2	69.2	1.6	0.841345		TRUE	FALSE
PEmbryo_TAATGCGC_GTCCGCAC_ATCT_102922_R1.fastq.gz	chd2_2 cell_G>A_PE4 (optimization)	2 cell	chd2	G>A	PE4 (optimization)	PEMax (prep 1)	normal pegRNA	mMLH1 (prep 1)	2022-10-17	7614	5665	5564	558	4901	105	10	88.1	1.9	0.655422		TRUE	FALSE
PEmbryo_TAATGCGC_GTGAAACG_ATCT_102922_R1.fastq.gz	chd2_2 cell_G>A_PE4 (optimization)	2 cell	chd2	G>A	PE4 (optimization)	PEMax (prep 1)	normal pegRNA	mMLH1 (prep 1)	2022-10-17	6969	6263	6164	1303	4437	424	21.1	72	6.9	0		TRUE	TRUE
PEmbryo_ATTACTCG_GTGAAACG_ATCT_102922_R1.fastq.gz	chd2_2 cell_G>A_PE4 (optimization)	2 cell	chd2	G>A	PE4 (optimization)	PE2 (prep 1)	epegRNA	mMLH1 (prep 1)	2022-10-17	6234	5096	5008	2215	2681	112	44.2	53.5	2.2	0.42074		TRUE	FALSE
[truncated: 47 more rows]

[truncated: 11 more sheets: Supplementary Table 11, Supplementary Table 12, Supplementary Table 13, Supplementary Table 14, Supplementary Table 15, Supplementary Table 16, Supplementary Table 17, Supplementary Table 18, Supplementary Table 19, Supplementary Table 20, Supplementary Table 21]
